# Supplementary material for: Characterization of MicroRNAs Associated with Reproduction in the Brown Planthopper, Nilaparvata lugens
Source: Int J Mol Sci. 2022 Jul 15;23(14):7808. doi: 10.3390/ijms23147808 (PMC9316625; doi:10.3390/ijms23147808)
Supplement: Supplementary file 1 [file ijms-23-07808-s001.zip]

Archive with 11 entries (11 files):
- Supplementary materials.pdf
- Supplement_Table S1. Summary of small RNA sequencing data analysis.xlsx
- Supplement_Table S10. Sequence information for miRNA mimics.xlsx
- Supplement_Table S2. Different expression profiles of differentially expressed miRNAs.xlsx
- Supplement_Table S3. Predicated targets of differentially expressed miRNAs.xlsx
- Supplement_Table S4. GO terms enriched by differentially expressed miRNAs targeting genes.xlsx
- Supplement_Table S5. KEGG pathways enriched by differentially expressed miRNAs targeting genes.xlsx
- Supplement_Table S6. Predicated targets of miR-34-5p.xlsx
- Supplement_Table S7. Criteria used for miRNA prediction.xlsx
- Supplement_Table S8. Data normalization.xlsx
- Supplement_Table S9. Primers used in this study.xlsx
