# Supplementary material for: Characterization of MicroRNAs Associated with Reproduction in the Brown Planthopper, Nilaparvata lugens
Source: Int J Mol Sci. 2022 Jul 15;23(14):7808. doi: 10.3390/ijms23147808 (PMC9316625; doi:10.3390/ijms23147808)
Supplement: Supplementary file 1 [file ijms-23-07808-s001.zip › Supplement_Table S1. Summary of small RNA sequencing data analysis.xlsx]

## Sheet: Sheet1
Table S1. Summary of small RNA sequencing data analysis for three libraries of N. lugens.
Parameter	1 d Total (Unique)	%	3 d Total (Unique)	%	5 d Total (Unique)	%
Raw reads	15571289 (3498199)	100.00 (100.00)	16362568 (3418351)	100.00 (100.00)	15147276 (3628623)	100.00 (100.00)
3ADT&length filter	3011981 (1139373)	21.22 (33.84)	3796193 (1142750)	24.01 (36.26)	2717251 (1248300)	19.09 (34.63)
Junk reads	17614 (9476)	0.11 (0.26)	17939 (9477)	0.11 (0.25)	19899 (10171)	0.13 (0.28)
Rfam	1007774 (14689)	6.26 (0.43)	819941 (12817)	5.03 (0.37)	685376 (13796)	4.40 (0.38)
mRNA	1847280 (44080)	11.28 (1.21)	2022049 (47083)	11.75 (1.59)	1979131 (64385)	12.48 (1.75)
Repeats	149104 (550)	0.93 (0.02)	124870 (485)	0.78 (0.02)	99667 (569)	0.65 (0.02)
rRNA	343997 (7945)	2.18 (0.05)	263557 (7236)	1.63 (0.05)	227615 (7453)	1.46 (0.05)
tRNA	535503 (4479)	3.25 (0.03)	443503 (3709)	2.68 (0.02)	343621 (4311)	2.22 (0.03)
snoRNA	7211 (231)	0.05 (0.00)	9702 (192)	0.07 (0.00)	9596 (236)	0.06 (0.00)
snRNA	77021 (668)	0.49 (0.00)	69839 (523)	0.45 (0.00)	70222 (533)	0.44 (0.00)
other Rfam RNA	44042 (1366)	0.29 (0.01)	33340 (1156)	0.22 (0.01)	34323 (1263)	0.22 (0.01)
valid reads	9679096 (2290580)	61.07 (64.25)	9698146 (2206291)	59.03 (61.53)	9737107 (2292114)	63.85 (62.97)
3ADT&length filter: Reads removed due to 3ADT not found and length with <18 nt and >26 nt were removed. Junk reads: Junk: >=2N, >=7A, >=8C, >=6G, >=7T, >=10Dimer, >=6Trimer, or >=5Tetramer. Rfam: Collection of many common non-coding RNA families except microRNA. Repeats: Prototypic sequences representing repetitive DNA from different eukaryotic species. Notes: Valid reads may not be equal to raw …
