# Supplementary material for: Characterization of MicroRNAs Associated with Reproduction in the Brown Planthopper, Nilaparvata lugens
Source: Int J Mol Sci. 2022 Jul 15;23(14):7808. doi: 10.3390/ijms23147808 (PMC9316625; doi:10.3390/ijms23147808)
Supplement: Supplementary file 1 [file ijms-23-07808-s001.zip › Supplement_Table S10. Sequence information for miRNA mimics.xlsx]

## Sheet: Sheet1
Table S10. Sequence information for miRNA mimics and mimics negative control.
Names	Sequences 5’ to 3’
miR-9 mimics	UCUUUGGUUAUCUAGCUGUAUG
	UACAGCUAGAUAACCAAAGAUU
miR-34 mimics	UGGCAGUGUGGUUAGCUGGUUGU
	AACCAGCUAACCACACUGCCAUU
miR-275 mimics	UCAGGUACCUGAAGUAGCGCGCG
	CGCGCUACUUCAGGUACCUGAUU
miR-317 mimics	UGAACACAGCUGGUGGUAUCUC
	GAUACCACCAGCUGUGUUCAUU
mimics-NC	UUCUCCGAACGUGUCACGUTT
	ACGUGACACGUUCGGAGAATT
