# Supplementary material for: Characterization of MicroRNAs Associated with Reproduction in the Brown Planthopper, Nilaparvata lugens
Source: Int J Mol Sci. 2022 Jul 15;23(14):7808. doi: 10.3390/ijms23147808 (PMC9316625; doi:10.3390/ijms23147808)
Supplement: Supplementary file 1 [file ijms-23-07808-s001.zip › Supplement_Table S2. Different expression profiles of differentially expressed miRNAs.xlsx]

## Sheet: Sheet1
Table S2. The different expression profiles of differentially expressed miRNAs in three small RNA libraries.
miR_name	Nl1d (mean)	Nl3d (mean)	Nl5d (mean)	Expression level
PC-3p-55615_142	3	9	21	middle
PC-5p-24585_327	209	90	61	middle
tca-miR-317-3p_R-3	21752	31041	50599	high
PC-3p-99602_71	7	36	65	middle
tca-miR-34-5p_R+3	5204	12238	19563	high
PC-5p-41317_196	76	119	228	middle
tca-miR-9a-5p_R+1	135019	71572	52300	high
tca-miR-2788-3p_R+3_1ss11GA	228	365	856	middle
PC-3p-2510_2230	1395	997	2085	middle
PC-3p-71874_106	2	20	7	middle
PC-5p-71845_106	8	1	8	middle
dme-miR-193-3p_2ss10AG22CG	2058	987	891	middle
PC-5p-280_24071	1672	1643	2055	middle
dqu-miR-133-5p_2ss13AC18TC	312	167	139	middle
PC-3p-1819_3013	788	802	1393	middle
PC-5p-142923_44	8	2	3	low
PC-3p-15330_496	24	89	133	middle
PC-3p-2060_2700	318	536	596	middle
PC-5p-335567_12	9	1	2	middle
PC-5p-182481_31	1	0	4	low
tca-miR-137-3p_L-1R+1_1ss18AG	636	354	504	middle
PC-3p-71007_108	66	13	20	middle
ame-miR-3049-3p_L+1R-2	71	51	92	middle
PC-3p-112229_61	0	9	15	middle
PC-3p-12814_573	92	179	145	middle
PC-3p-576_10624	1153	1728	2040	middle
PC-5p-162901_37	15	23	7	middle
tca-miR-9a-3p_R+3_1ss18GA	977	444	427	middle
PC-3p-77335_97	3	4	12	middle
PC-3p-137910_47	1	2	6	low
PC-3p-2015_2755	236	396	464	middle
PC-3p-91528_79	16	32	43	middle
PC-5p-10471_673	38	37	26	middle
PC-5p-139494_46	0	9	8	middle
PC-5p-141661_45	1	7	7	middle
PC-5p-193172_29	1	7	8	middle
PC-5p-30729_264	22	48	45	middle
PC-5p-42059_193	12	4	14	middle
bmo-miR-9a-5p_L+2R-2	39	23	8	middle
dpe-miR-133_R+2	7	11	2	middle
tca-miR-275-3p	33317	22595	27420	high
tca-miR-9b-3p_1ss10GT	131	220	241	middle
tca-miR-14-3p_R-2_1ss1TC	0	2	6	middle
High: The number of reads in the following reported miRNAs is higher than the average copy of the data set. Medium: The number of reads in the following reported miRNAs is higher than 10 and less than average copy of the data set. Low: The number of reads in the following reported miRNAs is less than 10.
