# Supplementary material for: Characterization of MicroRNAs Associated with Reproduction in the Brown Planthopper, Nilaparvata lugens
Source: Int J Mol Sci. 2022 Jul 15;23(14):7808. doi: 10.3390/ijms23147808 (PMC9316625; doi:10.3390/ijms23147808)
Supplement: Supplementary file 1 [file ijms-23-07808-s001.zip › Supplement_Table S3. Predicated targets of differentially expressed miRNAs.xlsx]

## Sheet: Sheet2
Table S3. Predicated target genes of 43 differentially expressed miRNAs.
Transcript ID	Species ID	Gene ID	Symbol	Gene Annoation	miRNA ID	TargetScan	miRanda	Total	GO Term	KEGG pathways
XM_022328108.1	map	111043206	LOC111043206	PREDICTED: Nilaparvata lugens AP-3 complex subunit sigma-2 (LOC111043206), mRNA	PC-5p-42059_193	1	1	2
XM_022328109.1	map	111043209	LOC111043209	PREDICTED: Nilaparvata lugens hamartin-like (LOC111043209), mRNA	PC-3p-2060_2700	1	1	2
XM_022328109.1	map	111043209	LOC111043209	PREDICTED: Nilaparvata lugens hamartin-like (LOC111043209), mRNA	PC-3p-576_10624	1	1	2
XM_022328109.1	map	111043209	LOC111043209	PREDICTED: Nilaparvata lugens hamartin-like (LOC111043209), mRNA	tca-miR-14-3p_R-2_1ss1TC	1	1	2
XM_022328109.1	map	111043209	LOC111043209	PREDICTED: Nilaparvata lugens hamartin-like (LOC111043209), mRNA	tca-miR-275-3p	1	1	2
XM_022328109.1	map	111043209	LOC111043209	PREDICTED: Nilaparvata lugens hamartin-like (LOC111043209), mRNA	tca-miR-9a-3p_R+3_1ss18GA	1	1	2
XM_022328111.1	map	111043212	LOC111043212	PREDICTED: Nilaparvata lugens HEAT repeat-containing protein 6 (LOC111043212), mRNA	PC-5p-335567_12	1	1	2
XM_022328112.1	map	111043213	LOC111043213	PREDICTED: Nilaparvata lugens GATOR complex protein NPRL2 (LOC111043213), mRNA	PC-5p-142923_44	1	1	2	GO:0005515(protein binding);GO:0005634(nucleus);GO:0005737(cytoplasm);GO:0007293(germarium-derived egg chamber formation);GO:0015824(proline transport);GO:0015840(urea transport);GO:0016247(channel regulator activity);GO:0034198(cellular response to amino acid starvation);GO:0035859(Seh1-associated complex);GO:0038202(TORC1 signaling);GO:0044754(autolysosome);GO:0045792(negative regulation of cel…
XM_022328113.1	map	111043214	LOC111043214	PREDICTED: Nilaparvata lugens phytanoyl-CoA dioxygenase, peroxisomal-like (LOC111043214), mRNA	PC-5p-142923_44	1	1	2
XM_022328114.1	map	111043215	LOC111043215	PREDICTED: Nilaparvata lugens annexin A13-like (LOC111043215), mRNA	PC-5p-142923_44	1	1	2
XM_022328115.1	map	111043217	LOC111043217	PREDICTED: Nilaparvata lugens serine/threonine-protein kinase STK11 (LOC111043217), mRNA	PC-5p-142923_44	1	1	2	GO:0000287(magnesium ion binding);GO:0001558(regulation of cell growth);GO:0001944(vasculature development);GO:0002039(p53 binding);GO:0004674(protein serine/threonine kinase activity);GO:0005524(ATP binding);GO:0005634(nucleus);GO:0005737(cytoplasm);GO:0005739(mitochondrion);GO:0005829(cytosol);GO:0006468(protein phosphorylation);GO:0006974(cellular response to DNA damage stimulus);GO:0007050(ce…	ko04068(FoxO signaling pathway);ko04150(mTOR signaling pathway)
XM_022328115.1	map	111043217	LOC111043217	PREDICTED: Nilaparvata lugens serine/threonine-protein kinase STK11 (LOC111043217), mRNA	PC-5p-42059_193	1	1	2	GO:0000287(magnesium ion binding);GO:0001558(regulation of cell growth);GO:0001944(vasculature development);GO:0002039(p53 binding);GO:0004674(protein serine/threonine kinase activity);GO:0005524(ATP binding);GO:0005634(nucleus);GO:0005737(cytoplasm);GO:0005739(mitochondrion);GO:0005829(cytosol);GO:0006468(protein phosphorylation);GO:0006974(cellular response to DNA damage stimulus);GO:0007050(ce…	ko04068(FoxO signaling pathway);ko04150(mTOR signaling pathway)
XM_022328116.1	map	111043218	LOC111043218	PREDICTED: Nilaparvata lugens CD63 antigen-like (LOC111043218), mRNA	PC-5p-142923_44	1	1	2
XM_022328116.1	map	111043218	LOC111043218	PREDICTED: Nilaparvata lugens CD63 antigen-like (LOC111043218), mRNA	bmo-miR-9a-5p_L+2R-2	1	1	2
XM_022328120.1	map	111043221	LOC111043221	PREDICTED: Nilaparvata lugens ubiquitin-protein ligase E3B (LOC111043221), mRNA	PC-5p-10471_673	1	1	2	GO:0004842(ubiquitin-protein transferase activity);GO:0005634(nucleus);GO:0005737(cytoplasm);GO:0042787(protein ubiquitination involved in ubiquitin-dependent protein catabolic process)	ko04120(Ubiquitin mediated proteolysis)
XM_022328121.1	map	111043223	LOC111043223	PREDICTED: Nilaparvata lugens protein spinster (LOC111043223), transcript variant X2, misc_RNA	PC-3p-15330_496	1	1	2
XM_022328121.1	map	111043223	LOC111043223	PREDICTED: Nilaparvata lugens protein spinster (LOC111043223), transcript variant X2, misc_RNA	PC-3p-2510_2230	1	1	2
XM_022328124.1	map	111043225	LOC111043225	PREDICTED: Nilaparvata lugens ovarian-specific serine/threonine-protein kinase Lok-like (LOC111043225), mRNA	PC-3p-15330_496	1	1	2
XM_022328124.1	map	111043225	LOC111043225	PREDICTED: Nilaparvata lugens ovarian-specific serine/threonine-protein kinase Lok-like (LOC111043225), mRNA	bmo-miR-9a-5p_L+2R-2	1	1	2
XM_022328134.1	map	111043233	LOC111043233	PREDICTED: Nilaparvata lugens breast cancer type 2 susceptibility protein homolog (LOC111043233), mRNA	PC-3p-77335_97	1	1	2
XM_022328147.1	map	111043244	LOC111043244	PREDICTED: Nilaparvata lugens LIM domain kinase 1 (LOC111043244), transcript variant X1, mRNA	PC-3p-77335_97	1	1	2	GO:0001736(establishment of planar polarity);GO:0001737(establishment of imaginal disc-derived wing hair orientation);GO:0004672(protein kinase activity);GO:0004674(protein serine/threonine kinase activity);GO:0005524(ATP binding);GO:0005737(cytoplasm);GO:0006468(protein phosphorylation);GO:0007416(synapse assembly);GO:0007560(imaginal disc morphogenesis);GO:0008270(zinc ion binding);GO:0030036(a…	ko04810(Regulation of actin cytoskeleton)
XM_022328147.1	map	111043244	LOC111043244	PREDICTED: Nilaparvata lugens LIM domain kinase 1 (LOC111043244), transcript variant X1, mRNA	PC-5p-142923_44	1	1	2	GO:0001736(establishment of planar polarity);GO:0001737(establishment of imaginal disc-derived wing hair orientation);GO:0004672(protein kinase activity);GO:0004674(protein serine/threonine kinase activity);GO:0005524(ATP binding);GO:0005737(cytoplasm);GO:0006468(protein phosphorylation);GO:0007416(synapse assembly);GO:0007560(imaginal disc morphogenesis);GO:0008270(zinc ion binding);GO:0030036(a…	ko04810(Regulation of actin cytoskeleton)
XM_022328147.1	map	111043244	LOC111043244	PREDICTED: Nilaparvata lugens LIM domain kinase 1 (LOC111043244), transcript variant X1, mRNA	PC-5p-280_24071	1	1	2	GO:0001736(establishment of planar polarity);GO:0001737(establishment of imaginal disc-derived wing hair orientation);GO:0004672(protein kinase activity);GO:0004674(protein serine/threonine kinase activity);GO:0005524(ATP binding);GO:0005737(cytoplasm);GO:0006468(protein phosphorylation);GO:0007416(synapse assembly);GO:0007560(imaginal disc morphogenesis);GO:0008270(zinc ion binding);GO:0030036(a…	ko04810(Regulation of actin cytoskeleton)
XM_022328147.1	map	111043244	LOC111043244	PREDICTED: Nilaparvata lugens LIM domain kinase 1 (LOC111043244), transcript variant X1, mRNA	PC-5p-71845_106	1	1	2	GO:0001736(establishment of planar polarity);GO:0001737(establishment of imaginal disc-derived wing hair orientation);GO:0004672(protein kinase activity);GO:0004674(protein serine/threonine kinase activity);GO:0005524(ATP binding);GO:0005737(cytoplasm);GO:0006468(protein phosphorylation);GO:0007416(synapse assembly);GO:0007560(imaginal disc morphogenesis);GO:0008270(zinc ion binding);GO:0030036(a…	ko04810(Regulation of actin cytoskeleton)
XM_022328147.1	map	111043244	LOC111043244	PREDICTED: Nilaparvata lugens LIM domain kinase 1 (LOC111043244), transcript variant X1, mRNA	dme-miR-193-3p_2ss10AG22CG	1	1	2	GO:0001736(establishment of planar polarity);GO:0001737(establishment of imaginal disc-derived wing hair orientation);GO:0004672(protein kinase activity);GO:0004674(protein serine/threonine kinase activity);GO:0005524(ATP binding);GO:0005737(cytoplasm);GO:0006468(protein phosphorylation);GO:0007416(synapse assembly);GO:0007560(imaginal disc morphogenesis);GO:0008270(zinc ion binding);GO:0030036(a…	ko04810(Regulation of actin cytoskeleton)
XM_022328148.1	map	111043244	LOC111043244	PREDICTED: Nilaparvata lugens LIM domain kinase 1 (LOC111043244), transcript variant X1, mRNA	PC-3p-77335_97	1	1	2	GO:0001736(establishment of planar polarity);GO:0001737(establishment of imaginal disc-derived wing hair orientation);GO:0004672(protein kinase activity);GO:0004674(protein serine/threonine kinase activity);GO:0005524(ATP binding);GO:0005737(cytoplasm);GO:0006468(protein phosphorylation);GO:0007416(synapse assembly);GO:0007560(imaginal disc morphogenesis);GO:0008270(zinc ion binding);GO:0030036(a…	ko04810(Regulation of actin cytoskeleton)
XM_022328148.1	map	111043244	LOC111043244	PREDICTED: Nilaparvata lugens LIM domain kinase 1 (LOC111043244), transcript variant X1, mRNA	PC-5p-142923_44	1	1	2	GO:0001736(establishment of planar polarity);GO:0001737(establishment of imaginal disc-derived wing hair orientation);GO:0004672(protein kinase activity);GO:0004674(protein serine/threonine kinase activity);GO:0005524(ATP binding);GO:0005737(cytoplasm);GO:0006468(protein phosphorylation);GO:0007416(synapse assembly);GO:0007560(imaginal disc morphogenesis);GO:0008270(zinc ion binding);GO:0030036(a…	ko04810(Regulation of actin cytoskeleton)
XM_022328148.1	map	111043244	LOC111043244	PREDICTED: Nilaparvata lugens LIM domain kinase 1 (LOC111043244), transcript variant X1, mRNA	PC-5p-280_24071	1	1	2	GO:0001736(establishment of planar polarity);GO:0001737(establishment of imaginal disc-derived wing hair orientation);GO:0004672(protein kinase activity);GO:0004674(protein serine/threonine kinase activity);GO:0005524(ATP binding);GO:0005737(cytoplasm);GO:0006468(protein phosphorylation);GO:0007416(synapse assembly);GO:0007560(imaginal disc morphogenesis);GO:0008270(zinc ion binding);GO:0030036(a…	ko04810(Regulation of actin cytoskeleton)
XM_022328148.1	map	111043244	LOC111043244	PREDICTED: Nilaparvata lugens LIM domain kinase 1 (LOC111043244), transcript variant X1, mRNA	PC-5p-71845_106	1	1	2	GO:0001736(establishment of planar polarity);GO:0001737(establishment of imaginal disc-derived wing hair orientation);GO:0004672(protein kinase activity);GO:0004674(protein serine/threonine kinase activity);GO:0005524(ATP binding);GO:0005737(cytoplasm);GO:0006468(protein phosphorylation);GO:0007416(synapse assembly);GO:0007560(imaginal disc morphogenesis);GO:0008270(zinc ion binding);GO:0030036(a…	ko04810(Regulation of actin cytoskeleton)
XM_022328148.1	map	111043244	LOC111043244	PREDICTED: Nilaparvata lugens LIM domain kinase 1 (LOC111043244), transcript variant X1, mRNA	dme-miR-193-3p_2ss10AG22CG	1	1	2	GO:0001736(establishment of planar polarity);GO:0001737(establishment of imaginal disc-derived wing hair orientation);GO:0004672(protein kinase activity);GO:0004674(protein serine/threonine kinase activity);GO:0005524(ATP binding);GO:0005737(cytoplasm);GO:0006468(protein phosphorylation);GO:0007416(synapse assembly);GO:0007560(imaginal disc morphogenesis);GO:0008270(zinc ion binding);GO:0030036(a…	ko04810(Regulation of actin cytoskeleton)
XM_022328149.1	map	111043245	LOC111043245	PREDICTED: Nilaparvata lugens serine proteinase stubble (LOC111043245), mRNA	PC-3p-15330_496	1	1	2
XM_022328149.1	map	111043245	LOC111043245	PREDICTED: Nilaparvata lugens serine proteinase stubble (LOC111043245), mRNA	PC-5p-162901_37	1	1	2
XM_022328149.1	map	111043245	LOC111043245	PREDICTED: Nilaparvata lugens serine proteinase stubble (LOC111043245), mRNA	PC-5p-335567_12	1	1	2
XM_022328149.1	map	111043245	LOC111043245	PREDICTED: Nilaparvata lugens serine proteinase stubble (LOC111043245), mRNA	tca-miR-34-5p_R+3	1	1	2
XM_022328150.1	map	111043246	LOC111043246	PREDICTED: Nilaparvata lugens paired amphipathic helix protein Sin3b-like (LOC111043246), transcript variant X4, mRNA	bmo-miR-9a-5p_L+2R-2	1	1	2	GO:0000122(negative regulation of transcription from RNA polymerase II promoter);GO:0001106(RNA polymerase II transcription corepressor activity);GO:0004407(histone deacetylase activity);GO:0016575(histone deacetylation);GO:0016580(Sin3 complex)
XM_022328151.1	map	111043246	LOC111043246	PREDICTED: Nilaparvata lugens paired amphipathic helix protein Sin3b-like (LOC111043246), transcript variant X4, mRNA	PC-3p-99602_71	1	1	2	GO:0000122(negative regulation of transcription from RNA polymerase II promoter);GO:0001106(RNA polymerase II transcription corepressor activity);GO:0004407(histone deacetylase activity);GO:0016575(histone deacetylation);GO:0016580(Sin3 complex)
XM_022328151.1	map	111043246	LOC111043246	PREDICTED: Nilaparvata lugens paired amphipathic helix protein Sin3b-like (LOC111043246), transcript variant X4, mRNA	tca-miR-9a-5p_R+1	1	1	2	GO:0000122(negative regulation of transcription from RNA polymerase II promoter);GO:0001106(RNA polymerase II transcription corepressor activity);GO:0004407(histone deacetylase activity);GO:0016575(histone deacetylation);GO:0016580(Sin3 complex)
XM_022328154.1	map	111043250	LOC111043250	PREDICTED: Nilaparvata lugens cell division control protein 2 homolog 1-like (LOC111043250), transcript variant X1, mRNA	PC-3p-1819_3013	1	1	2
XM_022328154.1	map	111043250	LOC111043250	PREDICTED: Nilaparvata lugens cell division control protein 2 homolog 1-like (LOC111043250), transcript variant X1, mRNA	PC-5p-10471_673	1	1	2
XM_022328155.1	map	111043250	LOC111043250	PREDICTED: Nilaparvata lugens cell division control protein 2 homolog 1-like (LOC111043250), transcript variant X1, mRNA	PC-3p-1819_3013	1	1	2
XM_022328155.1	map	111043250	LOC111043250	PREDICTED: Nilaparvata lugens cell division control protein 2 homolog 1-like (LOC111043250), transcript variant X1, mRNA	PC-5p-10471_673	1	1	2
XM_022328156.1	map	111043251	LOC111043251	PREDICTED: Nilaparvata lugens protein seele-like (LOC111043251), mRNA	PC-3p-12814_573	1	1	2
XM_022328161.1	map	111043252	LOC111043252	PREDICTED: Nilaparvata lugens phosphatase and actin regulator 2-like (LOC111043252), mRNA	PC-3p-2060_2700	1	1	2
XM_022328161.1	map	111043252	LOC111043252	PREDICTED: Nilaparvata lugens phosphatase and actin regulator 2-like (LOC111043252), mRNA	PC-3p-2510_2230	1	1	2
XM_022328161.1	map	111043252	LOC111043252	PREDICTED: Nilaparvata lugens phosphatase and actin regulator 2-like (LOC111043252), mRNA	PC-3p-55615_142	1	1	2
XM_022328161.1	map	111043252	LOC111043252	PREDICTED: Nilaparvata lugens phosphatase and actin regulator 2-like (LOC111043252), mRNA	PC-3p-91528_79	1	1	2
XM_022328161.1	map	111043252	LOC111043252	PREDICTED: Nilaparvata lugens phosphatase and actin regulator 2-like (LOC111043252), mRNA	bmo-miR-9a-5p_L+2R-2	1	1	2
XM_022328161.1	map	111043252	LOC111043252	PREDICTED: Nilaparvata lugens phosphatase and actin regulator 2-like (LOC111043252), mRNA	tca-miR-9a-3p_R+3_1ss18GA	1	1	2
XM_022328164.1	map	111043258	LOC111043258	PREDICTED: Nilaparvata lugens uncharacterized LOC111043258 (LOC111043258), mRNA	PC-3p-77335_97	1	1	2
XM_022328164.1	map	111043258	LOC111043258	PREDICTED: Nilaparvata lugens uncharacterized LOC111043258 (LOC111043258), mRNA	PC-5p-142923_44	1	1	2
XM_022328165.1	map	111043259	LOC111043259	PREDICTED: Nilaparvata lugens protein disulfide-isomerase (LOC111043259), mRNA	PC-5p-280_24071	1	1	2
XM_022328174.1	map	111043261	LOC111043261	PREDICTED: Nilaparvata lugens mitogen-activated protein kinase 1 (LOC111043261), mRNA	PC-5p-71845_106	1	1	2
XM_022328175.1	map	111043263	LOC111043263	PREDICTED: Nilaparvata lugens hemicentin-1-like (LOC111043263), mRNA	PC-5p-10471_673	1	1	2
XM_022328175.1	map	111043263	LOC111043263	PREDICTED: Nilaparvata lugens hemicentin-1-like (LOC111043263), mRNA	tca-miR-14-3p_R-2_1ss1TC	1	1	2
XM_022328176.1	map	111043264	LOC111043264	PREDICTED: Nilaparvata lugens lactosylceramide 4-alpha-galactosyltransferase-like (LOC111043264), mRNA	PC-3p-12814_573	1	1	2
XM_022328176.1	map	111043264	LOC111043264	PREDICTED: Nilaparvata lugens lactosylceramide 4-alpha-galactosyltransferase-like (LOC111043264), mRNA	PC-5p-10471_673	1	1	2
XM_022328176.1	map	111043264	LOC111043264	PREDICTED: Nilaparvata lugens lactosylceramide 4-alpha-galactosyltransferase-like (LOC111043264), mRNA	tca-miR-137-3p_L-1R+1_1ss18AG	1	1	2
XM_022328181.1	map	111043269	LOC111043269	PREDICTED: Nilaparvata lugens collagen alpha-1(I) chain-like (LOC111043269), mRNA	bmo-miR-9a-5p_L+2R-2	1	1	2
XM_022328185.1	map	111043270	LOC111043270	PREDICTED: Nilaparvata lugens sodium/bile acid cotransporter 5-like (LOC111043270), mRNA	PC-3p-15330_496	1	1	2
XM_022328185.1	map	111043270	LOC111043270	PREDICTED: Nilaparvata lugens sodium/bile acid cotransporter 5-like (LOC111043270), mRNA	PC-5p-41317_196	1	1	2
XM_022328189.1	map	111043277	LOC111043277	PREDICTED: Nilaparvata lugens histone-lysine N-methyltransferase PRDM9-like (LOC111043277), mRNA	tca-miR-34-5p_R+3	1	1	2
XM_022328190.1	map	111043281	LOC111043281	PREDICTED: Nilaparvata lugens kunitz-type serine protease inhibitor B6-like (LOC111043281), mRNA	PC-3p-77335_97	1	1	2
XM_022328191.1	map	111043282	LOC111043282	PREDICTED: Nilaparvata lugens uncharacterized LOC111043282 (LOC111043282), mRNA	PC-3p-2060_2700	1	1	2
XM_022328191.1	map	111043282	LOC111043282	PREDICTED: Nilaparvata lugens uncharacterized LOC111043282 (LOC111043282), mRNA	PC-3p-55615_142	1	1	2
XM_022328191.1	map	111043282	LOC111043282	PREDICTED: Nilaparvata lugens uncharacterized LOC111043282 (LOC111043282), mRNA	PC-3p-576_10624	1	1	2
XM_022328191.1	map	111043282	LOC111043282	PREDICTED: Nilaparvata lugens uncharacterized LOC111043282 (LOC111043282), mRNA	PC-3p-91528_79	1	1	2
XM_022328191.1	map	111043282	LOC111043282	PREDICTED: Nilaparvata lugens uncharacterized LOC111043282 (LOC111043282), mRNA	tca-miR-137-3p_L-1R+1_1ss18AG	1	1	2
XM_022328191.1	map	111043282	LOC111043282	PREDICTED: Nilaparvata lugens uncharacterized LOC111043282 (LOC111043282), mRNA	tca-miR-9a-3p_R+3_1ss18GA	1	1	2
XM_022328191.1	map	111043282	LOC111043282	PREDICTED: Nilaparvata lugens uncharacterized LOC111043282 (LOC111043282), mRNA	tca-miR-9b-3p_1ss10GT	1	1	2
XM_022328205.1	map	111043296	LOC111043296	PREDICTED: Nilaparvata lugens serine/threonine-protein kinase MARK1-like (LOC111043296), mRNA	PC-3p-55615_142	1	1	2
XM_022328205.1	map	111043296	LOC111043296	PREDICTED: Nilaparvata lugens serine/threonine-protein kinase MARK1-like (LOC111043296), mRNA	PC-3p-576_10624	1	1	2
XM_022328205.1	map	111043296	LOC111043296	PREDICTED: Nilaparvata lugens serine/threonine-protein kinase MARK1-like (LOC111043296), mRNA	PC-3p-91528_79	1	1	2
XM_022328205.1	map	111043296	LOC111043296	PREDICTED: Nilaparvata lugens serine/threonine-protein kinase MARK1-like (LOC111043296), mRNA	tca-miR-9a-3p_R+3_1ss18GA	1	1	2
XM_022328205.1	map	111043296	LOC111043296	PREDICTED: Nilaparvata lugens serine/threonine-protein kinase MARK1-like (LOC111043296), mRNA	tca-miR-9b-3p_1ss10GT	1	1	2
XM_022328209.1	map	111043299	LOC111043299	PREDICTED: Nilaparvata lugens uncharacterized LOC111043299 (LOC111043299), mRNA	PC-3p-99602_71	1	1	2
XM_022328209.1	map	111043299	LOC111043299	PREDICTED: Nilaparvata lugens uncharacterized LOC111043299 (LOC111043299), mRNA	PC-5p-280_24071	1	1	2
XM_022328209.1	map	111043299	LOC111043299	PREDICTED: Nilaparvata lugens uncharacterized LOC111043299 (LOC111043299), mRNA	bmo-miR-9a-5p_L+2R-2	1	1	2
XM_022328211.1	map	111043303	LOC111043303	PREDICTED: Nilaparvata lugens uncharacterized LOC111043303 (LOC111043303), mRNA	PC-3p-77335_97	1	1	2
XM_022328215.1	map	111043305	LOC111043305	PREDICTED: Nilaparvata lugens inositol polyphosphate 1-phosphatase (LOC111043305), transcript variant X2, mRNA	PC-3p-15330_496	1	1	2
XM_022328215.1	map	111043305	LOC111043305	PREDICTED: Nilaparvata lugens inositol polyphosphate 1-phosphatase (LOC111043305), transcript variant X2, mRNA	PC-3p-2060_2700	1	1	2
XM_022328215.1	map	111043305	LOC111043305	PREDICTED: Nilaparvata lugens inositol polyphosphate 1-phosphatase (LOC111043305), transcript variant X2, mRNA	PC-3p-2510_2230	1	1	2
XM_022328215.1	map	111043305	LOC111043305	PREDICTED: Nilaparvata lugens inositol polyphosphate 1-phosphatase (LOC111043305), transcript variant X2, mRNA	PC-5p-182481_31	1	1	2
XM_022328215.1	map	111043305	LOC111043305	PREDICTED: Nilaparvata lugens inositol polyphosphate 1-phosphatase (LOC111043305), transcript variant X2, mRNA	PC-5p-71845_106	1	1	2
XM_022328215.1	map	111043305	LOC111043305	PREDICTED: Nilaparvata lugens inositol polyphosphate 1-phosphatase (LOC111043305), transcript variant X2, mRNA	bmo-miR-9a-5p_L+2R-2	1	1	2
XM_022328215.1	map	111043305	LOC111043305	PREDICTED: Nilaparvata lugens inositol polyphosphate 1-phosphatase (LOC111043305), transcript variant X2, mRNA	tca-miR-317-3p_R-3	1	1	2
XM_022328215.1	map	111043305	LOC111043305	PREDICTED: Nilaparvata lugens inositol polyphosphate 1-phosphatase (LOC111043305), transcript variant X2, mRNA	tca-miR-9a-5p_R+1	1	1	2
XM_022328216.1	map	111043305	LOC111043305	PREDICTED: Nilaparvata lugens inositol polyphosphate 1-phosphatase (LOC111043305), transcript variant X2, mRNA	PC-3p-15330_496	1	1	2
XM_022328216.1	map	111043305	LOC111043305	PREDICTED: Nilaparvata lugens inositol polyphosphate 1-phosphatase (LOC111043305), transcript variant X2, mRNA	PC-3p-2060_2700	1	1	2
XM_022328216.1	map	111043305	LOC111043305	PREDICTED: Nilaparvata lugens inositol polyphosphate 1-phosphatase (LOC111043305), transcript variant X2, mRNA	PC-3p-2510_2230	1	1	2
XM_022328216.1	map	111043305	LOC111043305	PREDICTED: Nilaparvata lugens inositol polyphosphate 1-phosphatase (LOC111043305), transcript variant X2, mRNA	PC-5p-182481_31	1	1	2
XM_022328216.1	map	111043305	LOC111043305	PREDICTED: Nilaparvata lugens inositol polyphosphate 1-phosphatase (LOC111043305), transcript variant X2, mRNA	PC-5p-71845_106	1	1	2
XM_022328216.1	map	111043305	LOC111043305	PREDICTED: Nilaparvata lugens inositol polyphosphate 1-phosphatase (LOC111043305), transcript variant X2, mRNA	bmo-miR-9a-5p_L+2R-2	1	1	2
XM_022328216.1	map	111043305	LOC111043305	PREDICTED: Nilaparvata lugens inositol polyphosphate 1-phosphatase (LOC111043305), transcript variant X2, mRNA	tca-miR-317-3p_R-3	1	1	2
XM_022328216.1	map	111043305	LOC111043305	PREDICTED: Nilaparvata lugens inositol polyphosphate 1-phosphatase (LOC111043305), transcript variant X2, mRNA	tca-miR-9a-5p_R+1	1	1	2
XM_022328217.1	map	111043305	LOC111043305	PREDICTED: Nilaparvata lugens inositol polyphosphate 1-phosphatase (LOC111043305), transcript variant X2, mRNA	PC-3p-15330_496	1	1	2
XM_022328217.1	map	111043305	LOC111043305	PREDICTED: Nilaparvata lugens inositol polyphosphate 1-phosphatase (LOC111043305), transcript variant X2, mRNA	PC-3p-2060_2700	1	1	2
XM_022328217.1	map	111043305	LOC111043305	PREDICTED: Nilaparvata lugens inositol polyphosphate 1-phosphatase (LOC111043305), transcript variant X2, mRNA	PC-3p-2510_2230	1	1	2
XM_022328217.1	map	111043305	LOC111043305	PREDICTED: Nilaparvata lugens inositol polyphosphate 1-phosphatase (LOC111043305), transcript variant X2, mRNA	PC-5p-182481_31	1	1	2
XM_022328217.1	map	111043305	LOC111043305	PREDICTED: Nilaparvata lugens inositol polyphosphate 1-phosphatase (LOC111043305), transcript variant X2, mRNA	PC-5p-71845_106	1	1	2
XM_022328217.1	map	111043305	LOC111043305	PREDICTED: Nilaparvata lugens inositol polyphosphate 1-phosphatase (LOC111043305), transcript variant X2, mRNA	bmo-miR-9a-5p_L+2R-2	1	1	2
XM_022328217.1	map	111043305	LOC111043305	PREDICTED: Nilaparvata lugens inositol polyphosphate 1-phosphatase (LOC111043305), transcript variant X2, mRNA	tca-miR-317-3p_R-3	1	1	2
XM_022328217.1	map	111043305	LOC111043305	PREDICTED: Nilaparvata lugens inositol polyphosphate 1-phosphatase (LOC111043305), transcript variant X2, mRNA	tca-miR-9a-5p_R+1	1	1	2
XM_022328225.1	map	111043312	LOC111043312	PREDICTED: Nilaparvata lugens atlastin-like (LOC111043312), mRNA	PC-5p-335567_12	1	1	2
XM_022328225.1	map	111043312	LOC111043312	PREDICTED: Nilaparvata lugens atlastin-like (LOC111043312), mRNA	PC-5p-41317_196	1	1	2
XM_022328225.1	map	111043312	LOC111043312	PREDICTED: Nilaparvata lugens atlastin-like (LOC111043312), mRNA	PC-5p-42059_193	1	1	2
XM_022328227.1	map	111043314	LOC111043314	PREDICTED: Nilaparvata lugens C3 and PZP-like alpha-2-macroglobulin domain-containing protein 8 (LOC111043314), mRNA	PC-3p-77335_97	1	1	2
XM_022328227.1	map	111043314	LOC111043314	PREDICTED: Nilaparvata lugens C3 and PZP-like alpha-2-macroglobulin domain-containing protein 8 (LOC111043314), mRNA	PC-5p-71845_106	1	1	2
XM_022328227.1	map	111043314	LOC111043314	PREDICTED: Nilaparvata lugens C3 and PZP-like alpha-2-macroglobulin domain-containing protein 8 (LOC111043314), mRNA	bmo-miR-9a-5p_L+2R-2	1	1	2
XM_022328228.1	map	111043315	LOC111043315	PREDICTED: Nilaparvata lugens uncharacterized LOC111043315 (LOC111043315), mRNA	PC-3p-12814_573	1	1	2
XM_022328230.1	map	111043317	LOC111043317	PREDICTED: Nilaparvata lugens ubiquitin-conjugating enzyme E2 R2 (LOC111043317), mRNA	PC-3p-15330_496	1	1	2
XM_022328230.1	map	111043317	LOC111043317	PREDICTED: Nilaparvata lugens ubiquitin-conjugating enzyme E2 R2 (LOC111043317), mRNA	PC-3p-55615_142	1	1	2
XM_022328230.1	map	111043317	LOC111043317	PREDICTED: Nilaparvata lugens ubiquitin-conjugating enzyme E2 R2 (LOC111043317), mRNA	PC-3p-576_10624	1	1	2
XM_022328230.1	map	111043317	LOC111043317	PREDICTED: Nilaparvata lugens ubiquitin-conjugating enzyme E2 R2 (LOC111043317), mRNA	PC-5p-141661_45	1	1	2
XM_022328230.1	map	111043317	LOC111043317	PREDICTED: Nilaparvata lugens ubiquitin-conjugating enzyme E2 R2 (LOC111043317), mRNA	PC-5p-42059_193	1	1	2
XM_022328230.1	map	111043317	LOC111043317	PREDICTED: Nilaparvata lugens ubiquitin-conjugating enzyme E2 R2 (LOC111043317), mRNA	tca-miR-9a-3p_R+3_1ss18GA	1	1	2
XM_022328231.1	map	111043318	LOC111043318	PREDICTED: Nilaparvata lugens potassium/sodium hyperpolarization-activated cyclic nucleotide-gated channel 2 (LOC111043318), mRNA	PC-5p-142923_44	1	1	2	GO:0005249(voltage-gated potassium channel activity);GO:0005887(integral component of plasma membrane);GO:0042391(regulation of membrane potential)	ko04024(cAMP signaling pathway);ko04742(Taste transduction)
XM_022328232.1	map	111043319	LOC111043319	PREDICTED: Nilaparvata lugens protein disulfide-isomerase A3 (LOC111043319), mRNA	PC-3p-15330_496	1	1	2	GO:0003756(protein disulfide isomerase activity);GO:0005783(endoplasmic reticulum);GO:0006457(protein folding);GO:0034976(response to endoplasmic reticulum stress)	ko04141(Protein processing in endoplasmic reticulum)
XM_022328235.1	map	111043293	LOC111043293	PREDICTED: Nilaparvata lugens 5-aminolevulinate synthase, erythroid-specific, mitochondrial (LOC111043293), transcript variant X1, mRNA	PC-3p-99602_71	1	1	2	GO:0003870(5-aminolevulinate synthase activity);GO:0005739(mitochondrion);GO:0005759(mitochondrial matrix);GO:0006783(heme biosynthetic process);GO:0030170(pyridoxal phosphate binding);GO:0040003(chitin-based cuticle development)	ko00260(Glycine,ko serine and threonine metabolism);ko00860(Porphyrin and chlorophyll metabolism)
XM_022328241.1	map	111043328	LOC111043328	PREDICTED: Nilaparvata lugens gamma-1-syntrophin (LOC111043328), transcript variant X2, mRNA	PC-3p-15330_496	1	1	2
XM_022328241.1	map	111043328	LOC111043328	PREDICTED: Nilaparvata lugens gamma-1-syntrophin (LOC111043328), transcript variant X2, mRNA	PC-5p-10471_673	1	1	2
XM_022328241.1	map	111043328	LOC111043328	PREDICTED: Nilaparvata lugens gamma-1-syntrophin (LOC111043328), transcript variant X2, mRNA	PC-5p-182481_31	1	1	2
XM_022328241.1	map	111043328	LOC111043328	PREDICTED: Nilaparvata lugens gamma-1-syntrophin (LOC111043328), transcript variant X2, mRNA	PC-5p-42059_193	1	1	2
XM_022328241.1	map	111043328	LOC111043328	PREDICTED: Nilaparvata lugens gamma-1-syntrophin (LOC111043328), transcript variant X2, mRNA	tca-miR-137-3p_L-1R+1_1ss18AG	1	1	2
XM_022328241.1	map	111043328	LOC111043328	PREDICTED: Nilaparvata lugens gamma-1-syntrophin (LOC111043328), transcript variant X2, mRNA	tca-miR-275-3p	1	1	2
XM_022328241.1	map	111043328	LOC111043328	PREDICTED: Nilaparvata lugens gamma-1-syntrophin (LOC111043328), transcript variant X2, mRNA	tca-miR-9a-5p_R+1	1	1	2
XM_022328242.1	map	111043328	LOC111043328	PREDICTED: Nilaparvata lugens gamma-1-syntrophin (LOC111043328), transcript variant X2, mRNA	PC-3p-15330_496	1	1	2
XM_022328242.1	map	111043328	LOC111043328	PREDICTED: Nilaparvata lugens gamma-1-syntrophin (LOC111043328), transcript variant X2, mRNA	PC-5p-10471_673	1	1	2
XM_022328242.1	map	111043328	LOC111043328	PREDICTED: Nilaparvata lugens gamma-1-syntrophin (LOC111043328), transcript variant X2, mRNA	PC-5p-182481_31	1	1	2
XM_022328242.1	map	111043328	LOC111043328	PREDICTED: Nilaparvata lugens gamma-1-syntrophin (LOC111043328), transcript variant X2, mRNA	PC-5p-42059_193	1	1	2
XM_022328242.1	map	111043328	LOC111043328	PREDICTED: Nilaparvata lugens gamma-1-syntrophin (LOC111043328), transcript variant X2, mRNA	tca-miR-137-3p_L-1R+1_1ss18AG	1	1	2
XM_022328242.1	map	111043328	LOC111043328	PREDICTED: Nilaparvata lugens gamma-1-syntrophin (LOC111043328), transcript variant X2, mRNA	tca-miR-275-3p	1	1	2
XM_022328242.1	map	111043328	LOC111043328	PREDICTED: Nilaparvata lugens gamma-1-syntrophin (LOC111043328), transcript variant X2, mRNA	tca-miR-9a-5p_R+1	1	1	2
XM_022328243.1	map	111043329	LOC111043329	PREDICTED: Nilaparvata lugens uncharacterized LOC111043329 (LOC111043329), mRNA	PC-3p-15330_496	1	1	2
XM_022328244.1	map	111043330	LOC111043330	PREDICTED: Nilaparvata lugens uncharacterized LOC111043330 (LOC111043330), transcript variant X2, mRNA	PC-3p-15330_496	1	1	2
XM_022328245.1	map	111043330	LOC111043330	PREDICTED: Nilaparvata lugens uncharacterized LOC111043330 (LOC111043330), transcript variant X2, mRNA	PC-3p-15330_496	1	1	2
XM_022328246.1	map	111043331	LOC111043331	PREDICTED: Nilaparvata lugens dnaJ homolog shv (LOC111043331), mRNA	PC-5p-280_24071	1	1	2	GO:0006457(protein folding);GO:0009408(response to heat);GO:0051082(unfolded protein binding)	ko04141(Protein processing in endoplasmic reticulum)
XM_022328251.1	map	111043335	LOC111043335	PREDICTED: Nilaparvata lugens importin-11 (LOC111043335), transcript variant X2, mRNA	PC-3p-99602_71	1	1	2
XM_022328252.1	map	111043335	LOC111043335	PREDICTED: Nilaparvata lugens importin-11 (LOC111043335), transcript variant X2, mRNA	PC-3p-99602_71	1	1	2
XM_022328255.1	map	111043338	LOC111043338	PREDICTED: Nilaparvata lugens uncharacterized LOC111043338 (LOC111043338), partial mRNA	PC-5p-142923_44	1	1	2
XM_022328255.1	map	111043338	LOC111043338	PREDICTED: Nilaparvata lugens uncharacterized LOC111043338 (LOC111043338), partial mRNA	PC-5p-162901_37	1	1	2
XM_022328257.1	map	111043340	LOC111043340	PREDICTED: Nilaparvata lugens splicing factor, proline- and glutamine-rich-like (LOC111043340), mRNA	PC-5p-280_24071	1	1	2
XM_022328257.1	map	111043340	LOC111043340	PREDICTED: Nilaparvata lugens splicing factor, proline- and glutamine-rich-like (LOC111043340), mRNA	PC-5p-71845_106	1	1	2
XM_022328257.1	map	111043340	LOC111043340	PREDICTED: Nilaparvata lugens splicing factor, proline- and glutamine-rich-like (LOC111043340), mRNA	tca-miR-137-3p_L-1R+1_1ss18AG	1	1	2
XM_022328258.1	map	111043341	LOC111043341	PREDICTED: Nilaparvata lugens ras-related GTP-binding protein C (LOC111043341), mRNA	PC-5p-141661_45	1	1	2
XM_022328258.1	map	111043341	LOC111043341	PREDICTED: Nilaparvata lugens ras-related GTP-binding protein C (LOC111043341), mRNA	PC-5p-71845_106	1	1	2
XM_022328263.1	map	111043345	LOC111043345	PREDICTED: Nilaparvata lugens serine-rich adhesin for platelets (LOC111043345), mRNA	PC-5p-142923_44	1	1	2
XM_022328268.1	map	111043351	LOC111043351	PREDICTED: Nilaparvata lugens plasma membrane calcium-transporting ATPase 2 (LOC111043351), mRNA	PC-3p-2060_2700	1	1	2
XM_022328268.1	map	111043351	LOC111043351	PREDICTED: Nilaparvata lugens plasma membrane calcium-transporting ATPase 2 (LOC111043351), mRNA	PC-5p-71845_106	1	1	2
XM_022328269.1	map	111043352	LOC111043352	PREDICTED: Nilaparvata lugens protein quiver (LOC111043352), transcript variant X8, mRNA	PC-5p-142923_44	1	1	2
XM_022328269.1	map	111043352	LOC111043352	PREDICTED: Nilaparvata lugens protein quiver (LOC111043352), transcript variant X8, mRNA	tca-miR-137-3p_L-1R+1_1ss18AG	1	1	2
XM_022328270.1	map	111043352	LOC111043352	PREDICTED: Nilaparvata lugens protein quiver (LOC111043352), transcript variant X8, mRNA	PC-5p-142923_44	1	1	2
XM_022328270.1	map	111043352	LOC111043352	PREDICTED: Nilaparvata lugens protein quiver (LOC111043352), transcript variant X8, mRNA	tca-miR-137-3p_L-1R+1_1ss18AG	1	1	2
XM_022328271.1	map	111043352	LOC111043352	PREDICTED: Nilaparvata lugens protein quiver (LOC111043352), transcript variant X8, mRNA	PC-5p-142923_44	1	1	2
XM_022328271.1	map	111043352	LOC111043352	PREDICTED: Nilaparvata lugens protein quiver (LOC111043352), transcript variant X8, mRNA	tca-miR-137-3p_L-1R+1_1ss18AG	1	1	2
XM_022328272.1	map	111043352	LOC111043352	PREDICTED: Nilaparvata lugens protein quiver (LOC111043352), transcript variant X8, mRNA	PC-5p-142923_44	1	1	2
XM_022328272.1	map	111043352	LOC111043352	PREDICTED: Nilaparvata lugens protein quiver (LOC111043352), transcript variant X8, mRNA	tca-miR-137-3p_L-1R+1_1ss18AG	1	1	2
XM_022328273.1	map	111043352	LOC111043352	PREDICTED: Nilaparvata lugens protein quiver (LOC111043352), transcript variant X8, mRNA	PC-5p-142923_44	1	1	2
XM_022328273.1	map	111043352	LOC111043352	PREDICTED: Nilaparvata lugens protein quiver (LOC111043352), transcript variant X8, mRNA	tca-miR-137-3p_L-1R+1_1ss18AG	1	1	2
XM_022328274.1	map	111043352	LOC111043352	PREDICTED: Nilaparvata lugens protein quiver (LOC111043352), transcript variant X8, mRNA	PC-5p-142923_44	1	1	2
XM_022328274.1	map	111043352	LOC111043352	PREDICTED: Nilaparvata lugens protein quiver (LOC111043352), transcript variant X8, mRNA	tca-miR-137-3p_L-1R+1_1ss18AG	1	1	2
XM_022328275.1	map	111043352	LOC111043352	PREDICTED: Nilaparvata lugens protein quiver (LOC111043352), transcript variant X8, mRNA	PC-5p-142923_44	1	1	2
XM_022328275.1	map	111043352	LOC111043352	PREDICTED: Nilaparvata lugens protein quiver (LOC111043352), transcript variant X8, mRNA	tca-miR-137-3p_L-1R+1_1ss18AG	1	1	2
XM_022328276.1	map	111043352	LOC111043352	PREDICTED: Nilaparvata lugens protein quiver (LOC111043352), transcript variant X8, mRNA	PC-5p-142923_44	1	1	2
XM_022328276.1	map	111043352	LOC111043352	PREDICTED: Nilaparvata lugens protein quiver (LOC111043352), transcript variant X8, mRNA	tca-miR-137-3p_L-1R+1_1ss18AG	1	1	2
XM_022328278.1	map	111043355	LOC111043355	PREDICTED: Nilaparvata lugens TBC1 domain family member 10A-like (LOC111043355), mRNA	PC-3p-2060_2700	1	1	2
XM_022328278.1	map	111043355	LOC111043355	PREDICTED: Nilaparvata lugens TBC1 domain family member 10A-like (LOC111043355), mRNA	PC-3p-576_10624	1	1	2
XM_022328278.1	map	111043355	LOC111043355	PREDICTED: Nilaparvata lugens TBC1 domain family member 10A-like (LOC111043355), mRNA	tca-miR-9a-3p_R+3_1ss18GA	1	1	2
XM_022328278.1	map	111043355	LOC111043355	PREDICTED: Nilaparvata lugens TBC1 domain family member 10A-like (LOC111043355), mRNA	tca-miR-9b-3p_1ss10GT	1	1	2
XM_022328289.1	map	111043364	LOC111043364	PREDICTED: Nilaparvata lugens uncharacterized LOC111043364 (LOC111043364), transcript variant X2, mRNA	tca-miR-317-3p_R-3	1	1	2
XM_022328290.1	map	111043364	LOC111043364	PREDICTED: Nilaparvata lugens uncharacterized LOC111043364 (LOC111043364), transcript variant X2, mRNA	tca-miR-317-3p_R-3	1	1	2
XM_022328291.1	map	111043365	LOC111043365	PREDICTED: Nilaparvata lugens uncharacterized LOC111043365 (LOC111043365), mRNA	PC-3p-2510_2230	1	1	2
XM_022328291.1	map	111043365	LOC111043365	PREDICTED: Nilaparvata lugens uncharacterized LOC111043365 (LOC111043365), mRNA	PC-5p-142923_44	1	1	2
XM_022328291.1	map	111043365	LOC111043365	PREDICTED: Nilaparvata lugens uncharacterized LOC111043365 (LOC111043365), mRNA	PC-5p-24585_327	1	1	2
XM_022328297.1	map	111043369	LOC111043369	PREDICTED: Nilaparvata lugens tetraspanin-5 (LOC111043369), transcript variant X3, mRNA	tca-miR-317-3p_R-3	1	1	2
XM_022328298.1	map	111043369	LOC111043369	PREDICTED: Nilaparvata lugens tetraspanin-5 (LOC111043369), transcript variant X3, mRNA	tca-miR-317-3p_R-3	1	1	2
XM_022328299.1	map	111043369	LOC111043369	PREDICTED: Nilaparvata lugens tetraspanin-5 (LOC111043369), transcript variant X3, mRNA	tca-miR-317-3p_R-3	1	1	2
XM_022328300.1	map	111043370	LOC111043370	PREDICTED: Nilaparvata lugens putative uncharacterized protein DDB_G0287457 (LOC111043370), transcript variant X1, mRNA	PC-3p-15330_496	1	1	2
XM_022328300.1	map	111043370	LOC111043370	PREDICTED: Nilaparvata lugens putative uncharacterized protein DDB_G0287457 (LOC111043370), transcript variant X1, mRNA	tca-miR-317-3p_R-3	1	1	2
XM_022328301.1	map	111043370	LOC111043370	PREDICTED: Nilaparvata lugens putative uncharacterized protein DDB_G0287457 (LOC111043370), transcript variant X1, mRNA	PC-3p-15330_496	1	1	2
XM_022328301.1	map	111043370	LOC111043370	PREDICTED: Nilaparvata lugens putative uncharacterized protein DDB_G0287457 (LOC111043370), transcript variant X1, mRNA	tca-miR-317-3p_R-3	1	1	2
XM_022328302.1	map	111043293	LOC111043293	PREDICTED: Nilaparvata lugens 5-aminolevulinate synthase, erythroid-specific, mitochondrial (LOC111043293), transcript variant X1, mRNA	PC-3p-99602_71	1	1	2	GO:0003870(5-aminolevulinate synthase activity);GO:0005739(mitochondrion);GO:0005759(mitochondrial matrix);GO:0006783(heme biosynthetic process);GO:0030170(pyridoxal phosphate binding);GO:0040003(chitin-based cuticle development)	ko00260(Glycine,ko serine and threonine metabolism);ko00860(Porphyrin and chlorophyll metabolism)
XM_022328307.1	map	111043375	LOC111043375	PREDICTED: Nilaparvata lugens uncharacterized LOC111043375 (LOC111043375), mRNA	PC-5p-10471_673	1	1	2
XM_022328310.1	map	111043379	LOC111043379	PREDICTED: Nilaparvata lugens laccase-5 (LOC111043379), mRNA	PC-5p-10471_673	1	1	2
XM_022328310.1	map	111043379	LOC111043379	PREDICTED: Nilaparvata lugens laccase-5 (LOC111043379), mRNA	PC-5p-182481_31	1	1	2
XM_022328310.1	map	111043379	LOC111043379	PREDICTED: Nilaparvata lugens laccase-5 (LOC111043379), mRNA	PC-5p-24585_327	1	1	2
XM_022328313.1	map	111043383	LOC111043383	PREDICTED: Nilaparvata lugens ubiquitin-conjugating enzyme E2 S (LOC111043383), mRNA	tca-miR-317-3p_R-3	1	1	2
XM_022328320.1	map	111043387	LOC111043387	PREDICTED: Nilaparvata lugens cytochrome b561 (LOC111043387), transcript variant X2, mRNA	PC-3p-15330_496	1	1	2	GO:0016491(oxidoreductase activity);GO:0055114(oxidation-reduction process)
XM_022328326.1	map	111043392	LOC111043392	PREDICTED: Nilaparvata lugens centaurin-gamma-1A (LOC111043392), mRNA	PC-3p-12814_573	1	1	2
XM_022328326.1	map	111043392	LOC111043392	PREDICTED: Nilaparvata lugens centaurin-gamma-1A (LOC111043392), mRNA	PC-3p-15330_496	1	1	2
XM_022328326.1	map	111043392	LOC111043392	PREDICTED: Nilaparvata lugens centaurin-gamma-1A (LOC111043392), mRNA	PC-5p-280_24071	1	1	2
XM_022328326.1	map	111043392	LOC111043392	PREDICTED: Nilaparvata lugens centaurin-gamma-1A (LOC111043392), mRNA	PC-5p-42059_193	1	1	2
XM_022328327.1	map	111043389	LOC111043389	PREDICTED: Nilaparvata lugens sensory neuron membrane protein 2-like (LOC111043389), transcript variant X2, mRNA	PC-5p-182481_31	1	1	2
XM_022328333.1	map	111043394	LOC111043394	PREDICTED: Nilaparvata lugens tropomodulin (LOC111043394), transcript variant X7, mRNA	PC-3p-15330_496	1	1	2	GO:0005523(tropomyosin binding);GO:0005856(cytoskeleton);GO:0007015(actin filament organization);GO:0030016(myofibril);GO:0030239(myofibril assembly)
XM_022328333.1	map	111043394	LOC111043394	PREDICTED: Nilaparvata lugens tropomodulin (LOC111043394), transcript variant X7, mRNA	tca-miR-317-3p_R-3	1	1	2	GO:0005523(tropomyosin binding);GO:0005856(cytoskeleton);GO:0007015(actin filament organization);GO:0030016(myofibril);GO:0030239(myofibril assembly)
XM_022328335.1	map	111043389	LOC111043389	PREDICTED: Nilaparvata lugens sensory neuron membrane protein 2-like (LOC111043389), transcript variant X2, mRNA	PC-5p-182481_31	1	1	2
XM_022328337.1	map	111043394	LOC111043394	PREDICTED: Nilaparvata lugens tropomodulin (LOC111043394), transcript variant X7, mRNA	PC-3p-15330_496	1	1	2	GO:0005523(tropomyosin binding);GO:0005856(cytoskeleton);GO:0007015(actin filament organization);GO:0030016(myofibril);GO:0030239(myofibril assembly)
XM_022328337.1	map	111043394	LOC111043394	PREDICTED: Nilaparvata lugens tropomodulin (LOC111043394), transcript variant X7, mRNA	tca-miR-317-3p_R-3	1	1	2	GO:0005523(tropomyosin binding);GO:0005856(cytoskeleton);GO:0007015(actin filament organization);GO:0030016(myofibril);GO:0030239(myofibril assembly)
XM_022328339.1	map	111043394	LOC111043394	PREDICTED: Nilaparvata lugens tropomodulin (LOC111043394), transcript variant X7, mRNA	PC-3p-15330_496	1	1	2	GO:0005523(tropomyosin binding);GO:0005856(cytoskeleton);GO:0007015(actin filament organization);GO:0030016(myofibril);GO:0030239(myofibril assembly)
XM_022328339.1	map	111043394	LOC111043394	PREDICTED: Nilaparvata lugens tropomodulin (LOC111043394), transcript variant X7, mRNA	tca-miR-317-3p_R-3	1	1	2	GO:0005523(tropomyosin binding);GO:0005856(cytoskeleton);GO:0007015(actin filament organization);GO:0030016(myofibril);GO:0030239(myofibril assembly)
XM_022328340.1	map	111043395	LOC111043395	PREDICTED: Nilaparvata lugens TATA-binding protein-associated factor 172 (LOC111043395), mRNA	PC-3p-2060_2700	1	1	2
XM_022328341.1	map	111043397	LOC111043397	PREDICTED: Nilaparvata lugens protein tweety-like (LOC111043397), mRNA	PC-3p-1819_3013	1	1	2
XM_022328341.1	map	111043397	LOC111043397	PREDICTED: Nilaparvata lugens protein tweety-like (LOC111043397), mRNA	PC-5p-162901_37	1	1	2
XM_022328342.1	map	111043398	LOC111043398	PREDICTED: Nilaparvata lugens serine proteinase stubble (LOC111043398), transcript variant X1, mRNA	tca-miR-9a-5p_R+1	1	1	2
XM_022328343.1	map	111043398	LOC111043398	PREDICTED: Nilaparvata lugens serine proteinase stubble (LOC111043398), transcript variant X1, mRNA	tca-miR-9a-5p_R+1	1	1	2
XM_022328344.1	map	111043389	LOC111043389	PREDICTED: Nilaparvata lugens sensory neuron membrane protein 2-like (LOC111043389), transcript variant X2, mRNA	PC-5p-182481_31	1	1	2
XM_022328345.1	map	111043398	LOC111043398	PREDICTED: Nilaparvata lugens serine proteinase stubble (LOC111043398), transcript variant X1, mRNA	tca-miR-9a-5p_R+1	1	1	2
XM_022328350.1	map	111043389	LOC111043389	PREDICTED: Nilaparvata lugens sensory neuron membrane protein 2-like (LOC111043389), transcript variant X2, mRNA	PC-5p-182481_31	1	1	2
XM_022328353.1	map	111043405	LOC111043405	PREDICTED: Nilaparvata lugens aquaporin-11 (LOC111043405), mRNA	PC-3p-2060_2700	1	1	2
XM_022328353.1	map	111043405	LOC111043405	PREDICTED: Nilaparvata lugens aquaporin-11 (LOC111043405), mRNA	PC-3p-576_10624	1	1	2
XM_022328353.1	map	111043405	LOC111043405	PREDICTED: Nilaparvata lugens aquaporin-11 (LOC111043405), mRNA	dqu-miR-133-5p_2ss13AC18TC	1	1	2
XM_022328353.1	map	111043405	LOC111043405	PREDICTED: Nilaparvata lugens aquaporin-11 (LOC111043405), mRNA	tca-miR-317-3p_R-3	1	1	2
XM_022328353.1	map	111043405	LOC111043405	PREDICTED: Nilaparvata lugens aquaporin-11 (LOC111043405), mRNA	tca-miR-9a-3p_R+3_1ss18GA	1	1	2
XM_022328353.1	map	111043405	LOC111043405	PREDICTED: Nilaparvata lugens aquaporin-11 (LOC111043405), mRNA	tca-miR-9b-3p_1ss10GT	1	1	2
XM_022328354.1	map	111043406	LOC111043406	PREDICTED: Nilaparvata lugens vesicle transport through interaction with t-SNAREs homolog 1A (LOC111043406), mRNA	PC-3p-71007_108	1	1	2
XM_022328355.1	map	111043407	LOC111043407	PREDICTED: Nilaparvata lugens uncharacterized LOC111043407 (LOC111043407), mRNA	PC-3p-15330_496	1	1	2	GO:0003674(molecular_function);GO:0005886(plasma membrane);GO:0008150(biological_process)
XM_022328355.1	map	111043407	LOC111043407	PREDICTED: Nilaparvata lugens uncharacterized LOC111043407 (LOC111043407), mRNA	PC-5p-10471_673	1	1	2	GO:0003674(molecular_function);GO:0005886(plasma membrane);GO:0008150(biological_process)
XM_022328355.1	map	111043407	LOC111043407	PREDICTED: Nilaparvata lugens uncharacterized LOC111043407 (LOC111043407), mRNA	bmo-miR-9a-5p_L+2R-2	1	1	2	GO:0003674(molecular_function);GO:0005886(plasma membrane);GO:0008150(biological_process)
XM_022328356.1	map	111043408	LOC111043408	PREDICTED: Nilaparvata lugens methylcrotonoyl-CoA carboxylase subunit alpha, mitochondrial (LOC111043408), transcript variant X1, mRNA	PC-5p-42059_193	1	1	2	GO:0000166(nucleotide binding);GO:0003824(catalytic activity);GO:0004075(biotin carboxylase activity);GO:0005524(ATP binding);GO:0005575(cellular_component);GO:0016874(ligase activity);GO:0046872(metal ion binding)	ko00280(Valine,ko leucine and isoleucine degradation)
XM_022328357.1	map	111043408	LOC111043408	PREDICTED: Nilaparvata lugens methylcrotonoyl-CoA carboxylase subunit alpha, mitochondrial (LOC111043408), transcript variant X1, mRNA	PC-5p-42059_193	1	1	2	GO:0000166(nucleotide binding);GO:0003824(catalytic activity);GO:0004075(biotin carboxylase activity);GO:0005524(ATP binding);GO:0005575(cellular_component);GO:0016874(ligase activity);GO:0046872(metal ion binding)	ko00280(Valine,ko leucine and isoleucine degradation)
XM_022328359.1	map	111043411	LOC111043411	PREDICTED: Nilaparvata lugens heterogeneous nuclear ribonucleoprotein Q (LOC111043411), transcript variant X1, mRNA	PC-3p-71007_108	1	1	2
XM_022328360.1	map	111043411	LOC111043411	PREDICTED: Nilaparvata lugens heterogeneous nuclear ribonucleoprotein Q (LOC111043411), transcript variant X1, mRNA	PC-3p-71007_108	1	1	2
XM_022328361.1	map	111043411	LOC111043411	PREDICTED: Nilaparvata lugens heterogeneous nuclear ribonucleoprotein Q (LOC111043411), transcript variant X1, mRNA	PC-3p-71007_108	1	1	2
XM_022328367.1	map	111043416	LOC111043416	PREDICTED: Nilaparvata lugens band 7 protein AGAP004871-like (LOC111043416), mRNA	PC-3p-2060_2700	1	1	2
XM_022328367.1	map	111043416	LOC111043416	PREDICTED: Nilaparvata lugens band 7 protein AGAP004871-like (LOC111043416), mRNA	dqu-miR-133-5p_2ss13AC18TC	1	1	2
XM_022328368.1	map	111043418	LOC111043418	PREDICTED: Nilaparvata lugens pyroglutamylated RFamide peptide receptor-like (LOC111043418), transcript variant X2, mRNA	PC-5p-42059_193	1	1	2
XM_022328369.1	map	111043418	LOC111043418	PREDICTED: Nilaparvata lugens pyroglutamylated RFamide peptide receptor-like (LOC111043418), transcript variant X2, mRNA	PC-5p-42059_193	1	1	2
XM_022328371.1	map	111043420	LOC111043420	PREDICTED: Nilaparvata lugens ATP-dependent RNA helicase dbp2-like (LOC111043420), mRNA	PC-5p-280_24071	1	1	2
XM_022328374.1	map	111043422	LOC111043422	PREDICTED: Nilaparvata lugens synaptotagmin 1 (LOC111043422), transcript variant X2, mRNA	PC-3p-12814_573	1	1	2
XM_022328374.1	map	111043422	LOC111043422	PREDICTED: Nilaparvata lugens synaptotagmin 1 (LOC111043422), transcript variant X2, mRNA	PC-3p-15330_496	1	1	2
XM_022328374.1	map	111043422	LOC111043422	PREDICTED: Nilaparvata lugens synaptotagmin 1 (LOC111043422), transcript variant X2, mRNA	PC-5p-141661_45	1	1	2
XM_022328374.1	map	111043422	LOC111043422	PREDICTED: Nilaparvata lugens synaptotagmin 1 (LOC111043422), transcript variant X2, mRNA	PC-5p-42059_193	1	1	2
XM_022328374.1	map	111043422	LOC111043422	PREDICTED: Nilaparvata lugens synaptotagmin 1 (LOC111043422), transcript variant X2, mRNA	PC-5p-71845_106	1	1	2
XM_022328375.1	map	111043422	LOC111043422	PREDICTED: Nilaparvata lugens synaptotagmin 1 (LOC111043422), transcript variant X2, mRNA	PC-3p-12814_573	1	1	2
XM_022328375.1	map	111043422	LOC111043422	PREDICTED: Nilaparvata lugens synaptotagmin 1 (LOC111043422), transcript variant X2, mRNA	PC-3p-15330_496	1	1	2
XM_022328375.1	map	111043422	LOC111043422	PREDICTED: Nilaparvata lugens synaptotagmin 1 (LOC111043422), transcript variant X2, mRNA	PC-5p-141661_45	1	1	2
XM_022328375.1	map	111043422	LOC111043422	PREDICTED: Nilaparvata lugens synaptotagmin 1 (LOC111043422), transcript variant X2, mRNA	PC-5p-42059_193	1	1	2
XM_022328375.1	map	111043422	LOC111043422	PREDICTED: Nilaparvata lugens synaptotagmin 1 (LOC111043422), transcript variant X2, mRNA	PC-5p-71845_106	1	1	2
XM_022328376.1	map	111043422	LOC111043422	PREDICTED: Nilaparvata lugens synaptotagmin 1 (LOC111043422), transcript variant X2, mRNA	PC-3p-12814_573	1	1	2
XM_022328376.1	map	111043422	LOC111043422	PREDICTED: Nilaparvata lugens synaptotagmin 1 (LOC111043422), transcript variant X2, mRNA	PC-3p-15330_496	1	1	2
XM_022328376.1	map	111043422	LOC111043422	PREDICTED: Nilaparvata lugens synaptotagmin 1 (LOC111043422), transcript variant X2, mRNA	PC-5p-141661_45	1	1	2
XM_022328376.1	map	111043422	LOC111043422	PREDICTED: Nilaparvata lugens synaptotagmin 1 (LOC111043422), transcript variant X2, mRNA	PC-5p-42059_193	1	1	2
XM_022328376.1	map	111043422	LOC111043422	PREDICTED: Nilaparvata lugens synaptotagmin 1 (LOC111043422), transcript variant X2, mRNA	PC-5p-71845_106	1	1	2
XM_022328377.1	map	111043422	LOC111043422	PREDICTED: Nilaparvata lugens synaptotagmin 1 (LOC111043422), transcript variant X2, mRNA	PC-3p-12814_573	1	1	2
XM_022328377.1	map	111043422	LOC111043422	PREDICTED: Nilaparvata lugens synaptotagmin 1 (LOC111043422), transcript variant X2, mRNA	PC-3p-15330_496	1	1	2
XM_022328377.1	map	111043422	LOC111043422	PREDICTED: Nilaparvata lugens synaptotagmin 1 (LOC111043422), transcript variant X2, mRNA	PC-5p-141661_45	1	1	2
XM_022328377.1	map	111043422	LOC111043422	PREDICTED: Nilaparvata lugens synaptotagmin 1 (LOC111043422), transcript variant X2, mRNA	PC-5p-42059_193	1	1	2
XM_022328377.1	map	111043422	LOC111043422	PREDICTED: Nilaparvata lugens synaptotagmin 1 (LOC111043422), transcript variant X2, mRNA	PC-5p-71845_106	1	1	2
XM_022328378.1	map	111043422	LOC111043422	PREDICTED: Nilaparvata lugens synaptotagmin 1 (LOC111043422), transcript variant X2, mRNA	PC-3p-12814_573	1	1	2
XM_022328378.1	map	111043422	LOC111043422	PREDICTED: Nilaparvata lugens synaptotagmin 1 (LOC111043422), transcript variant X2, mRNA	PC-3p-15330_496	1	1	2
XM_022328378.1	map	111043422	LOC111043422	PREDICTED: Nilaparvata lugens synaptotagmin 1 (LOC111043422), transcript variant X2, mRNA	PC-5p-141661_45	1	1	2
XM_022328378.1	map	111043422	LOC111043422	PREDICTED: Nilaparvata lugens synaptotagmin 1 (LOC111043422), transcript variant X2, mRNA	PC-5p-42059_193	1	1	2
XM_022328378.1	map	111043422	LOC111043422	PREDICTED: Nilaparvata lugens synaptotagmin 1 (LOC111043422), transcript variant X2, mRNA	PC-5p-71845_106	1	1	2
XM_022328379.1	map	111043422	LOC111043422	PREDICTED: Nilaparvata lugens synaptotagmin 1 (LOC111043422), transcript variant X2, mRNA	PC-3p-12814_573	1	1	2
XM_022328379.1	map	111043422	LOC111043422	PREDICTED: Nilaparvata lugens synaptotagmin 1 (LOC111043422), transcript variant X2, mRNA	PC-3p-15330_496	1	1	2
XM_022328379.1	map	111043422	LOC111043422	PREDICTED: Nilaparvata lugens synaptotagmin 1 (LOC111043422), transcript variant X2, mRNA	PC-5p-141661_45	1	1	2
XM_022328379.1	map	111043422	LOC111043422	PREDICTED: Nilaparvata lugens synaptotagmin 1 (LOC111043422), transcript variant X2, mRNA	PC-5p-42059_193	1	1	2
XM_022328379.1	map	111043422	LOC111043422	PREDICTED: Nilaparvata lugens synaptotagmin 1 (LOC111043422), transcript variant X2, mRNA	PC-5p-71845_106	1	1	2
XM_022328380.1	map	111043422	LOC111043422	PREDICTED: Nilaparvata lugens synaptotagmin 1 (LOC111043422), transcript variant X2, mRNA	PC-3p-12814_573	1	1	2
XM_022328380.1	map	111043422	LOC111043422	PREDICTED: Nilaparvata lugens synaptotagmin 1 (LOC111043422), transcript variant X2, mRNA	PC-3p-15330_496	1	1	2
XM_022328380.1	map	111043422	LOC111043422	PREDICTED: Nilaparvata lugens synaptotagmin 1 (LOC111043422), transcript variant X2, mRNA	PC-5p-141661_45	1	1	2
XM_022328380.1	map	111043422	LOC111043422	PREDICTED: Nilaparvata lugens synaptotagmin 1 (LOC111043422), transcript variant X2, mRNA	PC-5p-42059_193	1	1	2
XM_022328380.1	map	111043422	LOC111043422	PREDICTED: Nilaparvata lugens synaptotagmin 1 (LOC111043422), transcript variant X2, mRNA	PC-5p-71845_106	1	1	2
XM_022328381.1	map	111043422	LOC111043422	PREDICTED: Nilaparvata lugens synaptotagmin 1 (LOC111043422), transcript variant X2, mRNA	PC-3p-12814_573	1	1	2
XM_022328381.1	map	111043422	LOC111043422	PREDICTED: Nilaparvata lugens synaptotagmin 1 (LOC111043422), transcript variant X2, mRNA	PC-3p-15330_496	1	1	2
XM_022328381.1	map	111043422	LOC111043422	PREDICTED: Nilaparvata lugens synaptotagmin 1 (LOC111043422), transcript variant X2, mRNA	PC-5p-141661_45	1	1	2
XM_022328381.1	map	111043422	LOC111043422	PREDICTED: Nilaparvata lugens synaptotagmin 1 (LOC111043422), transcript variant X2, mRNA	PC-5p-42059_193	1	1	2
XM_022328381.1	map	111043422	LOC111043422	PREDICTED: Nilaparvata lugens synaptotagmin 1 (LOC111043422), transcript variant X2, mRNA	PC-5p-71845_106	1	1	2
XM_022328382.1	map	111043425	LOC111043425	PREDICTED: Nilaparvata lugens protein FAM49B-like (LOC111043425), mRNA	PC-5p-71845_106	1	1	2
XM_022328382.1	map	111043425	LOC111043425	PREDICTED: Nilaparvata lugens protein FAM49B-like (LOC111043425), mRNA	tca-miR-317-3p_R-3	1	1	2
XM_022328382.1	map	111043425	LOC111043425	PREDICTED: Nilaparvata lugens protein FAM49B-like (LOC111043425), mRNA	tca-miR-34-5p_R+3	1	1	2
XM_022328386.1	map	111043435	LOC111043435	PREDICTED: Nilaparvata lugens protein Skeletor, isoforms B/C (LOC111043435), mRNA	PC-3p-137910_47	1	1	2
XM_022328386.1	map	111043435	LOC111043435	PREDICTED: Nilaparvata lugens protein Skeletor, isoforms B/C (LOC111043435), mRNA	tca-miR-2788-3p_R+3_1ss11GA	1	1	2
XM_022328387.1	map	111043436	LOC111043436	PREDICTED: Nilaparvata lugens uncharacterized LOC111043436 (LOC111043436), mRNA	PC-5p-42059_193	1	1	2
XM_022328396.1	map	111043440	LOC111043440	PREDICTED: Nilaparvata lugens COX assembly mitochondrial protein homolog (LOC111043440), mRNA	PC-5p-141661_45	1	1	2
XM_022328399.1	map	111043444	LOC111043444	PREDICTED: Nilaparvata lugens DNA polymerase lambda-like (LOC111043444), mRNA	PC-3p-99602_71	1	1	2
XM_022328399.1	map	111043444	LOC111043444	PREDICTED: Nilaparvata lugens DNA polymerase lambda-like (LOC111043444), mRNA	PC-5p-10471_673	1	1	2
XM_022328399.1	map	111043444	LOC111043444	PREDICTED: Nilaparvata lugens DNA polymerase lambda-like (LOC111043444), mRNA	PC-5p-280_24071	1	1	2
XM_022328401.1	map	111043442	LOC111043442	PREDICTED: Nilaparvata lugens condensin complex subunit 2-like (LOC111043442), mRNA	bmo-miR-9a-5p_L+2R-2	1	1	2
XM_022328401.1	map	111043442	LOC111043442	PREDICTED: Nilaparvata lugens condensin complex subunit 2-like (LOC111043442), mRNA	tca-miR-275-3p	1	1	2
XM_022328402.1	map	111043446	LOC111043446	PREDICTED: Nilaparvata lugens uncharacterized LOC111043446 (LOC111043446), mRNA	PC-3p-15330_496	1	1	2
XM_022328402.1	map	111043446	LOC111043446	PREDICTED: Nilaparvata lugens uncharacterized LOC111043446 (LOC111043446), mRNA	PC-5p-30729_264	1	1	2
XM_022328402.1	map	111043446	LOC111043446	PREDICTED: Nilaparvata lugens uncharacterized LOC111043446 (LOC111043446), mRNA	tca-miR-9a-5p_R+1	1	1	2
XM_022328409.1	map	111043454	LOC111043454	PREDICTED: Nilaparvata lugens proteolipid protein 2-like (LOC111043454), mRNA	PC-3p-15330_496	1	1	2
XM_022328409.1	map	111043454	LOC111043454	PREDICTED: Nilaparvata lugens proteolipid protein 2-like (LOC111043454), mRNA	PC-3p-71007_108	1	1	2
XM_022328409.1	map	111043454	LOC111043454	PREDICTED: Nilaparvata lugens proteolipid protein 2-like (LOC111043454), mRNA	PC-5p-182481_31	1	1	2
XM_022328409.1	map	111043454	LOC111043454	PREDICTED: Nilaparvata lugens proteolipid protein 2-like (LOC111043454), mRNA	PC-5p-280_24071	1	1	2
XM_022328409.1	map	111043454	LOC111043454	PREDICTED: Nilaparvata lugens proteolipid protein 2-like (LOC111043454), mRNA	tca-miR-317-3p_R-3	1	1	2
XM_022328410.1	map	111043455	LOC111043455	PREDICTED: Nilaparvata lugens 85/88 kDa calcium-independent phospholipase A2 (LOC111043455), mRNA	PC-5p-141661_45	1	1	2		ko00564(Glycerophospholipid metabolism);ko00565(Ether lipid metabolism);ko00590(Arachidonic acid metabolism);ko00591(Linoleic acid metabolism);ko00592(alpha-Linolenic acid metabolism)
XM_022328410.1	map	111043455	LOC111043455	PREDICTED: Nilaparvata lugens 85/88 kDa calcium-independent phospholipase A2 (LOC111043455), mRNA	bmo-miR-9a-5p_L+2R-2	1	1	2		ko00564(Glycerophospholipid metabolism);ko00565(Ether lipid metabolism);ko00590(Arachidonic acid metabolism);ko00591(Linoleic acid metabolism);ko00592(alpha-Linolenic acid metabolism)
XM_022328410.1	map	111043455	LOC111043455	PREDICTED: Nilaparvata lugens 85/88 kDa calcium-independent phospholipase A2 (LOC111043455), mRNA	tca-miR-317-3p_R-3	1	1	2		ko00564(Glycerophospholipid metabolism);ko00565(Ether lipid metabolism);ko00590(Arachidonic acid metabolism);ko00591(Linoleic acid metabolism);ko00592(alpha-Linolenic acid metabolism)
XM_022328410.1	map	111043455	LOC111043455	PREDICTED: Nilaparvata lugens 85/88 kDa calcium-independent phospholipase A2 (LOC111043455), mRNA	tca-miR-9a-5p_R+1	1	1	2		ko00564(Glycerophospholipid metabolism);ko00565(Ether lipid metabolism);ko00590(Arachidonic acid metabolism);ko00591(Linoleic acid metabolism);ko00592(alpha-Linolenic acid metabolism)
XM_022328412.1	map	111043423	LOC111043423	PREDICTED: Nilaparvata lugens MKRN2 opposite strand protein (LOC111043423), transcript variant X2, mRNA	PC-3p-2060_2700	1	1	2
XM_022328412.1	map	111043423	LOC111043423	PREDICTED: Nilaparvata lugens MKRN2 opposite strand protein (LOC111043423), transcript variant X2, mRNA	PC-3p-576_10624	1	1	2
XM_022328412.1	map	111043423	LOC111043423	PREDICTED: Nilaparvata lugens MKRN2 opposite strand protein (LOC111043423), transcript variant X2, mRNA	tca-miR-9a-3p_R+3_1ss18GA	1	1	2
XM_022328412.1	map	111043423	LOC111043423	PREDICTED: Nilaparvata lugens MKRN2 opposite strand protein (LOC111043423), transcript variant X2, mRNA	tca-miR-9b-3p_1ss10GT	1	1	2
XM_022328413.1	map	111043453	LOC111043453	PREDICTED: Nilaparvata lugens calcineurin B homologous protein 1 (LOC111043453), mRNA	PC-3p-55615_142	1	1	2	GO:0005509(calcium ion binding);GO:0005886(plasma membrane)
XM_022328413.1	map	111043453	LOC111043453	PREDICTED: Nilaparvata lugens calcineurin B homologous protein 1 (LOC111043453), mRNA	tca-miR-9a-3p_R+3_1ss18GA	1	1	2	GO:0005509(calcium ion binding);GO:0005886(plasma membrane)
XM_022328413.1	map	111043453	LOC111043453	PREDICTED: Nilaparvata lugens calcineurin B homologous protein 1 (LOC111043453), mRNA	tca-miR-9b-3p_1ss10GT	1	1	2	GO:0005509(calcium ion binding);GO:0005886(plasma membrane)
XM_022328415.1	map	111043458	LOC111043458	PREDICTED: Nilaparvata lugens nidogen-2 (LOC111043458), mRNA	PC-3p-2060_2700	1	1	2
XM_022328415.1	map	111043458	LOC111043458	PREDICTED: Nilaparvata lugens nidogen-2 (LOC111043458), mRNA	PC-3p-55615_142	1	1	2
XM_022328415.1	map	111043458	LOC111043458	PREDICTED: Nilaparvata lugens nidogen-2 (LOC111043458), mRNA	PC-3p-576_10624	1	1	2
XM_022328415.1	map	111043458	LOC111043458	PREDICTED: Nilaparvata lugens nidogen-2 (LOC111043458), mRNA	PC-3p-91528_79	1	1	2
XM_022328415.1	map	111043458	LOC111043458	PREDICTED: Nilaparvata lugens nidogen-2 (LOC111043458), mRNA	PC-5p-280_24071	1	1	2
XM_022328415.1	map	111043458	LOC111043458	PREDICTED: Nilaparvata lugens nidogen-2 (LOC111043458), mRNA	tca-miR-9a-3p_R+3_1ss18GA	1	1	2
XM_022328415.1	map	111043458	LOC111043458	PREDICTED: Nilaparvata lugens nidogen-2 (LOC111043458), mRNA	tca-miR-9b-3p_1ss10GT	1	1	2
XM_022328420.1	map	111043461	LOC111043461	PREDICTED: Nilaparvata lugens diphosphoinositol polyphosphate phosphohydrolase 1 (LOC111043461), transcript variant X2, mRNA	PC-3p-99602_71	1	1	2
XM_022328420.1	map	111043461	LOC111043461	PREDICTED: Nilaparvata lugens diphosphoinositol polyphosphate phosphohydrolase 1 (LOC111043461), transcript variant X2, mRNA	tca-miR-9a-5p_R+1	1	1	2
XM_022328421.1	map	111043461	LOC111043461	PREDICTED: Nilaparvata lugens diphosphoinositol polyphosphate phosphohydrolase 1 (LOC111043461), transcript variant X2, mRNA	PC-3p-99602_71	1	1	2
XM_022328421.1	map	111043461	LOC111043461	PREDICTED: Nilaparvata lugens diphosphoinositol polyphosphate phosphohydrolase 1 (LOC111043461), transcript variant X2, mRNA	tca-miR-9a-5p_R+1	1	1	2
XM_022328422.1	map	111043461	LOC111043461	PREDICTED: Nilaparvata lugens diphosphoinositol polyphosphate phosphohydrolase 1 (LOC111043461), transcript variant X2, mRNA	PC-3p-99602_71	1	1	2
XM_022328422.1	map	111043461	LOC111043461	PREDICTED: Nilaparvata lugens diphosphoinositol polyphosphate phosphohydrolase 1 (LOC111043461), transcript variant X2, mRNA	tca-miR-9a-5p_R+1	1	1	2
XM_022328423.1	map	111043461	LOC111043461	PREDICTED: Nilaparvata lugens diphosphoinositol polyphosphate phosphohydrolase 1 (LOC111043461), transcript variant X2, mRNA	PC-3p-99602_71	1	1	2
XM_022328423.1	map	111043461	LOC111043461	PREDICTED: Nilaparvata lugens diphosphoinositol polyphosphate phosphohydrolase 1 (LOC111043461), transcript variant X2, mRNA	tca-miR-9a-5p_R+1	1	1	2
XM_022328424.1	map	111043463	LOC111043463	PREDICTED: Nilaparvata lugens FAD synthase-like (LOC111043463), mRNA	PC-5p-41317_196	1	1	2
XM_022328433.1	map	111043472	LOC111043472	PREDICTED: Nilaparvata lugens collagen alpha-1(XV) chain-like (LOC111043472), mRNA	PC-5p-142923_44	1	1	2
XM_022328433.1	map	111043472	LOC111043472	PREDICTED: Nilaparvata lugens collagen alpha-1(XV) chain-like (LOC111043472), mRNA	PC-5p-71845_106	1	1	2
XM_022328433.1	map	111043472	LOC111043472	PREDICTED: Nilaparvata lugens collagen alpha-1(XV) chain-like (LOC111043472), mRNA	tca-miR-317-3p_R-3	1	1	2
XM_022328439.1	map	111043475	LOC111043475	PREDICTED: Nilaparvata lugens transformer-2 protein homolog beta-like (LOC111043475), mRNA	PC-3p-12814_573	1	1	2
XM_022328439.1	map	111043475	LOC111043475	PREDICTED: Nilaparvata lugens transformer-2 protein homolog beta-like (LOC111043475), mRNA	PC-3p-2060_2700	1	1	2
XM_022328439.1	map	111043475	LOC111043475	PREDICTED: Nilaparvata lugens transformer-2 protein homolog beta-like (LOC111043475), mRNA	PC-5p-162901_37	1	1	2
XM_022328439.1	map	111043475	LOC111043475	PREDICTED: Nilaparvata lugens transformer-2 protein homolog beta-like (LOC111043475), mRNA	PC-5p-335567_12	1	1	2
XM_022328444.1	map	111043481	LOC111043481	PREDICTED: Nilaparvata lugens uncharacterized protein CG43867-like (LOC111043481), mRNA	PC-3p-2060_2700	1	1	2	GO:0003674(molecular_function);GO:0005575(cellular_component);GO:0005856(cytoskeleton);GO:0008150(biological_process)
XM_022328444.1	map	111043481	LOC111043481	PREDICTED: Nilaparvata lugens uncharacterized protein CG43867-like (LOC111043481), mRNA	PC-5p-42059_193	1	1	2	GO:0003674(molecular_function);GO:0005575(cellular_component);GO:0005856(cytoskeleton);GO:0008150(biological_process)
XM_022328444.1	map	111043481	LOC111043481	PREDICTED: Nilaparvata lugens uncharacterized protein CG43867-like (LOC111043481), mRNA	tca-miR-9a-5p_R+1	1	1	2	GO:0003674(molecular_function);GO:0005575(cellular_component);GO:0005856(cytoskeleton);GO:0008150(biological_process)
XM_022328451.1	map	111043490	LOC111043490	PREDICTED: Nilaparvata lugens inosine-5'-monophosphate dehydrogenase-like (LOC111043490), mRNA	tca-miR-137-3p_L-1R+1_1ss18AG	1	1	2	GO:0003938(IMP dehydrogenase activity);GO:0006164(purine nucleotide biosynthetic process);GO:0006177(GMP biosynthetic process);GO:0006909(phagocytosis);GO:0007411(axon guidance);GO:0048477(oogenesis);GO:0055114(oxidation-reduction process)	ko00230(Purine metabolism);ko00983(Drug metabolism - other enzymes)
XM_022328457.1	map	111043495	LOC111043495	PREDICTED: Nilaparvata lugens juvenile hormone acid O-methyltransferase (LOC111043495), mRNA	bmo-miR-9a-5p_L+2R-2	1	1	2
XM_022328457.1	map	111043495	LOC111043495	PREDICTED: Nilaparvata lugens juvenile hormone acid O-methyltransferase (LOC111043495), mRNA	tca-miR-2788-3p_R+3_1ss11GA	1	1	2
XM_022328460.1	map	111043499	LOC111043499	PREDICTED: Nilaparvata lugens DCN1-like protein 3 (LOC111043499), transcript variant X3, mRNA	PC-3p-1819_3013	1	1	2
XM_022328462.1	map	111043500	LOC111043500	PREDICTED: Nilaparvata lugens G protein-activated inward rectifier potassium channel 3-like (LOC111043500), mRNA	PC-5p-41317_196	1	1	2	GO:0005242(inward rectifier potassium channel activity);GO:0006813(potassium ion transport);GO:0015272(ATP-activated inward rectifier potassium channel activity);GO:0016021(integral component of membrane);GO:0035220(wing disc development);GO:0042391(regulation of membrane potential);GO:0045475(locomotor rhythm)	ko04921(Oxytocin signaling pathway);ko04924(Renin secretion);ko04971(Gastric acid secretion);ko04725(Cholinergic synapse)
XM_022328470.1	map	111043502	LOC111043502	PREDICTED: Nilaparvata lugens uncharacterized LOC111043502 (LOC111043502), transcript variant X4, mRNA	tca-miR-137-3p_L-1R+1_1ss18AG	1	1	2
XM_022328470.1	map	111043502	LOC111043502	PREDICTED: Nilaparvata lugens uncharacterized LOC111043502 (LOC111043502), transcript variant X4, mRNA	tca-miR-14-3p_R-2_1ss1TC	1	1	2
XM_022328479.1	map	111043506	LOC111043506	PREDICTED: Nilaparvata lugens vigilin-like (LOC111043506), transcript variant X2, mRNA	dqu-miR-133-5p_2ss13AC18TC	1	1	2
XM_022328480.1	map	111043506	LOC111043506	PREDICTED: Nilaparvata lugens vigilin-like (LOC111043506), transcript variant X2, mRNA	dqu-miR-133-5p_2ss13AC18TC	1	1	2
XM_022328482.1	map	111043508	LOC111043508	PREDICTED: Nilaparvata lugens DNA repair protein XRCC4-like (LOC111043508), mRNA	PC-3p-71007_108	1	1	2
XM_022328483.1	map	111043423	LOC111043423	PREDICTED: Nilaparvata lugens MKRN2 opposite strand protein (LOC111043423), transcript variant X2, mRNA	PC-3p-2060_2700	1	1	2
XM_022328483.1	map	111043423	LOC111043423	PREDICTED: Nilaparvata lugens MKRN2 opposite strand protein (LOC111043423), transcript variant X2, mRNA	PC-3p-576_10624	1	1	2
XM_022328483.1	map	111043423	LOC111043423	PREDICTED: Nilaparvata lugens MKRN2 opposite strand protein (LOC111043423), transcript variant X2, mRNA	tca-miR-9a-3p_R+3_1ss18GA	1	1	2
XM_022328483.1	map	111043423	LOC111043423	PREDICTED: Nilaparvata lugens MKRN2 opposite strand protein (LOC111043423), transcript variant X2, mRNA	tca-miR-9b-3p_1ss10GT	1	1	2
XM_022328490.1	map	111043512	LOC111043512	PREDICTED: Nilaparvata lugens uncharacterized LOC111043512 (LOC111043512), mRNA	PC-3p-15330_496	1	1	2
XM_022328490.1	map	111043512	LOC111043512	PREDICTED: Nilaparvata lugens uncharacterized LOC111043512 (LOC111043512), mRNA	tca-miR-9a-5p_R+1	1	1	2
XM_022328494.1	map	111043518	LOC111043518	PREDICTED: Nilaparvata lugens headcase protein (LOC111043518), mRNA	PC-3p-55615_142	1	1	2
XM_022328494.1	map	111043518	LOC111043518	PREDICTED: Nilaparvata lugens headcase protein (LOC111043518), mRNA	PC-3p-91528_79	1	1	2
XM_022328494.1	map	111043518	LOC111043518	PREDICTED: Nilaparvata lugens headcase protein (LOC111043518), mRNA	PC-5p-141661_45	1	1	2
XM_022328494.1	map	111043518	LOC111043518	PREDICTED: Nilaparvata lugens headcase protein (LOC111043518), mRNA	PC-5p-280_24071	1	1	2
XM_022328494.1	map	111043518	LOC111043518	PREDICTED: Nilaparvata lugens headcase protein (LOC111043518), mRNA	bmo-miR-9a-5p_L+2R-2	1	1	2
XM_022328494.1	map	111043518	LOC111043518	PREDICTED: Nilaparvata lugens headcase protein (LOC111043518), mRNA	tca-miR-9a-3p_R+3_1ss18GA	1	1	2
XM_022328495.1	map	111043519	LOC111043519	PREDICTED: Nilaparvata lugens uncharacterized LOC111043519 (LOC111043519), transcript variant X4, misc_RNA	PC-3p-2510_2230	1	1	2
XM_022328495.1	map	111043519	LOC111043519	PREDICTED: Nilaparvata lugens uncharacterized LOC111043519 (LOC111043519), transcript variant X4, misc_RNA	PC-3p-71007_108	1	1	2
XM_022328495.1	map	111043519	LOC111043519	PREDICTED: Nilaparvata lugens uncharacterized LOC111043519 (LOC111043519), transcript variant X4, misc_RNA	PC-3p-77335_97	1	1	2
XM_022328495.1	map	111043519	LOC111043519	PREDICTED: Nilaparvata lugens uncharacterized LOC111043519 (LOC111043519), transcript variant X4, misc_RNA	PC-5p-10471_673	1	1	2
XM_022328495.1	map	111043519	LOC111043519	PREDICTED: Nilaparvata lugens uncharacterized LOC111043519 (LOC111043519), transcript variant X4, misc_RNA	PC-5p-142923_44	1	1	2
XM_022328495.1	map	111043519	LOC111043519	PREDICTED: Nilaparvata lugens uncharacterized LOC111043519 (LOC111043519), transcript variant X4, misc_RNA	PC-5p-24585_327	1	1	2
XM_022328495.1	map	111043519	LOC111043519	PREDICTED: Nilaparvata lugens uncharacterized LOC111043519 (LOC111043519), transcript variant X4, misc_RNA	PC-5p-71845_106	1	1	2
XM_022328495.1	map	111043519	LOC111043519	PREDICTED: Nilaparvata lugens uncharacterized LOC111043519 (LOC111043519), transcript variant X4, misc_RNA	tca-miR-317-3p_R-3	1	1	2
XM_022328496.1	map	111043519	LOC111043519	PREDICTED: Nilaparvata lugens uncharacterized LOC111043519 (LOC111043519), transcript variant X4, misc_RNA	PC-3p-2510_2230	1	1	2
XM_022328496.1	map	111043519	LOC111043519	PREDICTED: Nilaparvata lugens uncharacterized LOC111043519 (LOC111043519), transcript variant X4, misc_RNA	PC-3p-71007_108	1	1	2
XM_022328496.1	map	111043519	LOC111043519	PREDICTED: Nilaparvata lugens uncharacterized LOC111043519 (LOC111043519), transcript variant X4, misc_RNA	PC-3p-77335_97	1	1	2
XM_022328496.1	map	111043519	LOC111043519	PREDICTED: Nilaparvata lugens uncharacterized LOC111043519 (LOC111043519), transcript variant X4, misc_RNA	PC-5p-10471_673	1	1	2
XM_022328496.1	map	111043519	LOC111043519	PREDICTED: Nilaparvata lugens uncharacterized LOC111043519 (LOC111043519), transcript variant X4, misc_RNA	PC-5p-142923_44	1	1	2
XM_022328496.1	map	111043519	LOC111043519	PREDICTED: Nilaparvata lugens uncharacterized LOC111043519 (LOC111043519), transcript variant X4, misc_RNA	PC-5p-24585_327	1	1	2
XM_022328496.1	map	111043519	LOC111043519	PREDICTED: Nilaparvata lugens uncharacterized LOC111043519 (LOC111043519), transcript variant X4, misc_RNA	PC-5p-71845_106	1	1	2
XM_022328496.1	map	111043519	LOC111043519	PREDICTED: Nilaparvata lugens uncharacterized LOC111043519 (LOC111043519), transcript variant X4, misc_RNA	tca-miR-317-3p_R-3	1	1	2
XM_022328500.1	map	111043521	LOC111043521	PREDICTED: Nilaparvata lugens uncharacterized LOC111043521 (LOC111043521), transcript variant X1, mRNA	PC-3p-137910_47	1	1	2
XM_022328500.1	map	111043521	LOC111043521	PREDICTED: Nilaparvata lugens uncharacterized LOC111043521 (LOC111043521), transcript variant X1, mRNA	PC-3p-99602_71	1	1	2
XM_022328500.1	map	111043521	LOC111043521	PREDICTED: Nilaparvata lugens uncharacterized LOC111043521 (LOC111043521), transcript variant X1, mRNA	tca-miR-34-5p_R+3	1	1	2
XM_022328501.1	map	111043521	LOC111043521	PREDICTED: Nilaparvata lugens uncharacterized LOC111043521 (LOC111043521), transcript variant X1, mRNA	PC-3p-137910_47	1	1	2
XM_022328501.1	map	111043521	LOC111043521	PREDICTED: Nilaparvata lugens uncharacterized LOC111043521 (LOC111043521), transcript variant X1, mRNA	PC-3p-99602_71	1	1	2
XM_022328501.1	map	111043521	LOC111043521	PREDICTED: Nilaparvata lugens uncharacterized LOC111043521 (LOC111043521), transcript variant X1, mRNA	tca-miR-34-5p_R+3	1	1	2
XM_022328502.1	map	111043523	LOC111043523	PREDICTED: Nilaparvata lugens nucleoprotein TPR-like (LOC111043523), mRNA	PC-3p-15330_496	1	1	2
XM_022328502.1	map	111043523	LOC111043523	PREDICTED: Nilaparvata lugens nucleoprotein TPR-like (LOC111043523), mRNA	PC-5p-42059_193	1	1	2
XM_022328502.1	map	111043523	LOC111043523	PREDICTED: Nilaparvata lugens nucleoprotein TPR-like (LOC111043523), mRNA	tca-miR-34-5p_R+3	1	1	2
XM_022328505.1	map	111043529	LOC111043529	PREDICTED: Nilaparvata lugens uncharacterized LOC111043529 (LOC111043529), mRNA	PC-3p-71007_108	1	1	2
XM_022328505.1	map	111043529	LOC111043529	PREDICTED: Nilaparvata lugens uncharacterized LOC111043529 (LOC111043529), mRNA	dqu-miR-133-5p_2ss13AC18TC	1	1	2
XM_022328505.1	map	111043529	LOC111043529	PREDICTED: Nilaparvata lugens uncharacterized LOC111043529 (LOC111043529), mRNA	tca-miR-137-3p_L-1R+1_1ss18AG	1	1	2
XM_022328506.1	map	111043528	LOC111043528	PREDICTED: Nilaparvata lugens uncharacterized LOC111043528 (LOC111043528), mRNA	tca-miR-34-5p_R+3	1	1	2
XM_022328510.1	map	111043533	LOC111043533	PREDICTED: Nilaparvata lugens slit homolog 1 protein-like (LOC111043533), mRNA	PC-5p-41317_196	1	1	2
XM_022328511.1	map	111043534	LOC111043534	PREDICTED: Nilaparvata lugens rRNA methyltransferase 3, mitochondrial (LOC111043534), mRNA	PC-3p-2060_2700	1	1	2
XM_022328511.1	map	111043534	LOC111043534	PREDICTED: Nilaparvata lugens rRNA methyltransferase 3, mitochondrial (LOC111043534), mRNA	PC-3p-91528_79	1	1	2
XM_022328511.1	map	111043534	LOC111043534	PREDICTED: Nilaparvata lugens rRNA methyltransferase 3, mitochondrial (LOC111043534), mRNA	PC-3p-99602_71	1	1	2
XM_022328511.1	map	111043534	LOC111043534	PREDICTED: Nilaparvata lugens rRNA methyltransferase 3, mitochondrial (LOC111043534), mRNA	tca-miR-9a-3p_R+3_1ss18GA	1	1	2
XM_022328512.1	map	111043535	LOC111043535	PREDICTED: Nilaparvata lugens WD repeat-containing protein 47 (LOC111043535), transcript variant X1, mRNA	PC-3p-15330_496	1	1	2
XM_022328512.1	map	111043535	LOC111043535	PREDICTED: Nilaparvata lugens WD repeat-containing protein 47 (LOC111043535), transcript variant X1, mRNA	tca-miR-275-3p	1	1	2
XM_022328513.1	map	111043535	LOC111043535	PREDICTED: Nilaparvata lugens WD repeat-containing protein 47 (LOC111043535), transcript variant X1, mRNA	PC-3p-15330_496	1	1	2
XM_022328513.1	map	111043535	LOC111043535	PREDICTED: Nilaparvata lugens WD repeat-containing protein 47 (LOC111043535), transcript variant X1, mRNA	tca-miR-275-3p	1	1	2
XM_022328515.1	map	111043538	LOC111043538	PREDICTED: Nilaparvata lugens virulence factor-related M protein-like (LOC111043538), transcript variant X4, mRNA	PC-3p-77335_97	1	1	2
XM_022328516.1	map	111043538	LOC111043538	PREDICTED: Nilaparvata lugens virulence factor-related M protein-like (LOC111043538), transcript variant X4, mRNA	PC-3p-77335_97	1	1	2
XM_022328518.1	map	111043538	LOC111043538	PREDICTED: Nilaparvata lugens virulence factor-related M protein-like (LOC111043538), transcript variant X4, mRNA	PC-3p-77335_97	1	1	2
XM_022328523.1	map	111043543	LOC111043543	PREDICTED: Nilaparvata lugens protein windpipe-like (LOC111043543), mRNA	PC-5p-141661_45	1	1	2
XM_022328523.1	map	111043543	LOC111043543	PREDICTED: Nilaparvata lugens protein windpipe-like (LOC111043543), mRNA	PC-5p-42059_193	1	1	2
XM_022328523.1	map	111043543	LOC111043543	PREDICTED: Nilaparvata lugens protein windpipe-like (LOC111043543), mRNA	bmo-miR-9a-5p_L+2R-2	1	1	2
XM_022328523.1	map	111043543	LOC111043543	PREDICTED: Nilaparvata lugens protein windpipe-like (LOC111043543), mRNA	tca-miR-14-3p_R-2_1ss1TC	1	1	2
XM_022328524.1	map	111043544	LOC111043544	PREDICTED: Nilaparvata lugens filamin-A (LOC111043544), mRNA	PC-5p-42059_193	1	1	2	GO:0003779(actin binding);GO:0005634(nucleus);GO:0005829(cytosol);GO:0005884(actin filament);GO:0007067(mitotic nuclear division);GO:0007301(female germline ring canal formation);GO:0007611(learning or memory);GO:0008045(motor neuron axon guidance);GO:0008104(protein localization);GO:0008302(female germline ring canal formation, actin assembly);GO:0008340(determination of adult lifespan);GO:00083…
XM_022328525.1	map	111043546	LOC111043546	PREDICTED: Nilaparvata lugens putative fatty acyl-CoA reductase CG5065 (LOC111043546), transcript variant X1, mRNA	bmo-miR-9a-5p_L+2R-2	1	1	2	GO:0005777(peroxisome);GO:0005778(peroxisomal membrane);GO:0008611(ether lipid biosynthetic process);GO:0010025(wax biosynthetic process);GO:0050062(long-chain-fatty-acyl-CoA reductase activity);GO:0080019(fatty-acyl-CoA reductase (alcohol-forming) activity)	ko00073(Cutin,ko suberine and wax biosynthesis);ko04146(Peroxisome)
XM_022328526.1	map	111043546	LOC111043546	PREDICTED: Nilaparvata lugens putative fatty acyl-CoA reductase CG5065 (LOC111043546), transcript variant X1, mRNA	bmo-miR-9a-5p_L+2R-2	1	1	2	GO:0005777(peroxisome);GO:0005778(peroxisomal membrane);GO:0008611(ether lipid biosynthetic process);GO:0010025(wax biosynthetic process);GO:0050062(long-chain-fatty-acyl-CoA reductase activity);GO:0080019(fatty-acyl-CoA reductase (alcohol-forming) activity)	ko00073(Cutin,ko suberine and wax biosynthesis);ko04146(Peroxisome)
XM_022328527.1	map	111043547	LOC111043547	PREDICTED: Nilaparvata lugens YY1-associated factor 2 (LOC111043547), transcript variant X1, mRNA	PC-3p-15330_496	1	1	2
XM_022328527.1	map	111043547	LOC111043547	PREDICTED: Nilaparvata lugens YY1-associated factor 2 (LOC111043547), transcript variant X1, mRNA	PC-3p-71007_108	1	1	2
XM_022328527.1	map	111043547	LOC111043547	PREDICTED: Nilaparvata lugens YY1-associated factor 2 (LOC111043547), transcript variant X1, mRNA	PC-5p-141661_45	1	1	2
XM_022328527.1	map	111043547	LOC111043547	PREDICTED: Nilaparvata lugens YY1-associated factor 2 (LOC111043547), transcript variant X1, mRNA	PC-5p-335567_12	1	1	2
XM_022328527.1	map	111043547	LOC111043547	PREDICTED: Nilaparvata lugens YY1-associated factor 2 (LOC111043547), transcript variant X1, mRNA	PC-5p-71845_106	1	1	2
XM_022328528.1	map	111043547	LOC111043547	PREDICTED: Nilaparvata lugens YY1-associated factor 2 (LOC111043547), transcript variant X1, mRNA	PC-3p-15330_496	1	1	2
XM_022328528.1	map	111043547	LOC111043547	PREDICTED: Nilaparvata lugens YY1-associated factor 2 (LOC111043547), transcript variant X1, mRNA	PC-3p-71007_108	1	1	2
XM_022328528.1	map	111043547	LOC111043547	PREDICTED: Nilaparvata lugens YY1-associated factor 2 (LOC111043547), transcript variant X1, mRNA	PC-5p-141661_45	1	1	2
XM_022328528.1	map	111043547	LOC111043547	PREDICTED: Nilaparvata lugens YY1-associated factor 2 (LOC111043547), transcript variant X1, mRNA	PC-5p-335567_12	1	1	2
XM_022328528.1	map	111043547	LOC111043547	PREDICTED: Nilaparvata lugens YY1-associated factor 2 (LOC111043547), transcript variant X1, mRNA	PC-5p-71845_106	1	1	2
XM_022328530.1	map	111043548	LOC111043548	PREDICTED: Nilaparvata lugens transmembrane 9 superfamily member 3 (LOC111043548), mRNA	PC-3p-15330_496	1	1	2	GO:0016021(integral component of membrane)
XM_022328530.1	map	111043548	LOC111043548	PREDICTED: Nilaparvata lugens transmembrane 9 superfamily member 3 (LOC111043548), mRNA	PC-3p-55615_142	1	1	2	GO:0016021(integral component of membrane)
XM_022328530.1	map	111043548	LOC111043548	PREDICTED: Nilaparvata lugens transmembrane 9 superfamily member 3 (LOC111043548), mRNA	PC-3p-576_10624	1	1	2	GO:0016021(integral component of membrane)
XM_022328530.1	map	111043548	LOC111043548	PREDICTED: Nilaparvata lugens transmembrane 9 superfamily member 3 (LOC111043548), mRNA	PC-3p-91528_79	1	1	2	GO:0016021(integral component of membrane)
XM_022328530.1	map	111043548	LOC111043548	PREDICTED: Nilaparvata lugens transmembrane 9 superfamily member 3 (LOC111043548), mRNA	PC-5p-42059_193	1	1	2	GO:0016021(integral component of membrane)
XM_022328530.1	map	111043548	LOC111043548	PREDICTED: Nilaparvata lugens transmembrane 9 superfamily member 3 (LOC111043548), mRNA	tca-miR-137-3p_L-1R+1_1ss18AG	1	1	2	GO:0016021(integral component of membrane)
XM_022328541.1	map	111043558	LOC111043558	PREDICTED: Nilaparvata lugens chitooligosaccharidolytic beta-N-acetylglucosaminidase-like (LOC111043558), mRNA	PC-3p-71007_108	1	1	2
XM_022328541.1	map	111043558	LOC111043558	PREDICTED: Nilaparvata lugens chitooligosaccharidolytic beta-N-acetylglucosaminidase-like (LOC111043558), mRNA	PC-5p-71845_106	1	1	2
XM_022328543.1	map	111043560	LOC111043560	PREDICTED: Nilaparvata lugens histone deacetylase 11 (LOC111043560), mRNA	PC-3p-15330_496	1	1	2	GO:0000118(histone deacetylase complex);GO:0004407(histone deacetylase activity);GO:0005634(nucleus);GO:0005737(cytoplasm);GO:0008134(transcription factor binding);GO:0016568(chromatin modification)	ko05203(Viral carcinogenesis);ko05034(Alcoholism)
XM_022328549.1	map	111043565	LOC111043565	PREDICTED: Nilaparvata lugens uncharacterized LOC111043565 (LOC111043565), transcript variant X3, mRNA	tca-miR-14-3p_R-2_1ss1TC	1	1	2
XM_022328551.1	map	111043565	LOC111043565	PREDICTED: Nilaparvata lugens uncharacterized LOC111043565 (LOC111043565), transcript variant X3, mRNA	tca-miR-14-3p_R-2_1ss1TC	1	1	2
XM_022328552.1	map	111043565	LOC111043565	PREDICTED: Nilaparvata lugens uncharacterized LOC111043565 (LOC111043565), transcript variant X3, mRNA	tca-miR-14-3p_R-2_1ss1TC	1	1	2
XM_022328565.1	map	111043579	LOC111043579	PREDICTED: Nilaparvata lugens long-chain-fatty-acid--CoA ligase 1 (LOC111043579), mRNA	PC-5p-141661_45	1	1	2
XM_022328565.1	map	111043579	LOC111043579	PREDICTED: Nilaparvata lugens long-chain-fatty-acid--CoA ligase 1 (LOC111043579), mRNA	PC-5p-182481_31	1	1	2
XM_022328566.1	map	111043580	LOC111043580	PREDICTED: Nilaparvata lugens protein KRTCAP2 homolog (LOC111043580), mRNA	PC-5p-280_24071	1	1	2
XM_022328566.1	map	111043580	LOC111043580	PREDICTED: Nilaparvata lugens protein KRTCAP2 homolog (LOC111043580), mRNA	PC-5p-42059_193	1	1	2
XM_022328572.1	map	111043585	LOC111043585	PREDICTED: Nilaparvata lugens zinc finger protein 664-like (LOC111043585), mRNA	PC-5p-10471_673	1	1	2
XM_022328572.1	map	111043585	LOC111043585	PREDICTED: Nilaparvata lugens zinc finger protein 664-like (LOC111043585), mRNA	PC-5p-141661_45	1	1	2
XM_022328588.1	map	111043601	LOC111043601	PREDICTED: Nilaparvata lugens opioid-binding protein/cell adhesion molecule homolog (LOC111043601), mRNA	PC-3p-112229_61	1	1	2	GO:0007156(homophilic cell adhesion via plasma membrane adhesion molecules);GO:0007465(R7 cell fate commitment);GO:0007611(learning or memory);GO:0007615(anesthesia-resistant memory);GO:0007616(long-term memory);GO:0008355(olfactory learning);GO:0019897(extrinsic component of plasma membrane);GO:0045466(R7 cell differentiation);GO:0048149(behavioral response to ethanol)
XM_022328593.1	map	111043605	LOC111043605	PREDICTED: Nilaparvata lugens importin subunit alpha-3 (LOC111043605), mRNA	PC-5p-335567_12	1	1	2
XM_022328605.1	map	111043610	LOC111043610	PREDICTED: Nilaparvata lugens RILP-like protein homolog (LOC111043610), transcript variant X3, misc_RNA	PC-3p-77335_97	1	1	2
XM_022328607.1	map	111043614	LOC111043614	PREDICTED: Nilaparvata lugens B2 protein-like (LOC111043614), mRNA	PC-3p-576_10624	1	1	2
XM_022328607.1	map	111043614	LOC111043614	PREDICTED: Nilaparvata lugens B2 protein-like (LOC111043614), mRNA	PC-3p-91528_79	1	1	2
XM_022328607.1	map	111043614	LOC111043614	PREDICTED: Nilaparvata lugens B2 protein-like (LOC111043614), mRNA	tca-miR-9a-3p_R+3_1ss18GA	1	1	2
XM_022328607.1	map	111043614	LOC111043614	PREDICTED: Nilaparvata lugens B2 protein-like (LOC111043614), mRNA	tca-miR-9b-3p_1ss10GT	1	1	2
XM_022328608.1	map	111043615	LOC111043615	PREDICTED: Nilaparvata lugens protein shuttle craft (LOC111043615), mRNA	PC-5p-280_24071	1	1	2	GO:0000122(negative regulation of transcription from RNA polymerase II promoter);GO:0000977(RNA polymerase II regulatory region sequence-specific DNA binding);GO:0001078(transcriptional repressor activity, RNA polymerase II core promoter proximal region sequence-specific binding);GO:0005634(nucleus);GO:0006366(transcription from RNA polymerase II promoter)
XM_022328614.1	map	111043610	LOC111043610	PREDICTED: Nilaparvata lugens RILP-like protein homolog (LOC111043610), transcript variant X3, misc_RNA	PC-5p-10471_673	1	1	2
XM_022328614.1	map	111043610	LOC111043610	PREDICTED: Nilaparvata lugens RILP-like protein homolog (LOC111043610), transcript variant X3, misc_RNA	PC-5p-42059_193	1	1	2
XM_022328614.1	map	111043610	LOC111043610	PREDICTED: Nilaparvata lugens RILP-like protein homolog (LOC111043610), transcript variant X3, misc_RNA	tca-miR-137-3p_L-1R+1_1ss18AG	1	1	2
XM_022328615.1	map	111043618	LOC111043618	PREDICTED: Nilaparvata lugens uncharacterized protein At4g17910-like (LOC111043618), mRNA	PC-5p-141661_45	1	1	2
XM_022328618.1	map	111043621	LOC111043621	PREDICTED: Nilaparvata lugens protein EFR3 homolog cmp44E (LOC111043621), mRNA	PC-3p-112229_61	1	1	2
XM_022328622.1	map	111043626	LOC111043626	PREDICTED: Nilaparvata lugens protein FAM136A-like (LOC111043626), mRNA	PC-5p-42059_193	1	1	2
XM_022328622.1	map	111043626	LOC111043626	PREDICTED: Nilaparvata lugens protein FAM136A-like (LOC111043626), mRNA	tca-miR-317-3p_R-3	1	1	2
XM_022328623.1	map	111043627	LOC111043627	PREDICTED: Nilaparvata lugens dolichyldiphosphatase 1-like (LOC111043627), mRNA	PC-3p-2060_2700	1	1	2	GO:0006487(protein N-linked glycosylation);GO:0008610(lipid biosynthetic process);GO:0030176(integral component of endoplasmic reticulum membrane);GO:0047874(dolichyldiphosphatase activity)	ko00510(N-Glycan biosynthesis)
XM_022328623.1	map	111043627	LOC111043627	PREDICTED: Nilaparvata lugens dolichyldiphosphatase 1-like (LOC111043627), mRNA	PC-5p-193172_29	1	1	2	GO:0006487(protein N-linked glycosylation);GO:0008610(lipid biosynthetic process);GO:0030176(integral component of endoplasmic reticulum membrane);GO:0047874(dolichyldiphosphatase activity)	ko00510(N-Glycan biosynthesis)
XM_022328624.1	map	111043629	LOC111043629	PREDICTED: Nilaparvata lugens ATP-binding cassette sub-family A member 9-like (LOC111043629), mRNA	PC-3p-15330_496	1	1	2
XM_022328624.1	map	111043629	LOC111043629	PREDICTED: Nilaparvata lugens ATP-binding cassette sub-family A member 9-like (LOC111043629), mRNA	dqu-miR-133-5p_2ss13AC18TC	1	1	2
XM_022328624.1	map	111043629	LOC111043629	PREDICTED: Nilaparvata lugens ATP-binding cassette sub-family A member 9-like (LOC111043629), mRNA	tca-miR-2788-3p_R+3_1ss11GA	1	1	2
XM_022328627.1	map	111043628	LOC111043628	PREDICTED: Nilaparvata lugens uncharacterized LOC111043628 (LOC111043628), transcript variant X2, mRNA	PC-3p-15330_496	1	1	2
XM_022328627.1	map	111043628	LOC111043628	PREDICTED: Nilaparvata lugens uncharacterized LOC111043628 (LOC111043628), transcript variant X2, mRNA	tca-miR-14-3p_R-2_1ss1TC	1	1	2
XM_022328629.1	map	111043633	LOC111043633	PREDICTED: Nilaparvata lugens meprin A subunit beta-like (LOC111043633), mRNA	PC-5p-10471_673	1	1	2
XM_022328629.1	map	111043633	LOC111043633	PREDICTED: Nilaparvata lugens meprin A subunit beta-like (LOC111043633), mRNA	PC-5p-142923_44	1	1	2
XM_022328631.1	map	111043628	LOC111043628	PREDICTED: Nilaparvata lugens uncharacterized LOC111043628 (LOC111043628), transcript variant X2, mRNA	PC-3p-15330_496	1	1	2
XM_022328631.1	map	111043628	LOC111043628	PREDICTED: Nilaparvata lugens uncharacterized LOC111043628 (LOC111043628), transcript variant X2, mRNA	tca-miR-14-3p_R-2_1ss1TC	1	1	2
XM_022328633.1	map	111043639	LOC111043639	PREDICTED: Nilaparvata lugens zinc finger protein 135-like (LOC111043639), transcript variant X2, mRNA	PC-3p-112229_61	1	1	2
XM_022328633.1	map	111043639	LOC111043639	PREDICTED: Nilaparvata lugens zinc finger protein 135-like (LOC111043639), transcript variant X2, mRNA	PC-3p-15330_496	1	1	2
XM_022328633.1	map	111043639	LOC111043639	PREDICTED: Nilaparvata lugens zinc finger protein 135-like (LOC111043639), transcript variant X2, mRNA	PC-5p-335567_12	1	1	2
XM_022328633.1	map	111043639	LOC111043639	PREDICTED: Nilaparvata lugens zinc finger protein 135-like (LOC111043639), transcript variant X2, mRNA	PC-5p-42059_193	1	1	2
XM_022328633.1	map	111043639	LOC111043639	PREDICTED: Nilaparvata lugens zinc finger protein 135-like (LOC111043639), transcript variant X2, mRNA	tca-miR-317-3p_R-3	1	1	2
XM_022328634.1	map	111043639	LOC111043639	PREDICTED: Nilaparvata lugens zinc finger protein 135-like (LOC111043639), transcript variant X2, mRNA	PC-3p-112229_61	1	1	2
XM_022328634.1	map	111043639	LOC111043639	PREDICTED: Nilaparvata lugens zinc finger protein 135-like (LOC111043639), transcript variant X2, mRNA	PC-3p-15330_496	1	1	2
XM_022328634.1	map	111043639	LOC111043639	PREDICTED: Nilaparvata lugens zinc finger protein 135-like (LOC111043639), transcript variant X2, mRNA	PC-5p-335567_12	1	1	2
XM_022328634.1	map	111043639	LOC111043639	PREDICTED: Nilaparvata lugens zinc finger protein 135-like (LOC111043639), transcript variant X2, mRNA	PC-5p-42059_193	1	1	2
XM_022328634.1	map	111043639	LOC111043639	PREDICTED: Nilaparvata lugens zinc finger protein 135-like (LOC111043639), transcript variant X2, mRNA	tca-miR-317-3p_R-3	1	1	2
XM_022328635.1	map	111043640	LOC111043640	PREDICTED: Nilaparvata lugens J domain-containing protein DDB_G0295729-like (LOC111043640), mRNA	PC-5p-10471_673	1	1	2
XM_022328636.1	map	111043641	LOC111043641	PREDICTED: Nilaparvata lugens uncharacterized LOC111043641 (LOC111043641), transcript variant X3, mRNA	PC-3p-15330_496	1	1	2
XM_022328637.1	map	111043641	LOC111043641	PREDICTED: Nilaparvata lugens uncharacterized LOC111043641 (LOC111043641), transcript variant X3, mRNA	PC-3p-15330_496	1	1	2
XM_022328645.1	map	111043646	LOC111043646	PREDICTED: Nilaparvata lugens uncharacterized LOC111043646 (LOC111043646), mRNA	PC-3p-15330_496	1	1	2
XM_022328645.1	map	111043646	LOC111043646	PREDICTED: Nilaparvata lugens uncharacterized LOC111043646 (LOC111043646), mRNA	PC-5p-42059_193	1	1	2
XM_022328646.1	map	111043647	LOC111043647	PREDICTED: Nilaparvata lugens phosducin-like protein (LOC111043647), mRNA	PC-3p-55615_142	1	1	2
XM_022328646.1	map	111043647	LOC111043647	PREDICTED: Nilaparvata lugens phosducin-like protein (LOC111043647), mRNA	PC-3p-576_10624	1	1	2
XM_022328646.1	map	111043647	LOC111043647	PREDICTED: Nilaparvata lugens phosducin-like protein (LOC111043647), mRNA	PC-3p-91528_79	1	1	2
XM_022328646.1	map	111043647	LOC111043647	PREDICTED: Nilaparvata lugens phosducin-like protein (LOC111043647), mRNA	tca-miR-137-3p_L-1R+1_1ss18AG	1	1	2
XM_022328646.1	map	111043647	LOC111043647	PREDICTED: Nilaparvata lugens phosducin-like protein (LOC111043647), mRNA	tca-miR-317-3p_R-3	1	1	2
XM_022328646.1	map	111043647	LOC111043647	PREDICTED: Nilaparvata lugens phosducin-like protein (LOC111043647), mRNA	tca-miR-9a-3p_R+3_1ss18GA	1	1	2
XM_022328646.1	map	111043647	LOC111043647	PREDICTED: Nilaparvata lugens phosducin-like protein (LOC111043647), mRNA	tca-miR-9b-3p_1ss10GT	1	1	2
XM_022328655.1	map	111043650	LOC111043650	PREDICTED: Nilaparvata lugens transportin-3-like (LOC111043650), mRNA	tca-miR-317-3p_R-3	1	1	2	GO:0005737(cytoplasm);GO:0006606(protein import into nucleus);GO:0008139(nuclear localization sequence binding);GO:0008565(protein transporter activity);GO:0031965(nuclear membrane)
XM_022328662.1	map	111043656	LOC111043656	PREDICTED: Nilaparvata lugens engulfment and cell motility protein 1-like (LOC111043656), transcript variant X1, mRNA	PC-3p-77335_97	1	1	2
XM_022328662.1	map	111043656	LOC111043656	PREDICTED: Nilaparvata lugens engulfment and cell motility protein 1-like (LOC111043656), transcript variant X1, mRNA	bmo-miR-9a-5p_L+2R-2	1	1	2
XM_022328662.1	map	111043656	LOC111043656	PREDICTED: Nilaparvata lugens engulfment and cell motility protein 1-like (LOC111043656), transcript variant X1, mRNA	tca-miR-34-5p_R+3	1	1	2
XM_022328663.1	map	111043657	LOC111043657	PREDICTED: Nilaparvata lugens E3 ubiquitin-protein ligase TRIM9 (LOC111043657), transcript variant X1, mRNA	PC-3p-15330_496	1	1	2	GO:0004842(ubiquitin-protein transferase activity);GO:0005575(cellular_component);GO:0005622(intracellular);GO:0007409(axonogenesis);GO:0007411(axon guidance);GO:0008270(zinc ion binding);GO:0016199(axon midline choice point recognition);GO:0022008(neurogenesis);GO:0038007(netrin-activated signaling pathway);GO:0043161(proteasome-mediated ubiquitin-dependent protein catabolic process)
XM_022328664.1	map	111043657	LOC111043657	PREDICTED: Nilaparvata lugens E3 ubiquitin-protein ligase TRIM9 (LOC111043657), transcript variant X1, mRNA	PC-3p-15330_496	1	1	2	GO:0004842(ubiquitin-protein transferase activity);GO:0005575(cellular_component);GO:0005622(intracellular);GO:0007409(axonogenesis);GO:0007411(axon guidance);GO:0008270(zinc ion binding);GO:0016199(axon midline choice point recognition);GO:0022008(neurogenesis);GO:0038007(netrin-activated signaling pathway);GO:0043161(proteasome-mediated ubiquitin-dependent protein catabolic process)
XM_022328665.1	map	111043658	LOC111043658	PREDICTED: Nilaparvata lugens uncharacterized LOC111043658 (LOC111043658), transcript variant X2, mRNA	tca-miR-317-3p_R-3	1	1	2
XM_022328666.1	map	111043658	LOC111043658	PREDICTED: Nilaparvata lugens uncharacterized LOC111043658 (LOC111043658), transcript variant X2, mRNA	tca-miR-317-3p_R-3	1	1	2
XM_022328668.1	map	111043642	LOC111043642	PREDICTED: Nilaparvata lugens anaphase-promoting complex subunit CDC26-like (LOC111043642), transcript variant X3, mRNA	PC-5p-141661_45	1	1	2
XM_022328668.1	map	111043642	LOC111043642	PREDICTED: Nilaparvata lugens anaphase-promoting complex subunit CDC26-like (LOC111043642), transcript variant X3, mRNA	PC-5p-142923_44	1	1	2
XM_022328668.1	map	111043642	LOC111043642	PREDICTED: Nilaparvata lugens anaphase-promoting complex subunit CDC26-like (LOC111043642), transcript variant X3, mRNA	PC-5p-42059_193	1	1	2
XM_022328671.1	map	111043662	LOC111043662	PREDICTED: Nilaparvata lugens uncharacterized protein C05D11.1-like (LOC111043662), transcript variant X2, mRNA	PC-5p-193172_29	1	1	2
XM_022328672.1	map	111043662	LOC111043662	PREDICTED: Nilaparvata lugens uncharacterized protein C05D11.1-like (LOC111043662), transcript variant X2, mRNA	PC-5p-193172_29	1	1	2
XM_022328673.1	map	111043663	LOC111043663	PREDICTED: Nilaparvata lugens zinc finger protein 341-like (LOC111043663), transcript variant X1, mRNA	PC-3p-137910_47	1	1	2
XM_022328673.1	map	111043663	LOC111043663	PREDICTED: Nilaparvata lugens zinc finger protein 341-like (LOC111043663), transcript variant X1, mRNA	PC-5p-10471_673	1	1	2
XM_022328673.1	map	111043663	LOC111043663	PREDICTED: Nilaparvata lugens zinc finger protein 341-like (LOC111043663), transcript variant X1, mRNA	PC-5p-182481_31	1	1	2
XM_022328673.1	map	111043663	LOC111043663	PREDICTED: Nilaparvata lugens zinc finger protein 341-like (LOC111043663), transcript variant X1, mRNA	bmo-miR-9a-5p_L+2R-2	1	1	2
XM_022328674.1	map	111043663	LOC111043663	PREDICTED: Nilaparvata lugens zinc finger protein 341-like (LOC111043663), transcript variant X1, mRNA	PC-3p-137910_47	1	1	2
XM_022328674.1	map	111043663	LOC111043663	PREDICTED: Nilaparvata lugens zinc finger protein 341-like (LOC111043663), transcript variant X1, mRNA	PC-5p-10471_673	1	1	2
XM_022328674.1	map	111043663	LOC111043663	PREDICTED: Nilaparvata lugens zinc finger protein 341-like (LOC111043663), transcript variant X1, mRNA	PC-5p-182481_31	1	1	2
XM_022328674.1	map	111043663	LOC111043663	PREDICTED: Nilaparvata lugens zinc finger protein 341-like (LOC111043663), transcript variant X1, mRNA	bmo-miR-9a-5p_L+2R-2	1	1	2
XM_022328675.1	map	111043663	LOC111043663	PREDICTED: Nilaparvata lugens zinc finger protein 341-like (LOC111043663), transcript variant X1, mRNA	PC-3p-137910_47	1	1	2
XM_022328675.1	map	111043663	LOC111043663	PREDICTED: Nilaparvata lugens zinc finger protein 341-like (LOC111043663), transcript variant X1, mRNA	PC-5p-10471_673	1	1	2
XM_022328675.1	map	111043663	LOC111043663	PREDICTED: Nilaparvata lugens zinc finger protein 341-like (LOC111043663), transcript variant X1, mRNA	PC-5p-182481_31	1	1	2
XM_022328675.1	map	111043663	LOC111043663	PREDICTED: Nilaparvata lugens zinc finger protein 341-like (LOC111043663), transcript variant X1, mRNA	bmo-miR-9a-5p_L+2R-2	1	1	2
XM_022328682.1	map	111043669	LOC111043669	PREDICTED: Nilaparvata lugens Y-box factor homolog (LOC111043669), mRNA	PC-3p-55615_142	1	1	2
XM_022328682.1	map	111043669	LOC111043669	PREDICTED: Nilaparvata lugens Y-box factor homolog (LOC111043669), mRNA	PC-3p-99602_71	1	1	2
XM_022328685.1	map	111043673	LOC111043673	PREDICTED: Nilaparvata lugens torsin-1A-like (LOC111043673), transcript variant X2, mRNA	PC-3p-12814_573	1	1	2
XM_022328685.1	map	111043673	LOC111043673	PREDICTED: Nilaparvata lugens torsin-1A-like (LOC111043673), transcript variant X2, mRNA	PC-3p-15330_496	1	1	2
XM_022328686.1	map	111043673	LOC111043673	PREDICTED: Nilaparvata lugens torsin-1A-like (LOC111043673), transcript variant X2, mRNA	PC-3p-12814_573	1	1	2
XM_022328686.1	map	111043673	LOC111043673	PREDICTED: Nilaparvata lugens torsin-1A-like (LOC111043673), transcript variant X2, mRNA	PC-3p-15330_496	1	1	2
XM_022328688.1	map	111043674	LOC111043674	PREDICTED: Nilaparvata lugens 2-Cys peroxiredoxin BAS1, chloroplastic-like (LOC111043674), transcript variant X2, mRNA	PC-5p-10471_673	1	1	2
XM_022328688.1	map	111043674	LOC111043674	PREDICTED: Nilaparvata lugens 2-Cys peroxiredoxin BAS1, chloroplastic-like (LOC111043674), transcript variant X2, mRNA	PC-5p-182481_31	1	1	2
XM_022328688.1	map	111043674	LOC111043674	PREDICTED: Nilaparvata lugens 2-Cys peroxiredoxin BAS1, chloroplastic-like (LOC111043674), transcript variant X2, mRNA	PC-5p-71845_106	1	1	2
XM_022328688.1	map	111043674	LOC111043674	PREDICTED: Nilaparvata lugens 2-Cys peroxiredoxin BAS1, chloroplastic-like (LOC111043674), transcript variant X2, mRNA	tca-miR-317-3p_R-3	1	1	2
XM_022328696.1	map	111043655	LOC111043655	PREDICTED: Nilaparvata lugens serine/threonine-protein phosphatase 1 regulatory subunit 10-like (LOC111043655), mRNA	PC-3p-71007_108	1	1	2
XM_022328696.1	map	111043655	LOC111043655	PREDICTED: Nilaparvata lugens serine/threonine-protein phosphatase 1 regulatory subunit 10-like (LOC111043655), mRNA	PC-5p-182481_31	1	1	2
XM_022328697.1	map	111043674	LOC111043674	PREDICTED: Nilaparvata lugens 2-Cys peroxiredoxin BAS1, chloroplastic-like (LOC111043674), transcript variant X2, mRNA	PC-5p-10471_673	1	1	2
XM_022328697.1	map	111043674	LOC111043674	PREDICTED: Nilaparvata lugens 2-Cys peroxiredoxin BAS1, chloroplastic-like (LOC111043674), transcript variant X2, mRNA	PC-5p-182481_31	1	1	2
XM_022328697.1	map	111043674	LOC111043674	PREDICTED: Nilaparvata lugens 2-Cys peroxiredoxin BAS1, chloroplastic-like (LOC111043674), transcript variant X2, mRNA	PC-5p-71845_106	1	1	2
XM_022328697.1	map	111043674	LOC111043674	PREDICTED: Nilaparvata lugens 2-Cys peroxiredoxin BAS1, chloroplastic-like (LOC111043674), transcript variant X2, mRNA	tca-miR-317-3p_R-3	1	1	2
XM_022328701.1	map	111043685	LOC111043685	PREDICTED: Nilaparvata lugens protein takeout-like (LOC111043685), transcript variant X2, mRNA	tca-miR-2788-3p_R+3_1ss11GA	1	1	2
XM_022328702.1	map	111043685	LOC111043685	PREDICTED: Nilaparvata lugens protein takeout-like (LOC111043685), transcript variant X2, mRNA	tca-miR-2788-3p_R+3_1ss11GA	1	1	2
XM_022328704.1	map	111043687	LOC111043687	PREDICTED: Nilaparvata lugens elongation of very long chain fatty acids protein AAEL008004 (LOC111043687), transcript variant X2, mRNA	bmo-miR-9a-5p_L+2R-2	1	1	2	GO:0000038(very long-chain fatty acid metabolic process);GO:0005575(cellular_component);GO:0006633(fatty acid biosynthetic process);GO:0009922(fatty acid elongase activity);GO:0016021(integral component of membrane);GO:0030497(fatty acid elongation)	ko00062(Fatty acid elongation)
XM_022328705.1	map	111043687	LOC111043687	PREDICTED: Nilaparvata lugens elongation of very long chain fatty acids protein AAEL008004 (LOC111043687), transcript variant X2, mRNA	bmo-miR-9a-5p_L+2R-2	1	1	2	GO:0000038(very long-chain fatty acid metabolic process);GO:0005575(cellular_component);GO:0006633(fatty acid biosynthetic process);GO:0009922(fatty acid elongase activity);GO:0016021(integral component of membrane);GO:0030497(fatty acid elongation)	ko00062(Fatty acid elongation)
XM_022328706.1	map	111043674	LOC111043674	PREDICTED: Nilaparvata lugens 2-Cys peroxiredoxin BAS1, chloroplastic-like (LOC111043674), transcript variant X2, mRNA	PC-5p-10471_673	1	1	2
XM_022328706.1	map	111043674	LOC111043674	PREDICTED: Nilaparvata lugens 2-Cys peroxiredoxin BAS1, chloroplastic-like (LOC111043674), transcript variant X2, mRNA	PC-5p-182481_31	1	1	2
XM_022328706.1	map	111043674	LOC111043674	PREDICTED: Nilaparvata lugens 2-Cys peroxiredoxin BAS1, chloroplastic-like (LOC111043674), transcript variant X2, mRNA	PC-5p-71845_106	1	1	2
XM_022328706.1	map	111043674	LOC111043674	PREDICTED: Nilaparvata lugens 2-Cys peroxiredoxin BAS1, chloroplastic-like (LOC111043674), transcript variant X2, mRNA	tca-miR-317-3p_R-3	1	1	2
XM_022328709.1	map	111043690	LOC111043690	PREDICTED: Nilaparvata lugens uncharacterized LOC111043690 (LOC111043690), mRNA	PC-3p-71007_108	1	1	2
XM_022328713.1	map	111043695	LOC111043695	PREDICTED: Nilaparvata lugens intestinal-type alkaline phosphatase-like (LOC111043695), mRNA	PC-3p-71874_106	1	1	2		ko00790(Folate biosynthesis)
XM_022328715.1	map	111043697	LOC111043697	PREDICTED: Nilaparvata lugens uncharacterized LOC111043697 (LOC111043697), partial mRNA	PC-5p-335567_12	1	1	2
XM_022328715.1	map	111043697	LOC111043697	PREDICTED: Nilaparvata lugens uncharacterized LOC111043697 (LOC111043697), partial mRNA	PC-5p-42059_193	1	1	2
XM_022328715.1	map	111043697	LOC111043697	PREDICTED: Nilaparvata lugens uncharacterized LOC111043697 (LOC111043697), partial mRNA	tca-miR-317-3p_R-3	1	1	2
XM_022328716.1	map	111043694	LOC111043694	PREDICTED: Nilaparvata lugens uncharacterized LOC111043694 (LOC111043694), mRNA	PC-5p-42059_193	1	1	2
XM_022328717.1	map	111043698	LOC111043698	PREDICTED: Nilaparvata lugens nuclear protein localization protein 4 homolog (LOC111043698), mRNA	PC-5p-142923_44	1	1	2	GO:0005634(nucleus);GO:0006511(ubiquitin-dependent protein catabolic process);GO:0031625(ubiquitin protein ligase binding);GO:0043130(ubiquitin binding)	ko04141(Protein processing in endoplasmic reticulum)
XM_022328718.1	map	111043699	LOC111043699	PREDICTED: Nilaparvata lugens uncharacterized LOC111043699 (LOC111043699), transcript variant X2, mRNA	PC-3p-2510_2230	1	1	2
XM_022328719.1	map	111043699	LOC111043699	PREDICTED: Nilaparvata lugens uncharacterized LOC111043699 (LOC111043699), transcript variant X2, mRNA	PC-3p-2510_2230	1	1	2
XM_022328720.1	map	111043700	LOC111043700	PREDICTED: Nilaparvata lugens palmitoyltransferase ZDHHC15 (LOC111043700), transcript variant X7, mRNA	PC-3p-15330_496	1	1	2
XM_022328720.1	map	111043700	LOC111043700	PREDICTED: Nilaparvata lugens palmitoyltransferase ZDHHC15 (LOC111043700), transcript variant X7, mRNA	PC-5p-335567_12	1	1	2
XM_022328720.1	map	111043700	LOC111043700	PREDICTED: Nilaparvata lugens palmitoyltransferase ZDHHC15 (LOC111043700), transcript variant X7, mRNA	PC-5p-42059_193	1	1	2
XM_022328720.1	map	111043700	LOC111043700	PREDICTED: Nilaparvata lugens palmitoyltransferase ZDHHC15 (LOC111043700), transcript variant X7, mRNA	PC-5p-71845_106	1	1	2
XM_022328721.1	map	111043700	LOC111043700	PREDICTED: Nilaparvata lugens palmitoyltransferase ZDHHC15 (LOC111043700), transcript variant X7, mRNA	PC-3p-15330_496	1	1	2
XM_022328721.1	map	111043700	LOC111043700	PREDICTED: Nilaparvata lugens palmitoyltransferase ZDHHC15 (LOC111043700), transcript variant X7, mRNA	PC-5p-335567_12	1	1	2
XM_022328721.1	map	111043700	LOC111043700	PREDICTED: Nilaparvata lugens palmitoyltransferase ZDHHC15 (LOC111043700), transcript variant X7, mRNA	PC-5p-42059_193	1	1	2
XM_022328721.1	map	111043700	LOC111043700	PREDICTED: Nilaparvata lugens palmitoyltransferase ZDHHC15 (LOC111043700), transcript variant X7, mRNA	PC-5p-71845_106	1	1	2
XM_022328722.1	map	111043700	LOC111043700	PREDICTED: Nilaparvata lugens palmitoyltransferase ZDHHC15 (LOC111043700), transcript variant X7, mRNA	PC-3p-15330_496	1	1	2
XM_022328722.1	map	111043700	LOC111043700	PREDICTED: Nilaparvata lugens palmitoyltransferase ZDHHC15 (LOC111043700), transcript variant X7, mRNA	PC-5p-335567_12	1	1	2
XM_022328722.1	map	111043700	LOC111043700	PREDICTED: Nilaparvata lugens palmitoyltransferase ZDHHC15 (LOC111043700), transcript variant X7, mRNA	PC-5p-42059_193	1	1	2
XM_022328722.1	map	111043700	LOC111043700	PREDICTED: Nilaparvata lugens palmitoyltransferase ZDHHC15 (LOC111043700), transcript variant X7, mRNA	PC-5p-71845_106	1	1	2
XM_022328723.1	map	111043700	LOC111043700	PREDICTED: Nilaparvata lugens palmitoyltransferase ZDHHC15 (LOC111043700), transcript variant X7, mRNA	PC-3p-15330_496	1	1	2
XM_022328723.1	map	111043700	LOC111043700	PREDICTED: Nilaparvata lugens palmitoyltransferase ZDHHC15 (LOC111043700), transcript variant X7, mRNA	PC-5p-335567_12	1	1	2
XM_022328723.1	map	111043700	LOC111043700	PREDICTED: Nilaparvata lugens palmitoyltransferase ZDHHC15 (LOC111043700), transcript variant X7, mRNA	PC-5p-42059_193	1	1	2
XM_022328723.1	map	111043700	LOC111043700	PREDICTED: Nilaparvata lugens palmitoyltransferase ZDHHC15 (LOC111043700), transcript variant X7, mRNA	PC-5p-71845_106	1	1	2
XM_022328724.1	map	111043700	LOC111043700	PREDICTED: Nilaparvata lugens palmitoyltransferase ZDHHC15 (LOC111043700), transcript variant X7, mRNA	PC-3p-15330_496	1	1	2
XM_022328724.1	map	111043700	LOC111043700	PREDICTED: Nilaparvata lugens palmitoyltransferase ZDHHC15 (LOC111043700), transcript variant X7, mRNA	PC-5p-335567_12	1	1	2
XM_022328724.1	map	111043700	LOC111043700	PREDICTED: Nilaparvata lugens palmitoyltransferase ZDHHC15 (LOC111043700), transcript variant X7, mRNA	PC-5p-42059_193	1	1	2
XM_022328724.1	map	111043700	LOC111043700	PREDICTED: Nilaparvata lugens palmitoyltransferase ZDHHC15 (LOC111043700), transcript variant X7, mRNA	PC-5p-71845_106	1	1	2
XM_022328725.1	map	111043700	LOC111043700	PREDICTED: Nilaparvata lugens palmitoyltransferase ZDHHC15 (LOC111043700), transcript variant X7, mRNA	PC-3p-15330_496	1	1	2
XM_022328725.1	map	111043700	LOC111043700	PREDICTED: Nilaparvata lugens palmitoyltransferase ZDHHC15 (LOC111043700), transcript variant X7, mRNA	PC-5p-335567_12	1	1	2
XM_022328725.1	map	111043700	LOC111043700	PREDICTED: Nilaparvata lugens palmitoyltransferase ZDHHC15 (LOC111043700), transcript variant X7, mRNA	PC-5p-42059_193	1	1	2
XM_022328725.1	map	111043700	LOC111043700	PREDICTED: Nilaparvata lugens palmitoyltransferase ZDHHC15 (LOC111043700), transcript variant X7, mRNA	PC-5p-71845_106	1	1	2
XM_022328726.1	map	111043700	LOC111043700	PREDICTED: Nilaparvata lugens palmitoyltransferase ZDHHC15 (LOC111043700), transcript variant X7, mRNA	tca-miR-14-3p_R-2_1ss1TC	1	1	2
XM_022328727.1	map	111043700	LOC111043700	PREDICTED: Nilaparvata lugens palmitoyltransferase ZDHHC15 (LOC111043700), transcript variant X7, mRNA	PC-3p-15330_496	1	1	2
XM_022328727.1	map	111043700	LOC111043700	PREDICTED: Nilaparvata lugens palmitoyltransferase ZDHHC15 (LOC111043700), transcript variant X7, mRNA	PC-5p-335567_12	1	1	2
XM_022328727.1	map	111043700	LOC111043700	PREDICTED: Nilaparvata lugens palmitoyltransferase ZDHHC15 (LOC111043700), transcript variant X7, mRNA	PC-5p-42059_193	1	1	2
XM_022328727.1	map	111043700	LOC111043700	PREDICTED: Nilaparvata lugens palmitoyltransferase ZDHHC15 (LOC111043700), transcript variant X7, mRNA	PC-5p-71845_106	1	1	2
XM_022328737.1	map	111043707	LOC111043707	PREDICTED: Nilaparvata lugens DNA repair protein complementing XP-A cells homolog (LOC111043707), mRNA	PC-5p-71845_106	1	1	2
XM_022328740.1	map	111043711	LOC111043711	PREDICTED: Nilaparvata lugens plasma membrane calcium-transporting ATPase 4-like (LOC111043711), mRNA	PC-5p-142923_44	1	1	2
XM_022328740.1	map	111043711	LOC111043711	PREDICTED: Nilaparvata lugens plasma membrane calcium-transporting ATPase 4-like (LOC111043711), mRNA	tca-miR-137-3p_L-1R+1_1ss18AG	1	1	2
XM_022328741.1	map	111043712	LOC111043712	PREDICTED: Nilaparvata lugens estrogen sulfotransferase, testis isoform-like (LOC111043712), transcript variant X1, mRNA	PC-3p-12814_573	1	1	2
XM_022328741.1	map	111043712	LOC111043712	PREDICTED: Nilaparvata lugens estrogen sulfotransferase, testis isoform-like (LOC111043712), transcript variant X1, mRNA	PC-5p-193172_29	1	1	2
XM_022328742.1	map	111043712	LOC111043712	PREDICTED: Nilaparvata lugens estrogen sulfotransferase, testis isoform-like (LOC111043712), transcript variant X1, mRNA	PC-3p-12814_573	1	1	2
XM_022328742.1	map	111043712	LOC111043712	PREDICTED: Nilaparvata lugens estrogen sulfotransferase, testis isoform-like (LOC111043712), transcript variant X1, mRNA	PC-5p-193172_29	1	1	2
XM_022328746.1	map	111043716	LOC111043716	PREDICTED: Nilaparvata lugens proton-coupled amino acid transporter-like protein pathetic (LOC111043716), transcript variant X1, mRNA	PC-3p-2510_2230	1	1	2
XM_022328746.1	map	111043716	LOC111043716	PREDICTED: Nilaparvata lugens proton-coupled amino acid transporter-like protein pathetic (LOC111043716), transcript variant X1, mRNA	PC-5p-280_24071	1	1	2
XM_022328746.1	map	111043716	LOC111043716	PREDICTED: Nilaparvata lugens proton-coupled amino acid transporter-like protein pathetic (LOC111043716), transcript variant X1, mRNA	bmo-miR-9a-5p_L+2R-2	1	1	2
XM_022328747.1	map	111043716	LOC111043716	PREDICTED: Nilaparvata lugens proton-coupled amino acid transporter-like protein pathetic (LOC111043716), transcript variant X1, mRNA	PC-3p-2510_2230	1	1	2
XM_022328747.1	map	111043716	LOC111043716	PREDICTED: Nilaparvata lugens proton-coupled amino acid transporter-like protein pathetic (LOC111043716), transcript variant X1, mRNA	PC-5p-280_24071	1	1	2
XM_022328747.1	map	111043716	LOC111043716	PREDICTED: Nilaparvata lugens proton-coupled amino acid transporter-like protein pathetic (LOC111043716), transcript variant X1, mRNA	bmo-miR-9a-5p_L+2R-2	1	1	2
XM_022328750.1	map	111043715	LOC111043715	PREDICTED: Nilaparvata lugens fukutin-like (LOC111043715), transcript variant X1, mRNA	PC-5p-280_24071	1	1	2
XM_022328755.1	map	111043723	LOC111043723	PREDICTED: Nilaparvata lugens 1-acyl-sn-glycerol-3-phosphate acyltransferase alpha-like (LOC111043723), transcript variant X2, mRNA	PC-5p-71845_106	1	1	2
XM_022328756.1	map	111043723	LOC111043723	PREDICTED: Nilaparvata lugens 1-acyl-sn-glycerol-3-phosphate acyltransferase alpha-like (LOC111043723), transcript variant X2, mRNA	PC-5p-71845_106	1	1	2
XM_022328757.1	map	111043715	LOC111043715	PREDICTED: Nilaparvata lugens fukutin-like (LOC111043715), transcript variant X1, mRNA	PC-5p-280_24071	1	1	2
XM_022328758.1	map	111043723	LOC111043723	PREDICTED: Nilaparvata lugens 1-acyl-sn-glycerol-3-phosphate acyltransferase alpha-like (LOC111043723), transcript variant X2, mRNA	PC-5p-71845_106	1	1	2
XM_022328759.1	map	111043723	LOC111043723	PREDICTED: Nilaparvata lugens 1-acyl-sn-glycerol-3-phosphate acyltransferase alpha-like (LOC111043723), transcript variant X2, mRNA	PC-5p-71845_106	1	1	2
XM_022328760.1	map	111043724	LOC111043724	PREDICTED: Nilaparvata lugens 1-acyl-sn-glycerol-3-phosphate acyltransferase alpha (LOC111043724), transcript variant X3, mRNA	PC-3p-2060_2700	1	1	2
XM_022328760.1	map	111043724	LOC111043724	PREDICTED: Nilaparvata lugens 1-acyl-sn-glycerol-3-phosphate acyltransferase alpha (LOC111043724), transcript variant X3, mRNA	PC-3p-55615_142	1	1	2
XM_022328760.1	map	111043724	LOC111043724	PREDICTED: Nilaparvata lugens 1-acyl-sn-glycerol-3-phosphate acyltransferase alpha (LOC111043724), transcript variant X3, mRNA	PC-3p-576_10624	1	1	2
XM_022328760.1	map	111043724	LOC111043724	PREDICTED: Nilaparvata lugens 1-acyl-sn-glycerol-3-phosphate acyltransferase alpha (LOC111043724), transcript variant X3, mRNA	tca-miR-9a-3p_R+3_1ss18GA	1	1	2
XM_022328761.1	map	111043724	LOC111043724	PREDICTED: Nilaparvata lugens 1-acyl-sn-glycerol-3-phosphate acyltransferase alpha (LOC111043724), transcript variant X3, mRNA	PC-3p-2060_2700	1	1	2
XM_022328761.1	map	111043724	LOC111043724	PREDICTED: Nilaparvata lugens 1-acyl-sn-glycerol-3-phosphate acyltransferase alpha (LOC111043724), transcript variant X3, mRNA	PC-3p-55615_142	1	1	2
XM_022328761.1	map	111043724	LOC111043724	PREDICTED: Nilaparvata lugens 1-acyl-sn-glycerol-3-phosphate acyltransferase alpha (LOC111043724), transcript variant X3, mRNA	PC-3p-576_10624	1	1	2
XM_022328761.1	map	111043724	LOC111043724	PREDICTED: Nilaparvata lugens 1-acyl-sn-glycerol-3-phosphate acyltransferase alpha (LOC111043724), transcript variant X3, mRNA	tca-miR-9a-3p_R+3_1ss18GA	1	1	2
XM_022328762.1	map	111043724	LOC111043724	PREDICTED: Nilaparvata lugens 1-acyl-sn-glycerol-3-phosphate acyltransferase alpha (LOC111043724), transcript variant X3, mRNA	PC-3p-2060_2700	1	1	2
XM_022328762.1	map	111043724	LOC111043724	PREDICTED: Nilaparvata lugens 1-acyl-sn-glycerol-3-phosphate acyltransferase alpha (LOC111043724), transcript variant X3, mRNA	PC-3p-55615_142	1	1	2
XM_022328762.1	map	111043724	LOC111043724	PREDICTED: Nilaparvata lugens 1-acyl-sn-glycerol-3-phosphate acyltransferase alpha (LOC111043724), transcript variant X3, mRNA	PC-3p-576_10624	1	1	2
XM_022328762.1	map	111043724	LOC111043724	PREDICTED: Nilaparvata lugens 1-acyl-sn-glycerol-3-phosphate acyltransferase alpha (LOC111043724), transcript variant X3, mRNA	tca-miR-9a-3p_R+3_1ss18GA	1	1	2
XM_022328763.1	map	111043724	LOC111043724	PREDICTED: Nilaparvata lugens 1-acyl-sn-glycerol-3-phosphate acyltransferase alpha (LOC111043724), transcript variant X3, mRNA	PC-3p-2060_2700	1	1	2
XM_022328763.1	map	111043724	LOC111043724	PREDICTED: Nilaparvata lugens 1-acyl-sn-glycerol-3-phosphate acyltransferase alpha (LOC111043724), transcript variant X3, mRNA	PC-3p-55615_142	1	1	2
XM_022328763.1	map	111043724	LOC111043724	PREDICTED: Nilaparvata lugens 1-acyl-sn-glycerol-3-phosphate acyltransferase alpha (LOC111043724), transcript variant X3, mRNA	PC-3p-576_10624	1	1	2
XM_022328763.1	map	111043724	LOC111043724	PREDICTED: Nilaparvata lugens 1-acyl-sn-glycerol-3-phosphate acyltransferase alpha (LOC111043724), transcript variant X3, mRNA	tca-miR-9a-3p_R+3_1ss18GA	1	1	2
XM_022328767.1	map	111043727	LOC111043727	PREDICTED: Nilaparvata lugens uncharacterized LOC111043727 (LOC111043727), mRNA	PC-5p-71845_106	1	1	2
XM_022328769.1	map	111043731	LOC111043731	PREDICTED: Nilaparvata lugens glutathione peroxidase 3-like (LOC111043731), mRNA	dqu-miR-133-5p_2ss13AC18TC	1	1	2
XM_022328769.1	map	111043731	LOC111043731	PREDICTED: Nilaparvata lugens glutathione peroxidase 3-like (LOC111043731), mRNA	tca-miR-137-3p_L-1R+1_1ss18AG	1	1	2
XM_022328769.1	map	111043731	LOC111043731	PREDICTED: Nilaparvata lugens glutathione peroxidase 3-like (LOC111043731), mRNA	tca-miR-275-3p	1	1	2
XM_022328771.1	map	111043734	LOC111043734	PREDICTED: Nilaparvata lugens myosuppressin-like (LOC111043734), mRNA	PC-5p-193172_29	1	1	2
XM_022328775.1	map	111043739	LOC111043739	PREDICTED: Nilaparvata lugens protein dead ringer-like (LOC111043739), transcript variant X3, mRNA	PC-3p-15330_496	1	1	2
XM_022328775.1	map	111043739	LOC111043739	PREDICTED: Nilaparvata lugens protein dead ringer-like (LOC111043739), transcript variant X3, mRNA	PC-5p-141661_45	1	1	2
XM_022328775.1	map	111043739	LOC111043739	PREDICTED: Nilaparvata lugens protein dead ringer-like (LOC111043739), transcript variant X3, mRNA	PC-5p-142923_44	1	1	2
XM_022328775.1	map	111043739	LOC111043739	PREDICTED: Nilaparvata lugens protein dead ringer-like (LOC111043739), transcript variant X3, mRNA	bmo-miR-9a-5p_L+2R-2	1	1	2
XM_022328776.1	map	111043739	LOC111043739	PREDICTED: Nilaparvata lugens protein dead ringer-like (LOC111043739), transcript variant X3, mRNA	PC-3p-15330_496	1	1	2
XM_022328776.1	map	111043739	LOC111043739	PREDICTED: Nilaparvata lugens protein dead ringer-like (LOC111043739), transcript variant X3, mRNA	PC-5p-141661_45	1	1	2
XM_022328776.1	map	111043739	LOC111043739	PREDICTED: Nilaparvata lugens protein dead ringer-like (LOC111043739), transcript variant X3, mRNA	PC-5p-142923_44	1	1	2
XM_022328776.1	map	111043739	LOC111043739	PREDICTED: Nilaparvata lugens protein dead ringer-like (LOC111043739), transcript variant X3, mRNA	bmo-miR-9a-5p_L+2R-2	1	1	2
XM_022328777.1	map	111043739	LOC111043739	PREDICTED: Nilaparvata lugens protein dead ringer-like (LOC111043739), transcript variant X3, mRNA	PC-3p-15330_496	1	1	2
XM_022328777.1	map	111043739	LOC111043739	PREDICTED: Nilaparvata lugens protein dead ringer-like (LOC111043739), transcript variant X3, mRNA	PC-5p-141661_45	1	1	2
XM_022328777.1	map	111043739	LOC111043739	PREDICTED: Nilaparvata lugens protein dead ringer-like (LOC111043739), transcript variant X3, mRNA	PC-5p-142923_44	1	1	2
XM_022328777.1	map	111043739	LOC111043739	PREDICTED: Nilaparvata lugens protein dead ringer-like (LOC111043739), transcript variant X3, mRNA	bmo-miR-9a-5p_L+2R-2	1	1	2
XM_022328779.1	map	111043740	LOC111043740	PREDICTED: Nilaparvata lugens conserved oligomeric Golgi complex subunit 2 (LOC111043740), mRNA	PC-5p-141661_45	1	1	2
XM_022328779.1	map	111043740	LOC111043740	PREDICTED: Nilaparvata lugens conserved oligomeric Golgi complex subunit 2 (LOC111043740), mRNA	tca-miR-2788-3p_R+3_1ss11GA	1	1	2
XM_022328780.1	map	111043741	LOC111043741	PREDICTED: Nilaparvata lugens lipid storage droplets surface-binding protein 1-like (LOC111043741), mRNA	PC-3p-2060_2700	1	1	2
XM_022328780.1	map	111043741	LOC111043741	PREDICTED: Nilaparvata lugens lipid storage droplets surface-binding protein 1-like (LOC111043741), mRNA	PC-3p-2510_2230	1	1	2
XM_022328780.1	map	111043741	LOC111043741	PREDICTED: Nilaparvata lugens lipid storage droplets surface-binding protein 1-like (LOC111043741), mRNA	PC-3p-55615_142	1	1	2
XM_022328780.1	map	111043741	LOC111043741	PREDICTED: Nilaparvata lugens lipid storage droplets surface-binding protein 1-like (LOC111043741), mRNA	PC-3p-576_10624	1	1	2
XM_022328780.1	map	111043741	LOC111043741	PREDICTED: Nilaparvata lugens lipid storage droplets surface-binding protein 1-like (LOC111043741), mRNA	PC-5p-182481_31	1	1	2
XM_022328780.1	map	111043741	LOC111043741	PREDICTED: Nilaparvata lugens lipid storage droplets surface-binding protein 1-like (LOC111043741), mRNA	PC-5p-335567_12	1	1	2
XM_022328780.1	map	111043741	LOC111043741	PREDICTED: Nilaparvata lugens lipid storage droplets surface-binding protein 1-like (LOC111043741), mRNA	dqu-miR-133-5p_2ss13AC18TC	1	1	2
XM_022328780.1	map	111043741	LOC111043741	PREDICTED: Nilaparvata lugens lipid storage droplets surface-binding protein 1-like (LOC111043741), mRNA	tca-miR-2788-3p_R+3_1ss11GA	1	1	2
XM_022328780.1	map	111043741	LOC111043741	PREDICTED: Nilaparvata lugens lipid storage droplets surface-binding protein 1-like (LOC111043741), mRNA	tca-miR-317-3p_R-3	1	1	2
XM_022328780.1	map	111043741	LOC111043741	PREDICTED: Nilaparvata lugens lipid storage droplets surface-binding protein 1-like (LOC111043741), mRNA	tca-miR-9a-3p_R+3_1ss18GA	1	1	2
XM_022328780.1	map	111043741	LOC111043741	PREDICTED: Nilaparvata lugens lipid storage droplets surface-binding protein 1-like (LOC111043741), mRNA	tca-miR-9b-3p_1ss10GT	1	1	2
XM_022328781.1	map	111043742	LOC111043742	PREDICTED: Nilaparvata lugens collagen type IV alpha-3-binding protein-like (LOC111043742), mRNA	PC-3p-99602_71	1	1	2
XM_022328781.1	map	111043742	LOC111043742	PREDICTED: Nilaparvata lugens collagen type IV alpha-3-binding protein-like (LOC111043742), mRNA	PC-5p-142923_44	1	1	2
XM_022328781.1	map	111043742	LOC111043742	PREDICTED: Nilaparvata lugens collagen type IV alpha-3-binding protein-like (LOC111043742), mRNA	PC-5p-335567_12	1	1	2
XM_022328782.1	map	111043743	LOC111043743	PREDICTED: Nilaparvata lugens leukotriene A-4 hydrolase (LOC111043743), mRNA	tca-miR-317-3p_R-3	1	1	2	GO:0004301(epoxide hydrolase activity);GO:0005737(cytoplasm);GO:0005886(plasma membrane);GO:0006508(proteolysis);GO:0008270(zinc ion binding);GO:0042277(peptide binding);GO:0043171(peptide catabolic process);GO:0044255(cellular lipid metabolic process);GO:0070006(metalloaminopeptidase activity)	ko00590(Arachidonic acid metabolism)
XM_022328787.1	map	111043747	LOC111043747	PREDICTED: Nilaparvata lugens uncharacterized protein KIAA2013 homolog (LOC111043747), mRNA	PC-3p-112229_61	1	1	2
XM_022328787.1	map	111043747	LOC111043747	PREDICTED: Nilaparvata lugens uncharacterized protein KIAA2013 homolog (LOC111043747), mRNA	PC-3p-12814_573	1	1	2
XM_022328787.1	map	111043747	LOC111043747	PREDICTED: Nilaparvata lugens uncharacterized protein KIAA2013 homolog (LOC111043747), mRNA	PC-3p-2060_2700	1	1	2
XM_022328787.1	map	111043747	LOC111043747	PREDICTED: Nilaparvata lugens uncharacterized protein KIAA2013 homolog (LOC111043747), mRNA	dqu-miR-133-5p_2ss13AC18TC	1	1	2
XM_022328796.1	map	111043754	LOC111043754	PREDICTED: Nilaparvata lugens lysine-specific demethylase 3A-like (LOC111043754), mRNA	PC-5p-42059_193	1	1	2
XM_022328796.1	map	111043754	LOC111043754	PREDICTED: Nilaparvata lugens lysine-specific demethylase 3A-like (LOC111043754), mRNA	PC-5p-71845_106	1	1	2
XM_022328800.1	map	111043757	LOC111043757	PREDICTED: Nilaparvata lugens 46 kDa FK506-binding nuclear protein (LOC111043757), mRNA	PC-3p-2510_2230	1	1	2
XM_022328800.1	map	111043757	LOC111043757	PREDICTED: Nilaparvata lugens 46 kDa FK506-binding nuclear protein (LOC111043757), mRNA	PC-3p-55615_142	1	1	2
XM_022328800.1	map	111043757	LOC111043757	PREDICTED: Nilaparvata lugens 46 kDa FK506-binding nuclear protein (LOC111043757), mRNA	PC-3p-576_10624	1	1	2
XM_022328800.1	map	111043757	LOC111043757	PREDICTED: Nilaparvata lugens 46 kDa FK506-binding nuclear protein (LOC111043757), mRNA	PC-3p-91528_79	1	1	2
XM_022328800.1	map	111043757	LOC111043757	PREDICTED: Nilaparvata lugens 46 kDa FK506-binding nuclear protein (LOC111043757), mRNA	PC-5p-71845_106	1	1	2
XM_022328800.1	map	111043757	LOC111043757	PREDICTED: Nilaparvata lugens 46 kDa FK506-binding nuclear protein (LOC111043757), mRNA	tca-miR-14-3p_R-2_1ss1TC	1	1	2
XM_022328800.1	map	111043757	LOC111043757	PREDICTED: Nilaparvata lugens 46 kDa FK506-binding nuclear protein (LOC111043757), mRNA	tca-miR-9a-3p_R+3_1ss18GA	1	1	2
XM_022328800.1	map	111043757	LOC111043757	PREDICTED: Nilaparvata lugens 46 kDa FK506-binding nuclear protein (LOC111043757), mRNA	tca-miR-9b-3p_1ss10GT	1	1	2
XM_022328806.1	map	111043761	LOC111043761	PREDICTED: Nilaparvata lugens uncharacterized LOC111043761 (LOC111043761), mRNA	PC-5p-142923_44	1	1	2
XM_022328810.1	map	111043733	LOC111043733	PREDICTED: Nilaparvata lugens putative sodium-dependent multivitamin transporter (LOC111043733), mRNA	PC-3p-2015_2755	1	1	2
XM_022328818.1	map	111043773	LOC111043773	PREDICTED: Nilaparvata lugens cell surface glycoprotein 1-like (LOC111043773), mRNA	PC-3p-71007_108	1	1	2
XM_022328819.1	map	111043774	LOC111043774	PREDICTED: Nilaparvata lugens T-complex protein 1 subunit alpha (LOC111043774), mRNA	PC-3p-12814_573	1	1	2	GO:0005524(ATP binding);GO:0005829(cytosol);GO:0005832(chaperonin-containing T-complex);GO:0005875(microtubule associated complex);GO:0006457(protein folding);GO:0006909(phagocytosis);GO:0007052(mitotic spindle organization);GO:0030707(ovarian follicle cell development);GO:0051082(unfolded protein binding);GO:0090307(mitotic spindle assembly)
XM_022328821.1	map	111043775	LOC111043775	PREDICTED: Nilaparvata lugens uncharacterized LOC111043775 (LOC111043775), mRNA	PC-3p-2060_2700	1	1	2
XM_022328821.1	map	111043775	LOC111043775	PREDICTED: Nilaparvata lugens uncharacterized LOC111043775 (LOC111043775), mRNA	PC-5p-42059_193	1	1	2
XM_022328832.1	map	111043786	LOC111043786	PREDICTED: Nilaparvata lugens eukaryotic translation initiation factor 2-alpha kinase 1-like (LOC111043786), mRNA	PC-3p-2060_2700	1	1	2
XM_022328832.1	map	111043786	LOC111043786	PREDICTED: Nilaparvata lugens eukaryotic translation initiation factor 2-alpha kinase 1-like (LOC111043786), mRNA	PC-3p-99602_71	1	1	2
XM_022328832.1	map	111043786	LOC111043786	PREDICTED: Nilaparvata lugens eukaryotic translation initiation factor 2-alpha kinase 1-like (LOC111043786), mRNA	tca-miR-2788-3p_R+3_1ss11GA	1	1	2
XM_022328838.1	map	111043792	LOC111043792	PREDICTED: Nilaparvata lugens 39S ribosomal protein L21, mitochondrial (LOC111043792), mRNA	PC-5p-10471_673	1	1	2
XM_022328839.1	map	111043793	LOC111043793	PREDICTED: Nilaparvata lugens cytosol aminopeptidase-like (LOC111043793), mRNA	PC-5p-41317_196	1	1	2
XM_022328840.1	map	111043794	LOC111043794	PREDICTED: Nilaparvata lugens transcription factor E2F7-like (LOC111043794), mRNA	PC-5p-71845_106	1	1	2
XM_022328841.1	map	111043795	LOC111043795	PREDICTED: Nilaparvata lugens protein Wnt-16-like (LOC111043795), mRNA	PC-3p-112229_61	1	1	2
XM_022328841.1	map	111043795	LOC111043795	PREDICTED: Nilaparvata lugens protein Wnt-16-like (LOC111043795), mRNA	PC-5p-142923_44	1	1	2
XM_022328841.1	map	111043795	LOC111043795	PREDICTED: Nilaparvata lugens protein Wnt-16-like (LOC111043795), mRNA	PC-5p-42059_193	1	1	2
XM_022328841.1	map	111043795	LOC111043795	PREDICTED: Nilaparvata lugens protein Wnt-16-like (LOC111043795), mRNA	PC-5p-71845_106	1	1	2
XM_022328843.1	map	111043796	LOC111043796	PREDICTED: Nilaparvata lugens histone deacetylase complex subunit SAP130-like (LOC111043796), transcript variant X4, mRNA	PC-3p-55615_142	1	1	2
XM_022328843.1	map	111043796	LOC111043796	PREDICTED: Nilaparvata lugens histone deacetylase complex subunit SAP130-like (LOC111043796), transcript variant X4, mRNA	tca-miR-137-3p_L-1R+1_1ss18AG	1	1	2
XM_022328844.1	map	111043796	LOC111043796	PREDICTED: Nilaparvata lugens histone deacetylase complex subunit SAP130-like (LOC111043796), transcript variant X4, mRNA	PC-3p-55615_142	1	1	2
XM_022328844.1	map	111043796	LOC111043796	PREDICTED: Nilaparvata lugens histone deacetylase complex subunit SAP130-like (LOC111043796), transcript variant X4, mRNA	tca-miR-137-3p_L-1R+1_1ss18AG	1	1	2
XM_022328845.1	map	111043796	LOC111043796	PREDICTED: Nilaparvata lugens histone deacetylase complex subunit SAP130-like (LOC111043796), transcript variant X4, mRNA	PC-3p-55615_142	1	1	2
XM_022328845.1	map	111043796	LOC111043796	PREDICTED: Nilaparvata lugens histone deacetylase complex subunit SAP130-like (LOC111043796), transcript variant X4, mRNA	tca-miR-137-3p_L-1R+1_1ss18AG	1	1	2
XM_022328846.1	map	111043796	LOC111043796	PREDICTED: Nilaparvata lugens histone deacetylase complex subunit SAP130-like (LOC111043796), transcript variant X4, mRNA	PC-3p-55615_142	1	1	2
XM_022328846.1	map	111043796	LOC111043796	PREDICTED: Nilaparvata lugens histone deacetylase complex subunit SAP130-like (LOC111043796), transcript variant X4, mRNA	tca-miR-137-3p_L-1R+1_1ss18AG	1	1	2
XM_022328847.1	map	111043797	LOC111043797	PREDICTED: Nilaparvata lugens pyruvate kinase-like (LOC111043797), mRNA	PC-3p-2060_2700	1	1	2
XM_022328847.1	map	111043797	LOC111043797	PREDICTED: Nilaparvata lugens pyruvate kinase-like (LOC111043797), mRNA	PC-5p-335567_12	1	1	2
XM_022328848.1	map	111043798	LOC111043798	PREDICTED: Nilaparvata lugens proline-rich protein 4-like (LOC111043798), mRNA	PC-5p-10471_673	1	1	2
XM_022328849.1	map	111043799	LOC111043799	PREDICTED: Nilaparvata lugens short neuropeptide F (LOC111043799), mRNA	PC-5p-10471_673	1	1	2
XM_022328850.1	map	111043800	LOC111043800	PREDICTED: Nilaparvata lugens uncharacterized LOC111043800 (LOC111043800), mRNA	PC-5p-335567_12	1	1	2
XM_022328850.1	map	111043800	LOC111043800	PREDICTED: Nilaparvata lugens uncharacterized LOC111043800 (LOC111043800), mRNA	PC-5p-41317_196	1	1	2
XM_022328850.1	map	111043800	LOC111043800	PREDICTED: Nilaparvata lugens uncharacterized LOC111043800 (LOC111043800), mRNA	tca-miR-275-3p	1	1	2
XM_022328852.1	map	111043803	LOC111043803	PREDICTED: Nilaparvata lugens uncharacterized LOC111043803 (LOC111043803), mRNA	PC-5p-193172_29	1	1	2
XM_022328855.1	map	111043805	LOC111043805	PREDICTED: Nilaparvata lugens DNA damage-binding protein 1-like (LOC111043805), mRNA	PC-5p-42059_193	1	1	2
XM_022328855.1	map	111043805	LOC111043805	PREDICTED: Nilaparvata lugens DNA damage-binding protein 1-like (LOC111043805), mRNA	bmo-miR-9a-5p_L+2R-2	1	1	2
XM_022328859.1	map	111043809	LOC111043809	PREDICTED: Nilaparvata lugens heparan sulfate 2-O-sulfotransferase 1 (LOC111043809), mRNA	PC-5p-142923_44	1	1	2
XM_022328859.1	map	111043809	LOC111043809	PREDICTED: Nilaparvata lugens heparan sulfate 2-O-sulfotransferase 1 (LOC111043809), mRNA	PC-5p-42059_193	1	1	2
XM_022328859.1	map	111043809	LOC111043809	PREDICTED: Nilaparvata lugens heparan sulfate 2-O-sulfotransferase 1 (LOC111043809), mRNA	tca-miR-275-3p	1	1	2
XM_022328861.1	map	111043812	LOC111043812	PREDICTED: Nilaparvata lugens fructose-bisphosphate aldolase (LOC111043812), transcript variant X2, mRNA	tca-miR-137-3p_L-1R+1_1ss18AG	1	1	2	GO:0004332(fructose-bisphosphate aldolase activity);GO:0005829(cytosol);GO:0006096(glycolytic process);GO:0007095(mitotic G2 DNA damage checkpoint);GO:0007498(mesoderm development);GO:0030018(Z disc);GO:0031430(M band)	ko01200(Carbon metabolism);ko01230(Biosynthesis of amino acids);ko00010(Glycolysis / Gluconeogenesis);ko00030(Pentose phosphate pathway);ko00051(Fructose and mannose metabolism)
XM_022328862.1	map	111043812	LOC111043812	PREDICTED: Nilaparvata lugens fructose-bisphosphate aldolase (LOC111043812), transcript variant X2, mRNA	tca-miR-137-3p_L-1R+1_1ss18AG	1	1	2	GO:0004332(fructose-bisphosphate aldolase activity);GO:0005829(cytosol);GO:0006096(glycolytic process);GO:0007095(mitotic G2 DNA damage checkpoint);GO:0007498(mesoderm development);GO:0030018(Z disc);GO:0031430(M band)	ko01200(Carbon metabolism);ko01230(Biosynthesis of amino acids);ko00010(Glycolysis / Gluconeogenesis);ko00030(Pentose phosphate pathway);ko00051(Fructose and mannose metabolism)
XM_022328864.1	map	111043811	LOC111043811	PREDICTED: Nilaparvata lugens lamin Dm0 (LOC111043811), mRNA	tca-miR-317-3p_R-3	1	1	2
XM_022328868.1	map	111043815	LOC111043815	PREDICTED: Nilaparvata lugens acidic repeat-containing protein-like (LOC111043815), transcript variant X1, mRNA	PC-3p-15330_496	1	1	2
XM_022328868.1	map	111043815	LOC111043815	PREDICTED: Nilaparvata lugens acidic repeat-containing protein-like (LOC111043815), transcript variant X1, mRNA	PC-5p-280_24071	1	1	2
XM_022328868.1	map	111043815	LOC111043815	PREDICTED: Nilaparvata lugens acidic repeat-containing protein-like (LOC111043815), transcript variant X1, mRNA	tca-miR-317-3p_R-3	1	1	2
XM_022328869.1	map	111043815	LOC111043815	PREDICTED: Nilaparvata lugens acidic repeat-containing protein-like (LOC111043815), transcript variant X1, mRNA	PC-3p-15330_496	1	1	2
XM_022328869.1	map	111043815	LOC111043815	PREDICTED: Nilaparvata lugens acidic repeat-containing protein-like (LOC111043815), transcript variant X1, mRNA	PC-5p-280_24071	1	1	2
XM_022328869.1	map	111043815	LOC111043815	PREDICTED: Nilaparvata lugens acidic repeat-containing protein-like (LOC111043815), transcript variant X1, mRNA	tca-miR-317-3p_R-3	1	1	2
XM_022328870.1	map	111043815	LOC111043815	PREDICTED: Nilaparvata lugens acidic repeat-containing protein-like (LOC111043815), transcript variant X1, mRNA	PC-3p-15330_496	1	1	2
XM_022328870.1	map	111043815	LOC111043815	PREDICTED: Nilaparvata lugens acidic repeat-containing protein-like (LOC111043815), transcript variant X1, mRNA	PC-5p-280_24071	1	1	2
XM_022328870.1	map	111043815	LOC111043815	PREDICTED: Nilaparvata lugens acidic repeat-containing protein-like (LOC111043815), transcript variant X1, mRNA	tca-miR-317-3p_R-3	1	1	2
XM_022328871.1	map	111043815	LOC111043815	PREDICTED: Nilaparvata lugens acidic repeat-containing protein-like (LOC111043815), transcript variant X1, mRNA	PC-3p-15330_496	1	1	2
XM_022328871.1	map	111043815	LOC111043815	PREDICTED: Nilaparvata lugens acidic repeat-containing protein-like (LOC111043815), transcript variant X1, mRNA	PC-5p-280_24071	1	1	2
XM_022328871.1	map	111043815	LOC111043815	PREDICTED: Nilaparvata lugens acidic repeat-containing protein-like (LOC111043815), transcript variant X1, mRNA	tca-miR-317-3p_R-3	1	1	2
XM_022328877.1	map	111043823	LOC111043823	PREDICTED: Nilaparvata lugens signal recognition particle 54 kDa protein (LOC111043823), mRNA	PC-3p-15330_496	1	1	2
XM_022328877.1	map	111043823	LOC111043823	PREDICTED: Nilaparvata lugens signal recognition particle 54 kDa protein (LOC111043823), mRNA	PC-3p-55615_142	1	1	2
XM_022328877.1	map	111043823	LOC111043823	PREDICTED: Nilaparvata lugens signal recognition particle 54 kDa protein (LOC111043823), mRNA	PC-3p-576_10624	1	1	2
XM_022328877.1	map	111043823	LOC111043823	PREDICTED: Nilaparvata lugens signal recognition particle 54 kDa protein (LOC111043823), mRNA	PC-3p-91528_79	1	1	2
XM_022328877.1	map	111043823	LOC111043823	PREDICTED: Nilaparvata lugens signal recognition particle 54 kDa protein (LOC111043823), mRNA	tca-miR-9a-3p_R+3_1ss18GA	1	1	2
XM_022328878.1	map	111043824	LOC111043824	PREDICTED: Nilaparvata lugens nesprin-2 (LOC111043824), transcript variant X1, mRNA	PC-3p-15330_496	1	1	2
XM_022328878.1	map	111043824	LOC111043824	PREDICTED: Nilaparvata lugens nesprin-2 (LOC111043824), transcript variant X1, mRNA	PC-5p-182481_31	1	1	2
XM_022328879.1	map	111043824	LOC111043824	PREDICTED: Nilaparvata lugens nesprin-2 (LOC111043824), transcript variant X1, mRNA	PC-3p-15330_496	1	1	2
XM_022328879.1	map	111043824	LOC111043824	PREDICTED: Nilaparvata lugens nesprin-2 (LOC111043824), transcript variant X1, mRNA	PC-5p-182481_31	1	1	2
XM_022328881.1	map	111043827	LOC111043827	PREDICTED: Nilaparvata lugens zinc finger protein 629-like (LOC111043827), mRNA	PC-3p-12814_573	1	1	2
XM_022328881.1	map	111043827	LOC111043827	PREDICTED: Nilaparvata lugens zinc finger protein 629-like (LOC111043827), mRNA	PC-3p-15330_496	1	1	2
XM_022328881.1	map	111043827	LOC111043827	PREDICTED: Nilaparvata lugens zinc finger protein 629-like (LOC111043827), mRNA	PC-5p-280_24071	1	1	2
XM_022328881.1	map	111043827	LOC111043827	PREDICTED: Nilaparvata lugens zinc finger protein 629-like (LOC111043827), mRNA	PC-5p-30729_264	1	1	2
XM_022328881.1	map	111043827	LOC111043827	PREDICTED: Nilaparvata lugens zinc finger protein 629-like (LOC111043827), mRNA	tca-miR-317-3p_R-3	1	1	2
XM_022328892.1	map	111043853	LOC111043853	PREDICTED: Nilaparvata lugens protein phosphatase 1 regulatory subunit 42-like (LOC111043853), mRNA	PC-3p-71007_108	1	1	2
XM_022328909.1	map	111043871	LOC111043871	PREDICTED: Nilaparvata lugens uncharacterized LOC111043871 (LOC111043871), mRNA	PC-5p-139494_46	1	1	2
XM_022328937.1	map	111043896	LOC111043896	PREDICTED: Nilaparvata lugens SRP-independent targeting protein 3-like (LOC111043896), mRNA	PC-5p-335567_12	1	1	2	GO:0003674(molecular_function)
XM_022328947.1	map	111043906	LOC111043906	PREDICTED: Nilaparvata lugens 26S proteasome regulatory subunit RPN10-like (LOC111043906), mRNA	PC-5p-139494_46	1	1	2	GO:0003674(molecular_function);GO:0008150(biological_process)
XM_022328954.1	map	111043911	LOC111043911	PREDICTED: Nilaparvata lugens transmembrane protein 127-like (LOC111043911), mRNA	PC-5p-10471_673	1	1	2
XM_022328964.1	map	111043925	LOC111043925	PREDICTED: Nilaparvata lugens decaprenyl-diphosphate synthase subunit 1-like (LOC111043925), mRNA	PC-3p-12814_573	1	1	2
XM_022328964.1	map	111043925	LOC111043925	PREDICTED: Nilaparvata lugens decaprenyl-diphosphate synthase subunit 1-like (LOC111043925), mRNA	PC-3p-15330_496	1	1	2
XM_022328964.1	map	111043925	LOC111043925	PREDICTED: Nilaparvata lugens decaprenyl-diphosphate synthase subunit 1-like (LOC111043925), mRNA	tca-miR-9a-5p_R+1	1	1	2
XM_022328965.1	map	111043926	LOC111043926	PREDICTED: Nilaparvata lugens vacuolar protein sorting-associated protein 16 homolog (LOC111043926), mRNA	PC-5p-142923_44	1	1	2
XM_022328966.1	map	111043927	LOC111043927	PREDICTED: Nilaparvata lugens AN1-type zinc finger protein 6 (LOC111043927), transcript variant X3, mRNA	PC-3p-71874_106	1	1	2
XM_022328966.1	map	111043927	LOC111043927	PREDICTED: Nilaparvata lugens AN1-type zinc finger protein 6 (LOC111043927), transcript variant X3, mRNA	PC-5p-182481_31	1	1	2
XM_022328966.1	map	111043927	LOC111043927	PREDICTED: Nilaparvata lugens AN1-type zinc finger protein 6 (LOC111043927), transcript variant X3, mRNA	dqu-miR-133-5p_2ss13AC18TC	1	1	2
XM_022328967.1	map	111043927	LOC111043927	PREDICTED: Nilaparvata lugens AN1-type zinc finger protein 6 (LOC111043927), transcript variant X3, mRNA	PC-3p-71874_106	1	1	2
XM_022328967.1	map	111043927	LOC111043927	PREDICTED: Nilaparvata lugens AN1-type zinc finger protein 6 (LOC111043927), transcript variant X3, mRNA	PC-5p-182481_31	1	1	2
XM_022328967.1	map	111043927	LOC111043927	PREDICTED: Nilaparvata lugens AN1-type zinc finger protein 6 (LOC111043927), transcript variant X3, mRNA	dqu-miR-133-5p_2ss13AC18TC	1	1	2
XM_022328968.1	map	111043927	LOC111043927	PREDICTED: Nilaparvata lugens AN1-type zinc finger protein 6 (LOC111043927), transcript variant X3, mRNA	PC-3p-71874_106	1	1	2
XM_022328968.1	map	111043927	LOC111043927	PREDICTED: Nilaparvata lugens AN1-type zinc finger protein 6 (LOC111043927), transcript variant X3, mRNA	PC-5p-182481_31	1	1	2
XM_022328968.1	map	111043927	LOC111043927	PREDICTED: Nilaparvata lugens AN1-type zinc finger protein 6 (LOC111043927), transcript variant X3, mRNA	dqu-miR-133-5p_2ss13AC18TC	1	1	2
XM_022328971.1	map	111043928	LOC111043928	PREDICTED: Nilaparvata lugens putative tricarboxylate transport protein, mitochondrial (LOC111043928), mRNA	PC-5p-162901_37	1	1	2
XM_022328971.1	map	111043928	LOC111043928	PREDICTED: Nilaparvata lugens putative tricarboxylate transport protein, mitochondrial (LOC111043928), mRNA	PC-5p-42059_193	1	1	2
XM_022328971.1	map	111043928	LOC111043928	PREDICTED: Nilaparvata lugens putative tricarboxylate transport protein, mitochondrial (LOC111043928), mRNA	tca-miR-317-3p_R-3	1	1	2
XM_022328972.1	map	111043930	LOC111043930	PREDICTED: Nilaparvata lugens probable ubiquitin-conjugating enzyme E2 7 (LOC111043930), mRNA	PC-3p-99602_71	1	1	2
XM_022328972.1	map	111043930	LOC111043930	PREDICTED: Nilaparvata lugens probable ubiquitin-conjugating enzyme E2 7 (LOC111043930), mRNA	PC-5p-41317_196	1	1	2
XM_022328972.1	map	111043930	LOC111043930	PREDICTED: Nilaparvata lugens probable ubiquitin-conjugating enzyme E2 7 (LOC111043930), mRNA	tca-miR-9a-5p_R+1	1	1	2
XM_022328977.1	map	111043934	LOC111043934	PREDICTED: Nilaparvata lugens uncharacterized LOC111043934 (LOC111043934), transcript variant X4, misc_RNA	PC-3p-2510_2230	1	1	2
XM_022328978.1	map	111043934	LOC111043934	PREDICTED: Nilaparvata lugens uncharacterized LOC111043934 (LOC111043934), transcript variant X4, misc_RNA	PC-3p-2510_2230	1	1	2
XM_022328988.1	map	111043946	LOC111043946	PREDICTED: Nilaparvata lugens retinal homeobox protein Rx1-like (LOC111043946), mRNA	PC-5p-193172_29	1	1	2
XM_022328990.1	map	111043948	LOC111043948	PREDICTED: Nilaparvata lugens fukutin-related protein (LOC111043948), mRNA	PC-3p-99602_71	1	1	2
XM_022328990.1	map	111043948	LOC111043948	PREDICTED: Nilaparvata lugens fukutin-related protein (LOC111043948), mRNA	PC-5p-162901_37	1	1	2
XM_022328990.1	map	111043948	LOC111043948	PREDICTED: Nilaparvata lugens fukutin-related protein (LOC111043948), mRNA	PC-5p-42059_193	1	1	2
XM_022328990.1	map	111043948	LOC111043948	PREDICTED: Nilaparvata lugens fukutin-related protein (LOC111043948), mRNA	tca-miR-14-3p_R-2_1ss1TC	1	1	2
XM_022328991.1	map	111043945	LOC111043945	PREDICTED: Nilaparvata lugens zinc finger SWIM domain-containing protein 8-like (LOC111043945), mRNA	tca-miR-275-3p	1	1	2
XM_022328995.1	map	111043950	LOC111043950	PREDICTED: Nilaparvata lugens UDP-galactose translocator-like (LOC111043950), transcript variant X2, mRNA	PC-3p-15330_496	1	1	2	GO:0000139(Golgi membrane);GO:0005351(sugar:proton symporter activity);GO:0005456(CMP-N-acetylneuraminate transmembrane transporter activity);GO:0005459(UDP-galactose transmembrane transporter activity);GO:0005461(UDP-glucuronic acid transmembrane transporter activity);GO:0005463(UDP-N-acetylgalactosamine transmembrane transporter activity);GO:0005464(UDP-xylose transmembrane transporter activity…
XM_022328996.1	map	111043922	LOC111043922	PREDICTED: Nilaparvata lugens cholecystokinin receptor (LOC111043922), mRNA	tca-miR-275-3p	1	1	2		ko04080(Neuroactive ligand-receptor interaction)
XM_022328997.1	map	111043950	LOC111043950	PREDICTED: Nilaparvata lugens UDP-galactose translocator-like (LOC111043950), transcript variant X2, mRNA	PC-3p-15330_496	1	1	2	GO:0000139(Golgi membrane);GO:0005351(sugar:proton symporter activity);GO:0005456(CMP-N-acetylneuraminate transmembrane transporter activity);GO:0005459(UDP-galactose transmembrane transporter activity);GO:0005461(UDP-glucuronic acid transmembrane transporter activity);GO:0005463(UDP-N-acetylgalactosamine transmembrane transporter activity);GO:0005464(UDP-xylose transmembrane transporter activity…
XM_022329001.1	map	111043952	LOC111043952	PREDICTED: Nilaparvata lugens calpain-A-like (LOC111043952), mRNA	PC-5p-142923_44	1	1	2
XM_022329001.1	map	111043952	LOC111043952	PREDICTED: Nilaparvata lugens calpain-A-like (LOC111043952), mRNA	PC-5p-280_24071	1	1	2
XM_022329001.1	map	111043952	LOC111043952	PREDICTED: Nilaparvata lugens calpain-A-like (LOC111043952), mRNA	bmo-miR-9a-5p_L+2R-2	1	1	2
XM_022329001.1	map	111043952	LOC111043952	PREDICTED: Nilaparvata lugens calpain-A-like (LOC111043952), mRNA	dqu-miR-133-5p_2ss13AC18TC	1	1	2
XM_022329017.1	map	111043971	LOC111043971	PREDICTED: Nilaparvata lugens multidrug resistance protein 1-like (LOC111043971), mRNA	PC-3p-99602_71	1	1	2		ko02010(ABC transporters)
XM_022329019.1	map	111043973	LOC111043973	PREDICTED: Nilaparvata lugens visual pigment-like receptor peropsin (LOC111043973), transcript variant X2, mRNA	dme-miR-193-3p_2ss10AG22CG	1	1	2
XM_022329030.1	map	111043981	LOC111043981	PREDICTED: Nilaparvata lugens uncharacterized LOC111043981 (LOC111043981), mRNA	PC-5p-162901_37	1	1	2
XM_022329030.1	map	111043981	LOC111043981	PREDICTED: Nilaparvata lugens uncharacterized LOC111043981 (LOC111043981), mRNA	tca-miR-2788-3p_R+3_1ss11GA	1	1	2
XM_022329031.1	map	111043984	LOC111043984	PREDICTED: Nilaparvata lugens lysosome membrane protein 2-like (LOC111043984), mRNA	PC-3p-77335_97	1	1	2
XM_022329031.1	map	111043984	LOC111043984	PREDICTED: Nilaparvata lugens lysosome membrane protein 2-like (LOC111043984), mRNA	PC-5p-42059_193	1	1	2
XM_022329031.1	map	111043984	LOC111043984	PREDICTED: Nilaparvata lugens lysosome membrane protein 2-like (LOC111043984), mRNA	bmo-miR-9a-5p_L+2R-2	1	1	2
XM_022329032.1	map	111043985	LOC111043985	PREDICTED: Nilaparvata lugens protein limb expression 1 homolog (LOC111043985), transcript variant X3, mRNA	PC-3p-15330_496	1	1	2
XM_022329032.1	map	111043985	LOC111043985	PREDICTED: Nilaparvata lugens protein limb expression 1 homolog (LOC111043985), transcript variant X3, mRNA	PC-3p-55615_142	1	1	2
XM_022329032.1	map	111043985	LOC111043985	PREDICTED: Nilaparvata lugens protein limb expression 1 homolog (LOC111043985), transcript variant X3, mRNA	PC-3p-576_10624	1	1	2
XM_022329032.1	map	111043985	LOC111043985	PREDICTED: Nilaparvata lugens protein limb expression 1 homolog (LOC111043985), transcript variant X3, mRNA	PC-3p-71007_108	1	1	2
XM_022329032.1	map	111043985	LOC111043985	PREDICTED: Nilaparvata lugens protein limb expression 1 homolog (LOC111043985), transcript variant X3, mRNA	PC-5p-142923_44	1	1	2
XM_022329032.1	map	111043985	LOC111043985	PREDICTED: Nilaparvata lugens protein limb expression 1 homolog (LOC111043985), transcript variant X3, mRNA	tca-miR-9a-3p_R+3_1ss18GA	1	1	2
XM_022329033.1	map	111043985	LOC111043985	PREDICTED: Nilaparvata lugens protein limb expression 1 homolog (LOC111043985), transcript variant X3, mRNA	PC-3p-15330_496	1	1	2
XM_022329033.1	map	111043985	LOC111043985	PREDICTED: Nilaparvata lugens protein limb expression 1 homolog (LOC111043985), transcript variant X3, mRNA	PC-3p-55615_142	1	1	2
XM_022329033.1	map	111043985	LOC111043985	PREDICTED: Nilaparvata lugens protein limb expression 1 homolog (LOC111043985), transcript variant X3, mRNA	PC-3p-576_10624	1	1	2
XM_022329033.1	map	111043985	LOC111043985	PREDICTED: Nilaparvata lugens protein limb expression 1 homolog (LOC111043985), transcript variant X3, mRNA	PC-3p-71007_108	1	1	2
XM_022329033.1	map	111043985	LOC111043985	PREDICTED: Nilaparvata lugens protein limb expression 1 homolog (LOC111043985), transcript variant X3, mRNA	PC-5p-142923_44	1	1	2
XM_022329033.1	map	111043985	LOC111043985	PREDICTED: Nilaparvata lugens protein limb expression 1 homolog (LOC111043985), transcript variant X3, mRNA	tca-miR-9a-3p_R+3_1ss18GA	1	1	2
XM_022329034.1	map	111043985	LOC111043985	PREDICTED: Nilaparvata lugens protein limb expression 1 homolog (LOC111043985), transcript variant X3, mRNA	PC-3p-15330_496	1	1	2
XM_022329034.1	map	111043985	LOC111043985	PREDICTED: Nilaparvata lugens protein limb expression 1 homolog (LOC111043985), transcript variant X3, mRNA	PC-3p-55615_142	1	1	2
XM_022329034.1	map	111043985	LOC111043985	PREDICTED: Nilaparvata lugens protein limb expression 1 homolog (LOC111043985), transcript variant X3, mRNA	PC-3p-576_10624	1	1	2
XM_022329034.1	map	111043985	LOC111043985	PREDICTED: Nilaparvata lugens protein limb expression 1 homolog (LOC111043985), transcript variant X3, mRNA	PC-3p-71007_108	1	1	2
XM_022329034.1	map	111043985	LOC111043985	PREDICTED: Nilaparvata lugens protein limb expression 1 homolog (LOC111043985), transcript variant X3, mRNA	PC-5p-142923_44	1	1	2
XM_022329034.1	map	111043985	LOC111043985	PREDICTED: Nilaparvata lugens protein limb expression 1 homolog (LOC111043985), transcript variant X3, mRNA	tca-miR-9a-3p_R+3_1ss18GA	1	1	2
XM_022329037.1	map	111043988	LOC111043988	PREDICTED: Nilaparvata lugens adenosine monophosphate-protein transferase FICD homolog (LOC111043988), mRNA	PC-5p-162901_37	1	1	2
XM_022329037.1	map	111043988	LOC111043988	PREDICTED: Nilaparvata lugens adenosine monophosphate-protein transferase FICD homolog (LOC111043988), mRNA	tca-miR-275-3p	1	1	2
XM_022329039.1	map	111043991	LOC111043991	PREDICTED: Nilaparvata lugens uncharacterized LOC111043991 (LOC111043991), mRNA	tca-miR-14-3p_R-2_1ss1TC	1	1	2
XM_022329039.1	map	111043991	LOC111043991	PREDICTED: Nilaparvata lugens uncharacterized LOC111043991 (LOC111043991), mRNA	tca-miR-275-3p	1	1	2
XM_022329039.1	map	111043991	LOC111043991	PREDICTED: Nilaparvata lugens uncharacterized LOC111043991 (LOC111043991), mRNA	tca-miR-34-5p_R+3	1	1	2
XM_022329040.1	map	111043992	LOC111043992	PREDICTED: Nilaparvata lugens kinesin-like protein KIF21A (LOC111043992), transcript variant X3, mRNA	PC-5p-42059_193	1	1	2
XM_022329041.1	map	111043992	LOC111043992	PREDICTED: Nilaparvata lugens kinesin-like protein KIF21A (LOC111043992), transcript variant X3, mRNA	tca-miR-137-3p_L-1R+1_1ss18AG	1	1	2
XM_022329043.1	map	111043992	LOC111043992	PREDICTED: Nilaparvata lugens kinesin-like protein KIF21A (LOC111043992), transcript variant X3, mRNA	PC-5p-42059_193	1	1	2
XM_022329044.1	map	111043993	LOC111043993	PREDICTED: Nilaparvata lugens acyl-CoA synthetase family member 3, mitochondrial (LOC111043993), transcript variant X1, mRNA	PC-5p-335567_12	1	1	2
XM_022329044.1	map	111043993	LOC111043993	PREDICTED: Nilaparvata lugens acyl-CoA synthetase family member 3, mitochondrial (LOC111043993), transcript variant X1, mRNA	tca-miR-137-3p_L-1R+1_1ss18AG	1	1	2
XM_022329044.1	map	111043993	LOC111043993	PREDICTED: Nilaparvata lugens acyl-CoA synthetase family member 3, mitochondrial (LOC111043993), transcript variant X1, mRNA	tca-miR-275-3p	1	1	2
XM_022329045.1	map	111043993	LOC111043993	PREDICTED: Nilaparvata lugens acyl-CoA synthetase family member 3, mitochondrial (LOC111043993), transcript variant X1, mRNA	PC-5p-335567_12	1	1	2
XM_022329045.1	map	111043993	LOC111043993	PREDICTED: Nilaparvata lugens acyl-CoA synthetase family member 3, mitochondrial (LOC111043993), transcript variant X1, mRNA	tca-miR-137-3p_L-1R+1_1ss18AG	1	1	2
XM_022329045.1	map	111043993	LOC111043993	PREDICTED: Nilaparvata lugens acyl-CoA synthetase family member 3, mitochondrial (LOC111043993), transcript variant X1, mRNA	tca-miR-275-3p	1	1	2
XM_022329046.1	map	111043994	LOC111043994	PREDICTED: Nilaparvata lugens pentatricopeptide repeat-containing protein 2, mitochondrial-like (LOC111043994), mRNA	PC-3p-99602_71	1	1	2
XM_022329047.1	map	111043995	LOC111043995	PREDICTED: Nilaparvata lugens V-type proton ATPase subunit C (LOC111043995), mRNA	PC-3p-71007_108	1	1	2
XM_022329047.1	map	111043995	LOC111043995	PREDICTED: Nilaparvata lugens V-type proton ATPase subunit C (LOC111043995), mRNA	PC-5p-280_24071	1	1	2
XM_022329047.1	map	111043995	LOC111043995	PREDICTED: Nilaparvata lugens V-type proton ATPase subunit C (LOC111043995), mRNA	PC-5p-71845_106	1	1	2
XM_022329048.1	map	111043996	LOC111043996	PREDICTED: Nilaparvata lugens S-methyl-5'-thioadenosine phosphorylase-like (LOC111043996), mRNA	PC-3p-77335_97	1	1	2
XM_022329048.1	map	111043996	LOC111043996	PREDICTED: Nilaparvata lugens S-methyl-5'-thioadenosine phosphorylase-like (LOC111043996), mRNA	PC-5p-280_24071	1	1	2
XM_022329050.1	map	111043999	LOC111043999	PREDICTED: Nilaparvata lugens homer protein homolog 2 (LOC111043999), mRNA	PC-5p-141661_45	1	1	2		ko04068(FoxO signaling pathway)
XM_022329050.1	map	111043999	LOC111043999	PREDICTED: Nilaparvata lugens homer protein homolog 2 (LOC111043999), mRNA	PC-5p-71845_106	1	1	2		ko04068(FoxO signaling pathway)
XM_022329051.1	map	111044000	LOC111044000	PREDICTED: Nilaparvata lugens caspase-1-like (LOC111044000), transcript variant X2, mRNA	PC-3p-137910_47	1	1	2
XM_022329051.1	map	111044000	LOC111044000	PREDICTED: Nilaparvata lugens caspase-1-like (LOC111044000), transcript variant X2, mRNA	PC-3p-71007_108	1	1	2
XM_022329051.1	map	111044000	LOC111044000	PREDICTED: Nilaparvata lugens caspase-1-like (LOC111044000), transcript variant X2, mRNA	PC-5p-141661_45	1	1	2
XM_022329052.1	map	111044000	LOC111044000	PREDICTED: Nilaparvata lugens caspase-1-like (LOC111044000), transcript variant X2, mRNA	PC-3p-137910_47	1	1	2
XM_022329052.1	map	111044000	LOC111044000	PREDICTED: Nilaparvata lugens caspase-1-like (LOC111044000), transcript variant X2, mRNA	PC-3p-71007_108	1	1	2
XM_022329052.1	map	111044000	LOC111044000	PREDICTED: Nilaparvata lugens caspase-1-like (LOC111044000), transcript variant X2, mRNA	PC-5p-141661_45	1	1	2
XM_022329053.1	map	111044000	LOC111044000	PREDICTED: Nilaparvata lugens caspase-1-like (LOC111044000), transcript variant X2, mRNA	PC-3p-137910_47	1	1	2
XM_022329053.1	map	111044000	LOC111044000	PREDICTED: Nilaparvata lugens caspase-1-like (LOC111044000), transcript variant X2, mRNA	PC-3p-71007_108	1	1	2
XM_022329053.1	map	111044000	LOC111044000	PREDICTED: Nilaparvata lugens caspase-1-like (LOC111044000), transcript variant X2, mRNA	PC-5p-141661_45	1	1	2
XM_022329058.1	map	111044007	LOC111044007	PREDICTED: Nilaparvata lugens tubulin alpha-1 chain-like (LOC111044007), mRNA	PC-3p-15330_496	1	1	2	GO:0000235(astral microtubule);GO:0003924(GTPase activity);GO:0005200(structural constituent of cytoskeleton);GO:0005525(GTP binding);GO:0005634(nucleus);GO:0005737(cytoplasm);GO:0005813(centrosome);GO:0005819(spindle);GO:0005874(microtubule);GO:0007052(mitotic spindle organization);GO:0007094(mitotic spindle assembly checkpoint);GO:0019730(antimicrobial humoral response);GO:0045298(tubulin compl…	ko04145(Phagosome)
XM_022329060.1	map	111044010	LOC111044010	PREDICTED: Nilaparvata lugens putative inorganic phosphate cotransporter (LOC111044010), transcript variant X1, mRNA	PC-3p-2060_2700	1	1	2	GO:0005886(plasma membrane);GO:0006820(anion transport);GO:0016021(integral component of membrane);GO:0022857(transmembrane transporter activity);GO:0055085(transmembrane transport)
XM_022329060.1	map	111044010	LOC111044010	PREDICTED: Nilaparvata lugens putative inorganic phosphate cotransporter (LOC111044010), transcript variant X1, mRNA	PC-3p-77335_97	1	1	2	GO:0005886(plasma membrane);GO:0006820(anion transport);GO:0016021(integral component of membrane);GO:0022857(transmembrane transporter activity);GO:0055085(transmembrane transport)
XM_022329061.1	map	111044010	LOC111044010	PREDICTED: Nilaparvata lugens putative inorganic phosphate cotransporter (LOC111044010), transcript variant X1, mRNA	PC-3p-2060_2700	1	1	2	GO:0005886(plasma membrane);GO:0006820(anion transport);GO:0016021(integral component of membrane);GO:0022857(transmembrane transporter activity);GO:0055085(transmembrane transport)
XM_022329061.1	map	111044010	LOC111044010	PREDICTED: Nilaparvata lugens putative inorganic phosphate cotransporter (LOC111044010), transcript variant X1, mRNA	PC-3p-77335_97	1	1	2	GO:0005886(plasma membrane);GO:0006820(anion transport);GO:0016021(integral component of membrane);GO:0022857(transmembrane transporter activity);GO:0055085(transmembrane transport)
XM_022329062.1	map	111044011	LOC111044011	PREDICTED: Nilaparvata lugens 2-oxoglutarate and iron-dependent oxygenase domain-containing protein 3-like (LOC111044011), mRNA	tca-miR-14-3p_R-2_1ss1TC	1	1	2
XM_022329063.1	map	111044009	LOC111044009	PREDICTED: Nilaparvata lugens FGFR1 oncogene partner-like (LOC111044009), mRNA	tca-miR-137-3p_L-1R+1_1ss18AG	1	1	2
XM_022329067.1	map	111044017	LOC111044017	PREDICTED: Nilaparvata lugens tetratricopeptide repeat protein 21B-like (LOC111044017), mRNA	PC-5p-182481_31	1	1	2
XM_022329067.1	map	111044017	LOC111044017	PREDICTED: Nilaparvata lugens tetratricopeptide repeat protein 21B-like (LOC111044017), mRNA	tca-miR-9a-5p_R+1	1	1	2
XM_022329077.1	map	111044027	LOC111044027	PREDICTED: Nilaparvata lugens protein bride of sevenless (LOC111044027), mRNA	PC-3p-71007_108	1	1	2
XM_022329080.1	map	111044032	LOC111044032	PREDICTED: Nilaparvata lugens cAMP-specific 3',5'-cyclic phosphodiesterase-like (LOC111044032), mRNA	PC-5p-24585_327	1	1	2	GO:0000003(reproduction);GO:0001661(conditioned taste aversion);GO:0004114(3',5'-cyclic-nucleotide phosphodiesterase activity);GO:0004115(3',5'-cyclic-AMP phosphodiesterase activity);GO:0007268(chemical synaptic transmission);GO:0007611(learning or memory);GO:0007612(learning);GO:0007613(memory);GO:0007614(short-term memory);GO:0007617(mating behavior);GO:0007619(courtship behavior);GO:0007623(ci…	ko00230(Purine metabolism)
XM_022329080.1	map	111044032	LOC111044032	PREDICTED: Nilaparvata lugens cAMP-specific 3',5'-cyclic phosphodiesterase-like (LOC111044032), mRNA	dpe-miR-133_R+2	1	1	2	GO:0000003(reproduction);GO:0001661(conditioned taste aversion);GO:0004114(3',5'-cyclic-nucleotide phosphodiesterase activity);GO:0004115(3',5'-cyclic-AMP phosphodiesterase activity);GO:0007268(chemical synaptic transmission);GO:0007611(learning or memory);GO:0007612(learning);GO:0007613(memory);GO:0007614(short-term memory);GO:0007617(mating behavior);GO:0007619(courtship behavior);GO:0007623(ci…	ko00230(Purine metabolism)
XM_022329084.1	map	111044035	LOC111044035	PREDICTED: Nilaparvata lugens ran-specific GTPase-activating protein-like (LOC111044035), mRNA	bmo-miR-9a-5p_L+2R-2	1	1	2
XM_022329087.1	map	111044038	LOC111044038	PREDICTED: Nilaparvata lugens probable ubiquitin carboxyl-terminal hydrolase FAF-X (LOC111044038), mRNA	PC-3p-12814_573	1	1	2
XM_022329087.1	map	111044038	LOC111044038	PREDICTED: Nilaparvata lugens probable ubiquitin carboxyl-terminal hydrolase FAF-X (LOC111044038), mRNA	PC-5p-10471_673	1	1	2
XM_022329103.1	map	111044049	LOC111044049	PREDICTED: Nilaparvata lugens putative histone-lysine N-methyltransferase 1 (LOC111044049), mRNA	PC-5p-335567_12	1	1	2
XM_022329111.1	map	111044055	LOC111044055	PREDICTED: Nilaparvata lugens uncharacterized LOC111044055 (LOC111044055), transcript variant X2, mRNA	PC-3p-71874_106	1	1	2
XM_022329119.1	map	111044062	LOC111044062	PREDICTED: Nilaparvata lugens 60 kDa heat shock protein, mitochondrial-like (LOC111044062), mRNA	PC-3p-2060_2700	1	1	2	GO:0005524(ATP binding);GO:0005739(mitochondrion);GO:0005743(mitochondrial inner membrane);GO:0005759(mitochondrial matrix);GO:0005811(lipid particle);GO:0005875(microtubule associated complex);GO:0006457(protein folding);GO:0006458('de novo' protein folding);GO:0006626(protein targeting to mitochondrion);GO:0007005(mitochondrion organization);GO:0009408(response to heat);GO:0030431(sleep);GO:003…	ko03018(RNA degradation)
XM_022329125.1	map	111044051	LOC111044051	PREDICTED: Nilaparvata lugens rho guanine nucleotide exchange factor 7 (LOC111044051), transcript variant X3, mRNA	dqu-miR-133-5p_2ss13AC18TC	1	1	2	GO:0005085(guanyl-nucleotide exchange factor activity);GO:0005089(Rho guanyl-nucleotide exchange factor activity);GO:0032947(protein complex scaffold);GO:0035023(regulation of Rho protein signal transduction);GO:0035332(positive regulation of hippo signaling);GO:0043547(positive regulation of GTPase activity);GO:0046620(regulation of organ growth);GO:0050807(regulation of synapse organization);GO…
XM_022329129.1	map	111044067	LOC111044067	PREDICTED: Nilaparvata lugens short stature homeobox protein-like (LOC111044067), mRNA	PC-3p-15330_496	1	1	2
XM_022329129.1	map	111044067	LOC111044067	PREDICTED: Nilaparvata lugens short stature homeobox protein-like (LOC111044067), mRNA	PC-3p-99602_71	1	1	2
XM_022329129.1	map	111044067	LOC111044067	PREDICTED: Nilaparvata lugens short stature homeobox protein-like (LOC111044067), mRNA	tca-miR-275-3p	1	1	2
XM_022329130.1	map	111044068	LOC111044068	PREDICTED: Nilaparvata lugens doublesex and mab-3 related transcription factor 3, truncated (LOC111044068), mRNA	PC-5p-193172_29	1	1	2
XM_022329138.1	map	111044077	LOC111044077	PREDICTED: Nilaparvata lugens uncharacterized LOC111044077 (LOC111044077), mRNA	PC-5p-141661_45	1	1	2
XM_022329139.1	map	111044078	LOC111044078	PREDICTED: Nilaparvata lugens macoilin-2-like (LOC111044078), mRNA	PC-3p-15330_496	1	1	2
XM_022329139.1	map	111044078	LOC111044078	PREDICTED: Nilaparvata lugens macoilin-2-like (LOC111044078), mRNA	PC-5p-10471_673	1	1	2
XM_022329141.1	map	111044080	LOC111044080	PREDICTED: Nilaparvata lugens geranylgeranyl transferase type-2 subunit beta (LOC111044080), transcript variant X1, mRNA	PC-5p-71845_106	1	1	2	GO:0004663(Rab geranylgeranyltransferase activity);GO:0005968(Rab-protein geranylgeranyltransferase complex);GO:0018344(protein geranylgeranylation)
XM_022329148.1	map	111044085	LOC111044085	PREDICTED: Nilaparvata lugens farnesyl pyrophosphate synthase-like (LOC111044085), mRNA	PC-5p-10471_673	1	1	2
XM_022329153.1	map	111044089	LOC111044089	PREDICTED: Nilaparvata lugens uncharacterized LOC111044089 (LOC111044089), mRNA	PC-3p-77335_97	1	1	2
XM_022329162.1	map	111044095	LOC111044095	PREDICTED: Nilaparvata lugens protein CEPU-1-like (LOC111044095), transcript variant X2, mRNA	PC-3p-71007_108	1	1	2
XM_022329163.1	map	111044095	LOC111044095	PREDICTED: Nilaparvata lugens protein CEPU-1-like (LOC111044095), transcript variant X2, mRNA	PC-3p-71007_108	1	1	2
XM_022329165.1	map	111044097	LOC111044097	PREDICTED: Nilaparvata lugens alpha-tocopherol transfer protein-like (LOC111044097), mRNA	PC-3p-71874_106	1	1	2
XM_022329165.1	map	111044097	LOC111044097	PREDICTED: Nilaparvata lugens alpha-tocopherol transfer protein-like (LOC111044097), mRNA	bmo-miR-9a-5p_L+2R-2	1	1	2
XM_022329166.1	map	111044098	LOC111044098	PREDICTED: Nilaparvata lugens uncharacterized LOC111044098 (LOC111044098), mRNA	PC-3p-15330_496	1	1	2
XM_022329166.1	map	111044098	LOC111044098	PREDICTED: Nilaparvata lugens uncharacterized LOC111044098 (LOC111044098), mRNA	PC-5p-10471_673	1	1	2
XM_022329166.1	map	111044098	LOC111044098	PREDICTED: Nilaparvata lugens uncharacterized LOC111044098 (LOC111044098), mRNA	tca-miR-9a-5p_R+1	1	1	2
XM_022329167.1	map	111044099	LOC111044099	PREDICTED: Nilaparvata lugens zinc finger protein Gfi-1-like (LOC111044099), mRNA	PC-3p-71874_106	1	1	2
XM_022329167.1	map	111044099	LOC111044099	PREDICTED: Nilaparvata lugens zinc finger protein Gfi-1-like (LOC111044099), mRNA	PC-5p-162901_37	1	1	2
XM_022329167.1	map	111044099	LOC111044099	PREDICTED: Nilaparvata lugens zinc finger protein Gfi-1-like (LOC111044099), mRNA	PC-5p-193172_29	1	1	2
XM_022329167.1	map	111044099	LOC111044099	PREDICTED: Nilaparvata lugens zinc finger protein Gfi-1-like (LOC111044099), mRNA	tca-miR-9a-5p_R+1	1	1	2
XM_022329175.1	map	111044108	LOC111044108	PREDICTED: Nilaparvata lugens uncharacterized LOC111044108 (LOC111044108), mRNA	PC-3p-71874_106	1	1	2
XM_022329176.1	map	111044109	LOC111044109	PREDICTED: Nilaparvata lugens homeotic protein Sex combs reduced (LOC111044109), mRNA	PC-5p-141661_45	1	1	2
XM_022329177.1	map	111044110	LOC111044110	PREDICTED: Nilaparvata lugens synaptotagmin-1-like (LOC111044110), mRNA	PC-5p-335567_12	1	1	2
XM_022329177.1	map	111044110	LOC111044110	PREDICTED: Nilaparvata lugens synaptotagmin-1-like (LOC111044110), mRNA	tca-miR-137-3p_L-1R+1_1ss18AG	1	1	2
XM_022329180.1	map	111044115	LOC111044115	PREDICTED: Nilaparvata lugens caspase-1-like (LOC111044115), transcript variant X1, Mrna	PC-3p-99602_71	1	1	2		ko04214(Apoptosis - fly);ko04215(Apoptosis - multiple species)
XM_022329180.1	map	111044115	LOC111044115	PREDICTED: Nilaparvata lugens caspase-1-like (LOC111044115), transcript variant X1, mRNA	dqu-miR-133-5p_2ss13AC18TC	1	1	2		ko04214(Apoptosis - fly);ko04215(Apoptosis - multiple species)
XM_022329180.1	map	111044115	LOC111044115	PREDICTED: Nilaparvata lugens caspase-1-like (LOC111044115), transcript variant X1, mRNA	tca-miR-34-5p_R+3	1	1	2		ko04214(Apoptosis - fly);ko04215(Apoptosis - multiple species)
XM_022329181.1	map	111044115	LOC111044115	PREDICTED: Nilaparvata lugens caspase-1-like (LOC111044115), transcript variant X1, mRNA	PC-3p-99602_71	1	1	2		ko04214(Apoptosis - fly);ko04215(Apoptosis - multiple species)
XM_022329181.1	map	111044115	LOC111044115	PREDICTED: Nilaparvata lugens caspase-1-like (LOC111044115), transcript variant X1, mRNA	dqu-miR-133-5p_2ss13AC18TC	1	1	2		ko04214(Apoptosis - fly);ko04215(Apoptosis - multiple species)
XM_022329181.1	map	111044115	LOC111044115	PREDICTED: Nilaparvata lugens caspase-1-like (LOC111044115), transcript variant X1, mRNA	tca-miR-34-5p_R+3	1	1	2		ko04214(Apoptosis - fly);ko04215(Apoptosis - multiple species)
XM_022329185.1	map	111044119	LOC111044119	PREDICTED: Nilaparvata lugens protein TANC2 (LOC111044119), transcript variant X4, mRNA	PC-3p-15330_496	1	1	2	GO:0005515(protein binding);GO:0005737(cytoplasm);GO:0005912(adherens junction);GO:0007298(border follicle cell migration);GO:0007520(myoblast fusion);GO:0008270(zinc ion binding);GO:0008307(structural constituent of muscle);GO:0009986(cell surface);GO:0030018(Z disc);GO:0045214(sarcomere organization);GO:0050839(cell adhesion molecule binding);GO:0061327(anterior Malpighian tubule development)
XM_022329185.1	map	111044119	LOC111044119	PREDICTED: Nilaparvata lugens protein TANC2 (LOC111044119), transcript variant X4, mRNA	PC-3p-55615_142	1	1	2	GO:0005515(protein binding);GO:0005737(cytoplasm);GO:0005912(adherens junction);GO:0007298(border follicle cell migration);GO:0007520(myoblast fusion);GO:0008270(zinc ion binding);GO:0008307(structural constituent of muscle);GO:0009986(cell surface);GO:0030018(Z disc);GO:0045214(sarcomere organization);GO:0050839(cell adhesion molecule binding);GO:0061327(anterior Malpighian tubule development)
XM_022329185.1	map	111044119	LOC111044119	PREDICTED: Nilaparvata lugens protein TANC2 (LOC111044119), transcript variant X4, mRNA	PC-3p-576_10624	1	1	2	GO:0005515(protein binding);GO:0005737(cytoplasm);GO:0005912(adherens junction);GO:0007298(border follicle cell migration);GO:0007520(myoblast fusion);GO:0008270(zinc ion binding);GO:0008307(structural constituent of muscle);GO:0009986(cell surface);GO:0030018(Z disc);GO:0045214(sarcomere organization);GO:0050839(cell adhesion molecule binding);GO:0061327(anterior Malpighian tubule development)
XM_022329185.1	map	111044119	LOC111044119	PREDICTED: Nilaparvata lugens protein TANC2 (LOC111044119), transcript variant X4, mRNA	PC-3p-91528_79	1	1	2	GO:0005515(protein binding);GO:0005737(cytoplasm);GO:0005912(adherens junction);GO:0007298(border follicle cell migration);GO:0007520(myoblast fusion);GO:0008270(zinc ion binding);GO:0008307(structural constituent of muscle);GO:0009986(cell surface);GO:0030018(Z disc);GO:0045214(sarcomere organization);GO:0050839(cell adhesion molecule binding);GO:0061327(anterior Malpighian tubule development)
XM_022329185.1	map	111044119	LOC111044119	PREDICTED: Nilaparvata lugens protein TANC2 (LOC111044119), transcript variant X4, mRNA	PC-5p-10471_673	1	1	2	GO:0005515(protein binding);GO:0005737(cytoplasm);GO:0005912(adherens junction);GO:0007298(border follicle cell migration);GO:0007520(myoblast fusion);GO:0008270(zinc ion binding);GO:0008307(structural constituent of muscle);GO:0009986(cell surface);GO:0030018(Z disc);GO:0045214(sarcomere organization);GO:0050839(cell adhesion molecule binding);GO:0061327(anterior Malpighian tubule development)
XM_022329185.1	map	111044119	LOC111044119	PREDICTED: Nilaparvata lugens protein TANC2 (LOC111044119), transcript variant X4, mRNA	PC-5p-24585_327	1	1	2	GO:0005515(protein binding);GO:0005737(cytoplasm);GO:0005912(adherens junction);GO:0007298(border follicle cell migration);GO:0007520(myoblast fusion);GO:0008270(zinc ion binding);GO:0008307(structural constituent of muscle);GO:0009986(cell surface);GO:0030018(Z disc);GO:0045214(sarcomere organization);GO:0050839(cell adhesion molecule binding);GO:0061327(anterior Malpighian tubule development)
XM_022329185.1	map	111044119	LOC111044119	PREDICTED: Nilaparvata lugens protein TANC2 (LOC111044119), transcript variant X4, mRNA	tca-miR-34-5p_R+3	1	1	2	GO:0005515(protein binding);GO:0005737(cytoplasm);GO:0005912(adherens junction);GO:0007298(border follicle cell migration);GO:0007520(myoblast fusion);GO:0008270(zinc ion binding);GO:0008307(structural constituent of muscle);GO:0009986(cell surface);GO:0030018(Z disc);GO:0045214(sarcomere organization);GO:0050839(cell adhesion molecule binding);GO:0061327(anterior Malpighian tubule development)
XM_022329185.1	map	111044119	LOC111044119	PREDICTED: Nilaparvata lugens protein TANC2 (LOC111044119), transcript variant X4, mRNA	tca-miR-9a-3p_R+3_1ss18GA	1	1	2	GO:0005515(protein binding);GO:0005737(cytoplasm);GO:0005912(adherens junction);GO:0007298(border follicle cell migration);GO:0007520(myoblast fusion);GO:0008270(zinc ion binding);GO:0008307(structural constituent of muscle);GO:0009986(cell surface);GO:0030018(Z disc);GO:0045214(sarcomere organization);GO:0050839(cell adhesion molecule binding);GO:0061327(anterior Malpighian tubule development)
XM_022329185.1	map	111044119	LOC111044119	PREDICTED: Nilaparvata lugens protein TANC2 (LOC111044119), transcript variant X4, mRNA	tca-miR-9a-5p_R+1	1	1	2	GO:0005515(protein binding);GO:0005737(cytoplasm);GO:0005912(adherens junction);GO:0007298(border follicle cell migration);GO:0007520(myoblast fusion);GO:0008270(zinc ion binding);GO:0008307(structural constituent of muscle);GO:0009986(cell surface);GO:0030018(Z disc);GO:0045214(sarcomere organization);GO:0050839(cell adhesion molecule binding);GO:0061327(anterior Malpighian tubule development)
XM_022329185.1	map	111044119	LOC111044119	PREDICTED: Nilaparvata lugens protein TANC2 (LOC111044119), transcript variant X4, mRNA	tca-miR-9b-3p_1ss10GT	1	1	2	GO:0005515(protein binding);GO:0005737(cytoplasm);GO:0005912(adherens junction);GO:0007298(border follicle cell migration);GO:0007520(myoblast fusion);GO:0008270(zinc ion binding);GO:0008307(structural constituent of muscle);GO:0009986(cell surface);GO:0030018(Z disc);GO:0045214(sarcomere organization);GO:0050839(cell adhesion molecule binding);GO:0061327(anterior Malpighian tubule development)
XM_022329186.1	map	111044119	LOC111044119	PREDICTED: Nilaparvata lugens protein TANC2 (LOC111044119), transcript variant X4, mRNA	PC-3p-15330_496	1	1	2	GO:0005515(protein binding);GO:0005737(cytoplasm);GO:0005912(adherens junction);GO:0007298(border follicle cell migration);GO:0007520(myoblast fusion);GO:0008270(zinc ion binding);GO:0008307(structural constituent of muscle);GO:0009986(cell surface);GO:0030018(Z disc);GO:0045214(sarcomere organization);GO:0050839(cell adhesion molecule binding);GO:0061327(anterior Malpighian tubule development)
XM_022329186.1	map	111044119	LOC111044119	PREDICTED: Nilaparvata lugens protein TANC2 (LOC111044119), transcript variant X4, mRNA	PC-3p-55615_142	1	1	2	GO:0005515(protein binding);GO:0005737(cytoplasm);GO:0005912(adherens junction);GO:0007298(border follicle cell migration);GO:0007520(myoblast fusion);GO:0008270(zinc ion binding);GO:0008307(structural constituent of muscle);GO:0009986(cell surface);GO:0030018(Z disc);GO:0045214(sarcomere organization);GO:0050839(cell adhesion molecule binding);GO:0061327(anterior Malpighian tubule development)
XM_022329186.1	map	111044119	LOC111044119	PREDICTED: Nilaparvata lugens protein TANC2 (LOC111044119), transcript variant X4, mRNA	PC-3p-576_10624	1	1	2	GO:0005515(protein binding);GO:0005737(cytoplasm);GO:0005912(adherens junction);GO:0007298(border follicle cell migration);GO:0007520(myoblast fusion);GO:0008270(zinc ion binding);GO:0008307(structural constituent of muscle);GO:0009986(cell surface);GO:0030018(Z disc);GO:0045214(sarcomere organization);GO:0050839(cell adhesion molecule binding);GO:0061327(anterior Malpighian tubule development)
XM_022329186.1	map	111044119	LOC111044119	PREDICTED: Nilaparvata lugens protein TANC2 (LOC111044119), transcript variant X4, mRNA	PC-3p-91528_79	1	1	2	GO:0005515(protein binding);GO:0005737(cytoplasm);GO:0005912(adherens junction);GO:0007298(border follicle cell migration);GO:0007520(myoblast fusion);GO:0008270(zinc ion binding);GO:0008307(structural constituent of muscle);GO:0009986(cell surface);GO:0030018(Z disc);GO:0045214(sarcomere organization);GO:0050839(cell adhesion molecule binding);GO:0061327(anterior Malpighian tubule development)
XM_022329186.1	map	111044119	LOC111044119	PREDICTED: Nilaparvata lugens protein TANC2 (LOC111044119), transcript variant X4, mRNA	PC-5p-10471_673	1	1	2	GO:0005515(protein binding);GO:0005737(cytoplasm);GO:0005912(adherens junction);GO:0007298(border follicle cell migration);GO:0007520(myoblast fusion);GO:0008270(zinc ion binding);GO:0008307(structural constituent of muscle);GO:0009986(cell surface);GO:0030018(Z disc);GO:0045214(sarcomere organization);GO:0050839(cell adhesion molecule binding);GO:0061327(anterior Malpighian tubule development)
XM_022329186.1	map	111044119	LOC111044119	PREDICTED: Nilaparvata lugens protein TANC2 (LOC111044119), transcript variant X4, mRNA	PC-5p-24585_327	1	1	2	GO:0005515(protein binding);GO:0005737(cytoplasm);GO:0005912(adherens junction);GO:0007298(border follicle cell migration);GO:0007520(myoblast fusion);GO:0008270(zinc ion binding);GO:0008307(structural constituent of muscle);GO:0009986(cell surface);GO:0030018(Z disc);GO:0045214(sarcomere organization);GO:0050839(cell adhesion molecule binding);GO:0061327(anterior Malpighian tubule development)
XM_022329186.1	map	111044119	LOC111044119	PREDICTED: Nilaparvata lugens protein TANC2 (LOC111044119), transcript variant X4, mRNA	tca-miR-34-5p_R+3	1	1	2	GO:0005515(protein binding);GO:0005737(cytoplasm);GO:0005912(adherens junction);GO:0007298(border follicle cell migration);GO:0007520(myoblast fusion);GO:0008270(zinc ion binding);GO:0008307(structural constituent of muscle);GO:0009986(cell surface);GO:0030018(Z disc);GO:0045214(sarcomere organization);GO:0050839(cell adhesion molecule binding);GO:0061327(anterior Malpighian tubule development)
XM_022329186.1	map	111044119	LOC111044119	PREDICTED: Nilaparvata lugens protein TANC2 (LOC111044119), transcript variant X4, mRNA	tca-miR-9a-3p_R+3_1ss18GA	1	1	2	GO:0005515(protein binding);GO:0005737(cytoplasm);GO:0005912(adherens junction);GO:0007298(border follicle cell migration);GO:0007520(myoblast fusion);GO:0008270(zinc ion binding);GO:0008307(structural constituent of muscle);GO:0009986(cell surface);GO:0030018(Z disc);GO:0045214(sarcomere organization);GO:0050839(cell adhesion molecule binding);GO:0061327(anterior Malpighian tubule development)
XM_022329186.1	map	111044119	LOC111044119	PREDICTED: Nilaparvata lugens protein TANC2 (LOC111044119), transcript variant X4, mRNA	tca-miR-9a-5p_R+1	1	1	2	GO:0005515(protein binding);GO:0005737(cytoplasm);GO:0005912(adherens junction);GO:0007298(border follicle cell migration);GO:0007520(myoblast fusion);GO:0008270(zinc ion binding);GO:0008307(structural constituent of muscle);GO:0009986(cell surface);GO:0030018(Z disc);GO:0045214(sarcomere organization);GO:0050839(cell adhesion molecule binding);GO:0061327(anterior Malpighian tubule development)
XM_022329186.1	map	111044119	LOC111044119	PREDICTED: Nilaparvata lugens protein TANC2 (LOC111044119), transcript variant X4, mRNA	tca-miR-9b-3p_1ss10GT	1	1	2	GO:0005515(protein binding);GO:0005737(cytoplasm);GO:0005912(adherens junction);GO:0007298(border follicle cell migration);GO:0007520(myoblast fusion);GO:0008270(zinc ion binding);GO:0008307(structural constituent of muscle);GO:0009986(cell surface);GO:0030018(Z disc);GO:0045214(sarcomere organization);GO:0050839(cell adhesion molecule binding);GO:0061327(anterior Malpighian tubule development)
XM_022329195.1	map	111044126	LOC111044126	PREDICTED: Nilaparvata lugens uncharacterized LOC111044126 (LOC111044126), mRNA	tca-miR-317-3p_R-3	1	1	2
XM_022329205.1	map	111044134	LOC111044134	PREDICTED: Nilaparvata lugens THO complex subunit 4 (LOC111044134), mRNA	PC-3p-71007_108	1	1	2
XM_022329211.1	map	111044141	LOC111044141	PREDICTED: Nilaparvata lugens glycine dehydrogenase (decarboxylating), mitochondrial (LOC111044141), mRNA	PC-3p-2060_2700	1	1	2	GO:0004375(glycine dehydrogenase (decarboxylating) activity);GO:0005960(glycine cleavage complex);GO:0006546(glycine catabolic process);GO:0055114(oxidation-reduction process)	ko01200(Carbon metabolism);ko00630(Glyoxylate and dicarboxylate metabolism);ko00260(Glycine,ko serine and threonine metabolism)
XM_022329211.1	map	111044141	LOC111044141	PREDICTED: Nilaparvata lugens glycine dehydrogenase (decarboxylating), mitochondrial (LOC111044141), mRNA	PC-3p-55615_142	1	1	2	GO:0004375(glycine dehydrogenase (decarboxylating) activity);GO:0005960(glycine cleavage complex);GO:0006546(glycine catabolic process);GO:0055114(oxidation-reduction process)	ko01200(Carbon metabolism);ko00630(Glyoxylate and dicarboxylate metabolism);ko00260(Glycine,ko serine and threonine metabolism)
XM_022329211.1	map	111044141	LOC111044141	PREDICTED: Nilaparvata lugens glycine dehydrogenase (decarboxylating), mitochondrial (LOC111044141), mRNA	PC-3p-576_10624	1	1	2	GO:0004375(glycine dehydrogenase (decarboxylating) activity);GO:0005960(glycine cleavage complex);GO:0006546(glycine catabolic process);GO:0055114(oxidation-reduction process)	ko01200(Carbon metabolism);ko00630(Glyoxylate and dicarboxylate metabolism);ko00260(Glycine,ko serine and threonine metabolism)
XM_022329211.1	map	111044141	LOC111044141	PREDICTED: Nilaparvata lugens glycine dehydrogenase (decarboxylating), mitochondrial (LOC111044141), mRNA	PC-3p-91528_79	1	1	2	GO:0004375(glycine dehydrogenase (decarboxylating) activity);GO:0005960(glycine cleavage complex);GO:0006546(glycine catabolic process);GO:0055114(oxidation-reduction process)	ko01200(Carbon metabolism);ko00630(Glyoxylate and dicarboxylate metabolism);ko00260(Glycine,ko serine and threonine metabolism)
XM_022329211.1	map	111044141	LOC111044141	PREDICTED: Nilaparvata lugens glycine dehydrogenase (decarboxylating), mitochondrial (LOC111044141), mRNA	PC-5p-193172_29	1	1	2	GO:0004375(glycine dehydrogenase (decarboxylating) activity);GO:0005960(glycine cleavage complex);GO:0006546(glycine catabolic process);GO:0055114(oxidation-reduction process)	ko01200(Carbon metabolism);ko00630(Glyoxylate and dicarboxylate metabolism);ko00260(Glycine,ko serine and threonine metabolism)
XM_022329211.1	map	111044141	LOC111044141	PREDICTED: Nilaparvata lugens glycine dehydrogenase (decarboxylating), mitochondrial (LOC111044141), mRNA	PC-5p-335567_12	1	1	2	GO:0004375(glycine dehydrogenase (decarboxylating) activity);GO:0005960(glycine cleavage complex);GO:0006546(glycine catabolic process);GO:0055114(oxidation-reduction process)	ko01200(Carbon metabolism);ko00630(Glyoxylate and dicarboxylate metabolism);ko00260(Glycine,ko serine and threonine metabolism)
XM_022329211.1	map	111044141	LOC111044141	PREDICTED: Nilaparvata lugens glycine dehydrogenase (decarboxylating), mitochondrial (LOC111044141), mRNA	tca-miR-9a-3p_R+3_1ss18GA	1	1	2	GO:0004375(glycine dehydrogenase (decarboxylating) activity);GO:0005960(glycine cleavage complex);GO:0006546(glycine catabolic process);GO:0055114(oxidation-reduction process)	ko01200(Carbon metabolism);ko00630(Glyoxylate and dicarboxylate metabolism);ko00260(Glycine,ko serine and threonine metabolism)
XM_022329213.1	map	111044142	LOC111044142	PREDICTED: Nilaparvata lugens RNA-binding protein 8A (LOC111044142), transcript variant X1, mRNA	tca-miR-9a-5p_R+1	1	1	2	GO:0000184(nuclear-transcribed mRNA catabolic process, nonsense-mediated decay);GO:0000381(regulation of alternative mRNA splicing, via spliceosome);GO:0003729(mRNA binding);GO:0035145(exon-exon junction complex)	ko03040(Spliceosome);ko03013(RNA transport);ko03015(mRNA surveillance pathway)
XM_022329214.1	map	111044142	LOC111044142	PREDICTED: Nilaparvata lugens RNA-binding protein 8A (LOC111044142), transcript variant X1, mRNA	tca-miR-9a-5p_R+1	1	1	2	GO:0000184(nuclear-transcribed mRNA catabolic process, nonsense-mediated decay);GO:0000381(regulation of alternative mRNA splicing, via spliceosome);GO:0003729(mRNA binding);GO:0035145(exon-exon junction complex)	ko03040(Spliceosome);ko03013(RNA transport);ko03015(mRNA surveillance pathway)
XM_022329221.1	map	111044146	LOC111044146	PREDICTED: Nilaparvata lugens uncharacterized LOC111044146 (LOC111044146), mRNA	PC-5p-42059_193	1	1	2
XM_022329222.1	map	111044150	LOC111044150	PREDICTED: Nilaparvata lugens erythroid differentiation-related factor 1-like (LOC111044150), mRNA	PC-5p-141661_45	1	1	2
XM_022329223.1	map	111044151	LOC111044151	PREDICTED: Nilaparvata lugens ras-specific guanine nucleotide-releasing factor RalGPS2-like (LOC111044151), mRNA	PC-3p-55615_142	1	1	2
XM_022329223.1	map	111044151	LOC111044151	PREDICTED: Nilaparvata lugens ras-specific guanine nucleotide-releasing factor RalGPS2-like (LOC111044151), mRNA	PC-3p-576_10624	1	1	2
XM_022329223.1	map	111044151	LOC111044151	PREDICTED: Nilaparvata lugens ras-specific guanine nucleotide-releasing factor RalGPS2-like (LOC111044151), mRNA	PC-3p-91528_79	1	1	2
XM_022329223.1	map	111044151	LOC111044151	PREDICTED: Nilaparvata lugens ras-specific guanine nucleotide-releasing factor RalGPS2-like (LOC111044151), mRNA	PC-5p-162901_37	1	1	2
XM_022329223.1	map	111044151	LOC111044151	PREDICTED: Nilaparvata lugens ras-specific guanine nucleotide-releasing factor RalGPS2-like (LOC111044151), mRNA	PC-5p-42059_193	1	1	2
XM_022329223.1	map	111044151	LOC111044151	PREDICTED: Nilaparvata lugens ras-specific guanine nucleotide-releasing factor RalGPS2-like (LOC111044151), mRNA	tca-miR-9a-3p_R+3_1ss18GA	1	1	2
XM_022329223.1	map	111044151	LOC111044151	PREDICTED: Nilaparvata lugens ras-specific guanine nucleotide-releasing factor RalGPS2-like (LOC111044151), mRNA	tca-miR-9a-5p_R+1	1	1	2
XM_022329224.1	map	111044152	LOC111044152	PREDICTED: Nilaparvata lugens importin-4-like (LOC111044152), mRNA	tca-miR-137-3p_L-1R+1_1ss18AG	1	1	2
XM_022329224.1	map	111044152	LOC111044152	PREDICTED: Nilaparvata lugens importin-4-like (LOC111044152), mRNA	tca-miR-14-3p_R-2_1ss1TC	1	1	2
XM_022329226.1	map	111044154	LOC111044154	PREDICTED: Nilaparvata lugens glycerol kinase-like (LOC111044154), transcript variant X1, mRNA	PC-5p-142923_44	1	1	2	GO:0004370(glycerol kinase activity);GO:0005739(mitochondrion);GO:0006071(glycerol metabolic process);GO:0006641(triglyceride metabolic process);GO:0046167(glycerol-3-phosphate biosynthetic process)	ko00561(Glycerolipid metabolism)
XM_022329227.1	map	111044154	LOC111044154	PREDICTED: Nilaparvata lugens glycerol kinase-like (LOC111044154), transcript variant X1, mRNA	PC-5p-142923_44	1	1	2	GO:0004370(glycerol kinase activity);GO:0005739(mitochondrion);GO:0006071(glycerol metabolic process);GO:0006641(triglyceride metabolic process);GO:0046167(glycerol-3-phosphate biosynthetic process)	ko00561(Glycerolipid metabolism)
XM_022329230.1	map	111044158	LOC111044158	PREDICTED: Nilaparvata lugens protein ABHD4 (LOC111044158), transcript variant X2, mRNA	PC-5p-10471_673	1	1	2	GO:0004301(epoxide hydrolase activity);GO:0005777(peroxisome);GO:0005811(lipid particle);GO:0052689(carboxylic ester hydrolase activity)
XM_022329231.1	map	111044158	LOC111044158	PREDICTED: Nilaparvata lugens protein ABHD4 (LOC111044158), transcript variant X2, mRNA	PC-5p-10471_673	1	1	2	GO:0004301(epoxide hydrolase activity);GO:0005777(peroxisome);GO:0005811(lipid particle);GO:0052689(carboxylic ester hydrolase activity)
XM_022329232.1	map	111044158	LOC111044158	PREDICTED: Nilaparvata lugens protein ABHD4 (LOC111044158), transcript variant X2, mRNA	PC-5p-10471_673	1	1	2	GO:0004301(epoxide hydrolase activity);GO:0005777(peroxisome);GO:0005811(lipid particle);GO:0052689(carboxylic ester hydrolase activity)
XM_022329233.1	map	111044158	LOC111044158	PREDICTED: Nilaparvata lugens protein ABHD4 (LOC111044158), transcript variant X2, mRNA	PC-5p-10471_673	1	1	2	GO:0004301(epoxide hydrolase activity);GO:0005777(peroxisome);GO:0005811(lipid particle);GO:0052689(carboxylic ester hydrolase activity)
XM_022329234.1	map	111044158	LOC111044158	PREDICTED: Nilaparvata lugens protein ABHD4 (LOC111044158), transcript variant X2, mRNA	PC-5p-10471_673	1	1	2	GO:0004301(epoxide hydrolase activity);GO:0005777(peroxisome);GO:0005811(lipid particle);GO:0052689(carboxylic ester hydrolase activity)
XM_022329235.1	map	111044158	LOC111044158	PREDICTED: Nilaparvata lugens protein ABHD4 (LOC111044158), transcript variant X2, mRNA	PC-5p-10471_673	1	1	2	GO:0004301(epoxide hydrolase activity);GO:0005777(peroxisome);GO:0005811(lipid particle);GO:0052689(carboxylic ester hydrolase activity)
XM_022329242.1	map	111044161	LOC111044161	PREDICTED: Nilaparvata lugens adenylate cyclase type 5-like (LOC111044161), mRNA	dpe-miR-133_R+2	1	1	2
XM_022329242.1	map	111044161	LOC111044161	PREDICTED: Nilaparvata lugens adenylate cyclase type 5-like (LOC111044161), mRNA	tca-miR-9a-5p_R+1	1	1	2
XM_022329244.1	map	111044164	LOC111044164	PREDICTED: Nilaparvata lugens cell division cycle protein 16 homolog (LOC111044164), transcript variant X2, mRNA	PC-3p-2060_2700	1	1	2
XM_022329244.1	map	111044164	LOC111044164	PREDICTED: Nilaparvata lugens cell division cycle protein 16 homolog (LOC111044164), transcript variant X2, mRNA	PC-5p-141661_45	1	1	2
XM_022329244.1	map	111044164	LOC111044164	PREDICTED: Nilaparvata lugens cell division cycle protein 16 homolog (LOC111044164), transcript variant X2, mRNA	PC-5p-182481_31	1	1	2
XM_022329244.1	map	111044164	LOC111044164	PREDICTED: Nilaparvata lugens cell division cycle protein 16 homolog (LOC111044164), transcript variant X2, mRNA	PC-5p-24585_327	1	1	2
XM_022329244.1	map	111044164	LOC111044164	PREDICTED: Nilaparvata lugens cell division cycle protein 16 homolog (LOC111044164), transcript variant X2, mRNA	tca-miR-275-3p	1	1	2
XM_022329245.1	map	111044164	LOC111044164	PREDICTED: Nilaparvata lugens cell division cycle protein 16 homolog (LOC111044164), transcript variant X2, mRNA	PC-3p-2060_2700	1	1	2
XM_022329245.1	map	111044164	LOC111044164	PREDICTED: Nilaparvata lugens cell division cycle protein 16 homolog (LOC111044164), transcript variant X2, mRNA	PC-5p-141661_45	1	1	2
XM_022329245.1	map	111044164	LOC111044164	PREDICTED: Nilaparvata lugens cell division cycle protein 16 homolog (LOC111044164), transcript variant X2, mRNA	PC-5p-182481_31	1	1	2
XM_022329245.1	map	111044164	LOC111044164	PREDICTED: Nilaparvata lugens cell division cycle protein 16 homolog (LOC111044164), transcript variant X2, mRNA	PC-5p-24585_327	1	1	2
XM_022329245.1	map	111044164	LOC111044164	PREDICTED: Nilaparvata lugens cell division cycle protein 16 homolog (LOC111044164), transcript variant X2, mRNA	tca-miR-275-3p	1	1	2
XM_022329252.1	map	111044172	LOC111044172	PREDICTED: Nilaparvata lugens uncharacterized LOC111044172 (LOC111044172), mRNA	tca-miR-137-3p_L-1R+1_1ss18AG	1	1	2
XM_022329259.1	map	111044179	LOC111044179	PREDICTED: Nilaparvata lugens lysosome membrane protein 2 (LOC111044179), transcript variant X4, mRNA	PC-5p-42059_193	1	1	2	GO:0005044(scavenger receptor activity);GO:0005764(lysosome);GO:0005887(integral component of plasma membrane);GO:0006952(defense response);GO:0016020(membrane);GO:0045335(phagocytic vesicle);GO:0048085(adult chitin-containing cuticle pigmentation);GO:0090382(phagosome maturation)
XM_022329260.1	map	111044179	LOC111044179	PREDICTED: Nilaparvata lugens lysosome membrane protein 2 (LOC111044179), transcript variant X4, mRNA	PC-5p-42059_193	1	1	2	GO:0005044(scavenger receptor activity);GO:0005764(lysosome);GO:0005887(integral component of plasma membrane);GO:0006952(defense response);GO:0016020(membrane);GO:0045335(phagocytic vesicle);GO:0048085(adult chitin-containing cuticle pigmentation);GO:0090382(phagosome maturation)
XM_022329261.1	map	111044179	LOC111044179	PREDICTED: Nilaparvata lugens lysosome membrane protein 2 (LOC111044179), transcript variant X4, mRNA	PC-5p-42059_193	1	1	2	GO:0005044(scavenger receptor activity);GO:0005764(lysosome);GO:0005887(integral component of plasma membrane);GO:0006952(defense response);GO:0016020(membrane);GO:0045335(phagocytic vesicle);GO:0048085(adult chitin-containing cuticle pigmentation);GO:0090382(phagosome maturation)
XM_022329262.1	map	111044179	LOC111044179	PREDICTED: Nilaparvata lugens lysosome membrane protein 2 (LOC111044179), transcript variant X4, mRNA	PC-5p-42059_193	1	1	2	GO:0005044(scavenger receptor activity);GO:0005764(lysosome);GO:0005887(integral component of plasma membrane);GO:0006952(defense response);GO:0016020(membrane);GO:0045335(phagocytic vesicle);GO:0048085(adult chitin-containing cuticle pigmentation);GO:0090382(phagosome maturation)
XM_022329263.1	map	111044179	LOC111044179	PREDICTED: Nilaparvata lugens lysosome membrane protein 2 (LOC111044179), transcript variant X4, mRNA	PC-5p-42059_193	1	1	2	GO:0005044(scavenger receptor activity);GO:0005764(lysosome);GO:0005887(integral component of plasma membrane);GO:0006952(defense response);GO:0016020(membrane);GO:0045335(phagocytic vesicle);GO:0048085(adult chitin-containing cuticle pigmentation);GO:0090382(phagosome maturation)
XM_022329269.1	map	111044184	LOC111044184	PREDICTED: Nilaparvata lugens irregular chiasm C-roughest protein-like (LOC111044184), partial mRNA	PC-3p-112229_61	1	1	2	GO:0001745(compound eye morphogenesis);GO:0005515(protein binding);GO:0005886(plasma membrane);GO:0005912(adherens junction);GO:0005917(nephrocyte diaphragm);GO:0007156(homophilic cell adhesion via plasma membrane adhesion molecules);GO:0007157(heterophilic cell-cell adhesion via plasma membrane cell adhesion molecules);GO:0007520(myoblast fusion);GO:0007523(larval visceral muscle development);GO…
XM_022329270.1	map	111044188	LOC111044188	PREDICTED: Nilaparvata lugens protein FAM122A (LOC111044188), transcript variant X2, mRNA	PC-3p-77335_97	1	1	2
XM_022329271.1	map	111044188	LOC111044188	PREDICTED: Nilaparvata lugens protein FAM122A (LOC111044188), transcript variant X2, mRNA	PC-3p-77335_97	1	1	2
XM_022329275.1	map	111044191	LOC111044191	PREDICTED: Nilaparvata lugens zinc finger protein 26-like (LOC111044191), mRNA	PC-3p-15330_496	1	1	2
XM_022329275.1	map	111044191	LOC111044191	PREDICTED: Nilaparvata lugens zinc finger protein 26-like (LOC111044191), mRNA	PC-5p-182481_31	1	1	2
XM_022329275.1	map	111044191	LOC111044191	PREDICTED: Nilaparvata lugens zinc finger protein 26-like (LOC111044191), mRNA	tca-miR-317-3p_R-3	1	1	2
XM_022329276.1	map	111044192	LOC111044192	PREDICTED: Nilaparvata lugens uncharacterized LOC111044192 (LOC111044192), mRNA	PC-3p-55615_142	1	1	2
XM_022329276.1	map	111044192	LOC111044192	PREDICTED: Nilaparvata lugens uncharacterized LOC111044192 (LOC111044192), mRNA	PC-3p-576_10624	1	1	2
XM_022329276.1	map	111044192	LOC111044192	PREDICTED: Nilaparvata lugens uncharacterized LOC111044192 (LOC111044192), mRNA	tca-miR-9a-3p_R+3_1ss18GA	1	1	2
XM_022329280.1	map	111044198	LOC111044198	PREDICTED: Nilaparvata lugens double-stranded RNA-binding protein Staufen homolog (LOC111044198), transcript variant X2, mRNA	PC-3p-71007_108	1	1	2
XM_022329281.1	map	111044198	LOC111044198	PREDICTED: Nilaparvata lugens double-stranded RNA-binding protein Staufen homolog (LOC111044198), transcript variant X2, mRNA	PC-3p-71007_108	1	1	2
XM_022329289.1	map	111044204	LOC111044204	PREDICTED: Nilaparvata lugens aminopeptidase N-like (LOC111044204), mRNA	PC-3p-2060_2700	1	1	2
XM_022329289.1	map	111044204	LOC111044204	PREDICTED: Nilaparvata lugens aminopeptidase N-like (LOC111044204), mRNA	tca-miR-317-3p_R-3	1	1	2
XM_022329293.1	map	111044180	LOC111044180	PREDICTED: Nilaparvata lugens uncharacterized LOC111044180 (LOC111044180), mRNA	PC-5p-335567_12	1	1	2
XM_022329296.1	map	111044210	LOC111044210	PREDICTED: Nilaparvata lugens phosphatidate cytidylyltransferase, mitochondrial (LOC111044210), mRNA	PC-5p-10471_673	1	1	2
XM_022329297.1	map	111044208	LOC111044208	PREDICTED: Nilaparvata lugens Down syndrome cell adhesion molecule-like protein Dscam2 (LOC111044208), mRNA	bmo-miR-9a-5p_L+2R-2	1	1	2
XM_022329298.1	map	111044211	LOC111044211	PREDICTED: Nilaparvata lugens coiled-coil domain-containing protein 137 (LOC111044211), mRNA	PC-5p-141661_45	1	1	2
XM_022329300.1	map	111044213	LOC111044213	PREDICTED: Nilaparvata lugens uncharacterized LOC111044213 (LOC111044213), mRNA	PC-5p-182481_31	1	1	2
XM_022329300.1	map	111044213	LOC111044213	PREDICTED: Nilaparvata lugens uncharacterized LOC111044213 (LOC111044213), mRNA	PC-5p-71845_106	1	1	2
XM_022329301.1	map	111044214	LOC111044214	PREDICTED: Nilaparvata lugens dynein light chain 2, cytoplasmic-like (LOC111044214), mRNA	PC-3p-15330_496	1	1	2
XM_022329302.1	map	111044215	LOC111044215	PREDICTED: Nilaparvata lugens DNA/RNA-binding protein KIN17 (LOC111044215), mRNA	PC-3p-99602_71	1	1	2
XM_022329303.1	map	111044216	LOC111044216	PREDICTED: Nilaparvata lugens disintegrin and metalloproteinase domain-containing protein 10 (LOC111044216), mRNA	PC-5p-280_24071	1	1	2
XM_022329303.1	map	111044216	LOC111044216	PREDICTED: Nilaparvata lugens disintegrin and metalloproteinase domain-containing protein 10 (LOC111044216), mRNA	tca-miR-317-3p_R-3	1	1	2
XM_022329312.1	map	111044226	LOC111044226	PREDICTED: Nilaparvata lugens uncharacterized LOC111044226 (LOC111044226), mRNA	tca-miR-275-3p	1	1	2
XM_022329314.1	map	111044228	LOC111044228	PREDICTED: Nilaparvata lugens ATP-dependent RNA helicase Ddx1 (LOC111044228), mRNA	PC-3p-15330_496	1	1	2	GO:0000245(spliceosomal complex assembly);GO:0001700(embryonic development via the syncytial blastoderm);GO:0003682(chromatin binding);GO:0003712(transcription cofactor activity);GO:0004386(helicase activity);GO:0004518(nuclease activity);GO:0005524(ATP binding);GO:0005634(nucleus);GO:0006302(double-strand break repair);GO:0006446(regulation of translational initiation);GO:0007283(spermatogenesis…
XM_022329315.1	map	111044229	LOC111044229	PREDICTED: Nilaparvata lugens apoptosis inhibitor 5 (LOC111044229), transcript variant X1, mRNA	PC-3p-71007_108	1	1	2	GO:0005654(nucleoplasm);GO:0005681(spliceosomal complex);GO:0016020(membrane);GO:0017134(fibroblast growth factor binding);GO:0044822(poly(A) RNA binding);GO:2000270(negative regulation of fibroblast apoptotic process)
XM_022329315.1	map	111044229	LOC111044229	PREDICTED: Nilaparvata lugens apoptosis inhibitor 5 (LOC111044229), transcript variant X1, mRNA	PC-5p-71845_106	1	1	2	GO:0005654(nucleoplasm);GO:0005681(spliceosomal complex);GO:0016020(membrane);GO:0017134(fibroblast growth factor binding);GO:0044822(poly(A) RNA binding);GO:2000270(negative regulation of fibroblast apoptotic process)
XM_022329316.1	map	111044229	LOC111044229	PREDICTED: Nilaparvata lugens apoptosis inhibitor 5 (LOC111044229), transcript variant X1, mRNA	PC-3p-71007_108	1	1	2	GO:0005654(nucleoplasm);GO:0005681(spliceosomal complex);GO:0016020(membrane);GO:0017134(fibroblast growth factor binding);GO:0044822(poly(A) RNA binding);GO:2000270(negative regulation of fibroblast apoptotic process)
XM_022329316.1	map	111044229	LOC111044229	PREDICTED: Nilaparvata lugens apoptosis inhibitor 5 (LOC111044229), transcript variant X1, mRNA	PC-5p-71845_106	1	1	2	GO:0005654(nucleoplasm);GO:0005681(spliceosomal complex);GO:0016020(membrane);GO:0017134(fibroblast growth factor binding);GO:0044822(poly(A) RNA binding);GO:2000270(negative regulation of fibroblast apoptotic process)
XM_022329319.1	map	111044230	LOC111044230	PREDICTED: Nilaparvata lugens protein tiptop-like (LOC111044230), mRNA	PC-3p-71874_106	1	1	2
XM_022329327.1	map	111044241	LOC111044241	PREDICTED: Nilaparvata lugens calcium-activated potassium channel slowpoke (LOC111044241), transcript variant X1, mRNA	PC-3p-15330_496	1	1	2
XM_022329327.1	map	111044241	LOC111044241	PREDICTED: Nilaparvata lugens calcium-activated potassium channel slowpoke (LOC111044241), transcript variant X1, mRNA	PC-5p-182481_31	1	1	2
XM_022329327.1	map	111044241	LOC111044241	PREDICTED: Nilaparvata lugens calcium-activated potassium channel slowpoke (LOC111044241), transcript variant X1, mRNA	tca-miR-317-3p_R-3	1	1	2
XM_022329328.1	map	111044241	LOC111044241	PREDICTED: Nilaparvata lugens calcium-activated potassium channel slowpoke (LOC111044241), transcript variant X1, mRNA	PC-3p-15330_496	1	1	2
XM_022329328.1	map	111044241	LOC111044241	PREDICTED: Nilaparvata lugens calcium-activated potassium channel slowpoke (LOC111044241), transcript variant X1, mRNA	PC-5p-182481_31	1	1	2
XM_022329328.1	map	111044241	LOC111044241	PREDICTED: Nilaparvata lugens calcium-activated potassium channel slowpoke (LOC111044241), transcript variant X1, mRNA	tca-miR-317-3p_R-3	1	1	2
XM_022329329.1	map	111044241	LOC111044241	PREDICTED: Nilaparvata lugens calcium-activated potassium channel slowpoke (LOC111044241), transcript variant X1, mRNA	PC-3p-15330_496	1	1	2
XM_022329329.1	map	111044241	LOC111044241	PREDICTED: Nilaparvata lugens calcium-activated potassium channel slowpoke (LOC111044241), transcript variant X1, mRNA	PC-5p-182481_31	1	1	2
XM_022329329.1	map	111044241	LOC111044241	PREDICTED: Nilaparvata lugens calcium-activated potassium channel slowpoke (LOC111044241), transcript variant X1, mRNA	tca-miR-317-3p_R-3	1	1	2
XM_022329337.1	map	111044246	LOC111044246	PREDICTED: Nilaparvata lugens rho guanine nucleotide exchange factor 18 (LOC111044246), mRNA	PC-5p-71845_106	1	1	2
XM_022329337.1	map	111044246	LOC111044246	PREDICTED: Nilaparvata lugens rho guanine nucleotide exchange factor 18 (LOC111044246), mRNA	tca-miR-137-3p_L-1R+1_1ss18AG	1	1	2
XM_022329341.1	map	111044247	LOC111044247	PREDICTED: Nilaparvata lugens reversion-inducing cysteine-rich protein with Kazal motifs (LOC111044247), mRNA	PC-3p-12814_573	1	1	2
XM_022329345.1	map	111044252	LOC111044252	PREDICTED: Nilaparvata lugens protein ALP1-like (LOC111044252), mRNA	PC-3p-71007_108	1	1	2
XM_022329348.1	map	111044256	LOC111044256	PREDICTED: Nilaparvata lugens octopamine receptor beta-2R-like (LOC111044256), mRNA	PC-5p-182481_31	1	1	2
XM_022329348.1	map	111044256	LOC111044256	PREDICTED: Nilaparvata lugens octopamine receptor beta-2R-like (LOC111044256), mRNA	bmo-miR-9a-5p_L+2R-2	1	1	2
XM_022329353.1	map	111044260	LOC111044260	PREDICTED: Nilaparvata lugens ATP-binding cassette sub-family G member 8 (LOC111044260), mRNA	dpe-miR-133_R+2	1	1	2
XM_022329354.1	map	111044261	LOC111044261	PREDICTED: Nilaparvata lugens 1-phosphatidylinositol 3-phosphate 5-kinase-like (LOC111044261), mRNA	PC-5p-141661_45	1	1	2
XM_022329354.1	map	111044261	LOC111044261	PREDICTED: Nilaparvata lugens 1-phosphatidylinositol 3-phosphate 5-kinase-like (LOC111044261), mRNA	PC-5p-280_24071	1	1	2
XM_022329354.1	map	111044261	LOC111044261	PREDICTED: Nilaparvata lugens 1-phosphatidylinositol 3-phosphate 5-kinase-like (LOC111044261), mRNA	bmo-miR-9a-5p_L+2R-2	1	1	2
XM_022329359.1	map	111044267	LOC111044267	PREDICTED: Nilaparvata lugens F-box/LRR-repeat protein 16 (LOC111044267), mRNA	PC-3p-15330_496	1	1	2
XM_022329361.1	map	111044269	LOC111044269	PREDICTED: Nilaparvata lugens ubiquinone biosynthesis protein COQ9, mitochondrial (LOC111044269), mRNA	PC-3p-15330_496	1	1	2
XM_022329361.1	map	111044269	LOC111044269	PREDICTED: Nilaparvata lugens ubiquinone biosynthesis protein COQ9, mitochondrial (LOC111044269), mRNA	PC-3p-71874_106	1	1	2
XM_022329361.1	map	111044269	LOC111044269	PREDICTED: Nilaparvata lugens ubiquinone biosynthesis protein COQ9, mitochondrial (LOC111044269), mRNA	PC-5p-10471_673	1	1	2
XM_022329361.1	map	111044269	LOC111044269	PREDICTED: Nilaparvata lugens ubiquinone biosynthesis protein COQ9, mitochondrial (LOC111044269), mRNA	PC-5p-182481_31	1	1	2
XM_022329361.1	map	111044269	LOC111044269	PREDICTED: Nilaparvata lugens ubiquinone biosynthesis protein COQ9, mitochondrial (LOC111044269), mRNA	PC-5p-71845_106	1	1	2
XM_022329361.1	map	111044269	LOC111044269	PREDICTED: Nilaparvata lugens ubiquinone biosynthesis protein COQ9, mitochondrial (LOC111044269), mRNA	tca-miR-275-3p	1	1	2
XM_022329363.1	map	111044270	LOC111044270	PREDICTED: Nilaparvata lugens alanine aminotransferase 2-like (LOC111044270), transcript variant X2, mRNA	tca-miR-137-3p_L-1R+1_1ss18AG	1	1	2	GO:0004021(L-alanine:2-oxoglutarate aminotransferase activity);GO:0005739(mitochondrion);GO:0005829(cytosol);GO:0009058(biosynthetic process);GO:0030170(pyridoxal phosphate binding)	ko01200(Carbon metabolism);ko01210(2-Oxocarboxylic acid metabolism);ko01230(Biosynthesis of amino acids);ko00250(Alanine,ko aspartate and glutamate metabolism);ko00220(Arginine biosynthesis)
XM_022329365.1	map	111044271	LOC111044271	PREDICTED: Nilaparvata lugens NF-kappa-B inhibitor cactus-like (LOC111044271), transcript variant X2, mRNA	PC-3p-12814_573	1	1	2
XM_022329365.1	map	111044271	LOC111044271	PREDICTED: Nilaparvata lugens NF-kappa-B inhibitor cactus-like (LOC111044271), transcript variant X2, mRNA	dme-miR-193-3p_2ss10AG22CG	1	1	2
XM_022329366.1	map	111044271	LOC111044271	PREDICTED: Nilaparvata lugens NF-kappa-B inhibitor cactus-like (LOC111044271), transcript variant X2, mRNA	PC-3p-12814_573	1	1	2
XM_022329366.1	map	111044271	LOC111044271	PREDICTED: Nilaparvata lugens NF-kappa-B inhibitor cactus-like (LOC111044271), transcript variant X2, mRNA	dme-miR-193-3p_2ss10AG22CG	1	1	2
XM_022329367.1	map	111044273	LOC111044273	PREDICTED: Nilaparvata lugens endoplasmic reticulum lectin 1 (LOC111044273), transcript variant X1, mRNA	PC-3p-55615_142	1	1	2
XM_022329367.1	map	111044273	LOC111044273	PREDICTED: Nilaparvata lugens endoplasmic reticulum lectin 1 (LOC111044273), transcript variant X1, mRNA	PC-3p-576_10624	1	1	2
XM_022329367.1	map	111044273	LOC111044273	PREDICTED: Nilaparvata lugens endoplasmic reticulum lectin 1 (LOC111044273), transcript variant X1, mRNA	PC-3p-91528_79	1	1	2
XM_022329367.1	map	111044273	LOC111044273	PREDICTED: Nilaparvata lugens endoplasmic reticulum lectin 1 (LOC111044273), transcript variant X1, mRNA	tca-miR-9a-3p_R+3_1ss18GA	1	1	2
XM_022329368.1	map	111044273	LOC111044273	PREDICTED: Nilaparvata lugens endoplasmic reticulum lectin 1 (LOC111044273), transcript variant X1, mRNA	PC-3p-55615_142	1	1	2
XM_022329368.1	map	111044273	LOC111044273	PREDICTED: Nilaparvata lugens endoplasmic reticulum lectin 1 (LOC111044273), transcript variant X1, mRNA	PC-3p-576_10624	1	1	2
XM_022329368.1	map	111044273	LOC111044273	PREDICTED: Nilaparvata lugens endoplasmic reticulum lectin 1 (LOC111044273), transcript variant X1, mRNA	PC-3p-91528_79	1	1	2
XM_022329368.1	map	111044273	LOC111044273	PREDICTED: Nilaparvata lugens endoplasmic reticulum lectin 1 (LOC111044273), transcript variant X1, mRNA	tca-miR-9a-3p_R+3_1ss18GA	1	1	2
XM_022329372.1	map	111044278	LOC111044278	PREDICTED: Nilaparvata lugens muscleblind-like protein 2a (LOC111044278), mRNA	PC-3p-12814_573	1	1	2
XM_022329372.1	map	111044278	LOC111044278	PREDICTED: Nilaparvata lugens muscleblind-like protein 2a (LOC111044278), mRNA	PC-3p-1819_3013	1	1	2
XM_022329372.1	map	111044278	LOC111044278	PREDICTED: Nilaparvata lugens muscleblind-like protein 2a (LOC111044278), mRNA	PC-3p-2060_2700	1	1	2
XM_022329372.1	map	111044278	LOC111044278	PREDICTED: Nilaparvata lugens muscleblind-like protein 2a (LOC111044278), mRNA	PC-3p-55615_142	1	1	2
XM_022329372.1	map	111044278	LOC111044278	PREDICTED: Nilaparvata lugens muscleblind-like protein 2a (LOC111044278), mRNA	PC-3p-576_10624	1	1	2
XM_022329372.1	map	111044278	LOC111044278	PREDICTED: Nilaparvata lugens muscleblind-like protein 2a (LOC111044278), mRNA	PC-3p-91528_79	1	1	2
XM_022329372.1	map	111044278	LOC111044278	PREDICTED: Nilaparvata lugens muscleblind-like protein 2a (LOC111044278), mRNA	PC-5p-71845_106	1	1	2
XM_022329372.1	map	111044278	LOC111044278	PREDICTED: Nilaparvata lugens muscleblind-like protein 2a (LOC111044278), mRNA	tca-miR-9a-3p_R+3_1ss18GA	1	1	2
XM_022329372.1	map	111044278	LOC111044278	PREDICTED: Nilaparvata lugens muscleblind-like protein 2a (LOC111044278), mRNA	tca-miR-9b-3p_1ss10GT	1	1	2
XM_022329374.1	map	111044276	LOC111044276	PREDICTED: Nilaparvata lugens zinc finger CCHC domain-containing protein 24-like (LOC111044276), mRNA	PC-5p-42059_193	1	1	2
XM_022329374.1	map	111044276	LOC111044276	PREDICTED: Nilaparvata lugens zinc finger CCHC domain-containing protein 24-like (LOC111044276), mRNA	bmo-miR-9a-5p_L+2R-2	1	1	2
XM_022329379.1	map	111044284	LOC111044284	PREDICTED: Nilaparvata lugens RNA pseudouridylate synthase domain-containing protein 3-like (LOC111044284), mRNA	tca-miR-317-3p_R-3	1	1	2
XM_022329380.1	map	111044286	LOC111044286	PREDICTED: Nilaparvata lugens mothers against decapentaplegic homolog 6 (LOC111044286), transcript variant X1, mRNA	PC-3p-15330_496	1	1	2
XM_022329381.1	map	111044286	LOC111044286	PREDICTED: Nilaparvata lugens mothers against decapentaplegic homolog 6 (LOC111044286), transcript variant X1, mRNA	PC-3p-15330_496	1	1	2
XM_022329382.1	map	111044286	LOC111044286	PREDICTED: Nilaparvata lugens mothers against decapentaplegic homolog 6 (LOC111044286), transcript variant X1, mRNA	PC-3p-15330_496	1	1	2
XM_022329383.1	map	111044286	LOC111044286	PREDICTED: Nilaparvata lugens mothers against decapentaplegic homolog 6 (LOC111044286), transcript variant X1, mRNA	PC-3p-15330_496	1	1	2
XM_022329385.1	map	111044286	LOC111044286	PREDICTED: Nilaparvata lugens mothers against decapentaplegic homolog 6 (LOC111044286), transcript variant X1, mRNA	PC-3p-15330_496	1	1	2
XM_022329390.1	map	111044293	LOC111044293	PREDICTED: Nilaparvata lugens elongation factor Tu-like (LOC111044293), mRNA	PC-3p-15330_496	1	1	2	GO:0003746(translation elongation factor activity);GO:0003924(GTPase activity);GO:0005739(mitochondrion);GO:0070125(mitochondrial translational elongation)
XM_022329390.1	map	111044293	LOC111044293	PREDICTED: Nilaparvata lugens elongation factor Tu-like (LOC111044293), mRNA	PC-5p-71845_106	1	1	2	GO:0003746(translation elongation factor activity);GO:0003924(GTPase activity);GO:0005739(mitochondrion);GO:0070125(mitochondrial translational elongation)
XM_022329392.1	map	111044296	LOC111044296	PREDICTED: Nilaparvata lugens dentin sialophosphoprotein-like (LOC111044296), mRNA	PC-5p-162901_37	1	1	2
XM_022329392.1	map	111044296	LOC111044296	PREDICTED: Nilaparvata lugens dentin sialophosphoprotein-like (LOC111044296), mRNA	tca-miR-317-3p_R-3	1	1	2
XM_022329393.1	map	111044297	LOC111044297	PREDICTED: Nilaparvata lugens nitric oxide synthase, salivary gland-like (LOC111044297), mRNA	PC-5p-142923_44	1	1	2	GO:0004517(nitric-oxide synthase activity);GO:0007263(nitric oxide mediated signal transduction);GO:0031284(positive regulation of guanylate cyclase activity)	ko00220(Arginine biosynthesis);ko00330(Arginine and proline metabolism);ko04145(Phagosome)
XM_022329394.1	map	111044294	LOC111044294	PREDICTED: Nilaparvata lugens ubiquitin carboxyl-terminal hydrolase 36 (LOC111044294), mRNA	PC-3p-99602_71	1	1	2
XM_022329394.1	map	111044294	LOC111044294	PREDICTED: Nilaparvata lugens ubiquitin carboxyl-terminal hydrolase 36 (LOC111044294), mRNA	PC-5p-142923_44	1	1	2
XM_022329401.1	map	111044272	LOC111044272	PREDICTED: Nilaparvata lugens uncharacterized LOC111044272 (LOC111044272), mRNA	PC-5p-10471_673	1	1	2
XM_022329409.1	map	111044309	LOC111044309	PREDICTED: Nilaparvata lugens serine/threonine-protein kinase NLK (LOC111044309), partial mRNA	PC-3p-15330_496	1	1	2
XM_022329409.1	map	111044309	LOC111044309	PREDICTED: Nilaparvata lugens serine/threonine-protein kinase NLK (LOC111044309), partial mRNA	PC-5p-280_24071	1	1	2
XM_022329409.1	map	111044309	LOC111044309	PREDICTED: Nilaparvata lugens serine/threonine-protein kinase NLK (LOC111044309), partial mRNA	PC-5p-335567_12	1	1	2
XM_022329409.1	map	111044309	LOC111044309	PREDICTED: Nilaparvata lugens serine/threonine-protein kinase NLK (LOC111044309), partial mRNA	tca-miR-317-3p_R-3	1	1	2
XM_022329416.1	map	111044316	LOC111044316	PREDICTED: Nilaparvata lugens uncharacterized LOC111044316 (LOC111044316), transcript variant X3, mRNA	PC-5p-42059_193	1	1	2
XM_022329417.1	map	111044316	LOC111044316	PREDICTED: Nilaparvata lugens uncharacterized LOC111044316 (LOC111044316), transcript variant X3, mRNA	PC-5p-42059_193	1	1	2
XM_022329418.1	map	111044316	LOC111044316	PREDICTED: Nilaparvata lugens uncharacterized LOC111044316 (LOC111044316), transcript variant X3, mRNA	PC-5p-42059_193	1	1	2
XM_022329419.1	map	111044317	LOC111044317	PREDICTED: Nilaparvata lugens 2-hydroxyacylsphingosine 1-beta-galactosyltransferase-like (LOC111044317), transcript variant X4, mRNA	tca-miR-137-3p_L-1R+1_1ss18AG	1	1	2
XM_022329420.1	map	111044317	LOC111044317	PREDICTED: Nilaparvata lugens 2-hydroxyacylsphingosine 1-beta-galactosyltransferase-like (LOC111044317), transcript variant X4, mRNA	tca-miR-137-3p_L-1R+1_1ss18AG	1	1	2
XM_022329421.1	map	111044317	LOC111044317	PREDICTED: Nilaparvata lugens 2-hydroxyacylsphingosine 1-beta-galactosyltransferase-like (LOC111044317), transcript variant X4, mRNA	tca-miR-137-3p_L-1R+1_1ss18AG	1	1	2
XM_022329422.1	map	111044317	LOC111044317	PREDICTED: Nilaparvata lugens 2-hydroxyacylsphingosine 1-beta-galactosyltransferase-like (LOC111044317), transcript variant X4, mRNA	tca-miR-137-3p_L-1R+1_1ss18AG	1	1	2
XM_022329423.1	map	111044318	LOC111044318	PREDICTED: Nilaparvata lugens zinc finger protein 143-like (LOC111044318), mRNA	tca-miR-137-3p_L-1R+1_1ss18AG	1	1	2
XM_022329423.1	map	111044318	LOC111044318	PREDICTED: Nilaparvata lugens zinc finger protein 143-like (LOC111044318), mRNA	tca-miR-14-3p_R-2_1ss1TC	1	1	2
XM_022329424.1	map	111044319	LOC111044319	PREDICTED: Nilaparvata lugens zinc finger protein 343-like (LOC111044319), mRNA	PC-3p-15330_496	1	1	2
XM_022329424.1	map	111044319	LOC111044319	PREDICTED: Nilaparvata lugens zinc finger protein 343-like (LOC111044319), mRNA	PC-3p-2510_2230	1	1	2
XM_022329425.1	map	111044321	LOC111044321	PREDICTED: Nilaparvata lugens uncharacterized LOC111044321 (LOC111044321), transcript variant X1, mRNA	PC-3p-99602_71	1	1	2
XM_022329426.1	map	111044321	LOC111044321	PREDICTED: Nilaparvata lugens uncharacterized LOC111044321 (LOC111044321), transcript variant X1, mRNA	PC-3p-99602_71	1	1	2
XM_022329427.1	map	111044322	LOC111044322	PREDICTED: Nilaparvata lugens splicing factor U2AF 50 kDa subunit (LOC111044322), transcript variant X2, mRNA	PC-3p-2060_2700	1	1	2	GO:0000243(commitment complex);GO:0008187(poly-pyrimidine tract binding);GO:0016607(nuclear speck);GO:0030628(pre-mRNA 3'-splice site binding);GO:0071004(U2-type prespliceosome);GO:0089701(U2AF)	ko03040(Spliceosome)
XM_022329429.1	map	111044323	LOC111044323	PREDICTED: Nilaparvata lugens sodium-dependent phosphate transport protein 1, chloroplastic-like (LOC111044323), mRNA	PC-3p-2060_2700	1	1	2
XM_022329429.1	map	111044323	LOC111044323	PREDICTED: Nilaparvata lugens sodium-dependent phosphate transport protein 1, chloroplastic-like (LOC111044323), mRNA	PC-5p-142923_44	1	1	2
XM_022329431.1	map	111044327	LOC111044327	PREDICTED: Nilaparvata lugens MOB kinase activator-like 3 (LOC111044327), mRNA	PC-3p-1819_3013	1	1	2
XM_022329432.1	map	111044328	LOC111044328	PREDICTED: Nilaparvata lugens uncharacterized LOC111044328 (LOC111044328), transcript variant X3, mRNA	PC-3p-2060_2700	1	1	2
XM_022329433.1	map	111044328	LOC111044328	PREDICTED: Nilaparvata lugens uncharacterized LOC111044328 (LOC111044328), transcript variant X3, mRNA	PC-3p-2060_2700	1	1	2
XM_022329443.1	map	111044330	LOC111044330	PREDICTED: Nilaparvata lugens tubulin alpha-1 chain (LOC111044330), mRNA	PC-3p-99602_71	1	1	2	GO:0000235(astral microtubule);GO:0003924(GTPase activity);GO:0005200(structural constituent of cytoskeleton);GO:0005525(GTP binding);GO:0005634(nucleus);GO:0005737(cytoplasm);GO:0005813(centrosome);GO:0005819(spindle);GO:0005874(microtubule);GO:0007052(mitotic spindle organization);GO:0007094(mitotic spindle assembly checkpoint);GO:0019730(antimicrobial humoral response);GO:0045298(tubulin compl…	ko04145(Phagosome)
XM_022329443.1	map	111044330	LOC111044330	PREDICTED: Nilaparvata lugens tubulin alpha-1 chain (LOC111044330), mRNA	PC-5p-42059_193	1	1	2	GO:0000235(astral microtubule);GO:0003924(GTPase activity);GO:0005200(structural constituent of cytoskeleton);GO:0005525(GTP binding);GO:0005634(nucleus);GO:0005737(cytoplasm);GO:0005813(centrosome);GO:0005819(spindle);GO:0005874(microtubule);GO:0007052(mitotic spindle organization);GO:0007094(mitotic spindle assembly checkpoint);GO:0019730(antimicrobial humoral response);GO:0045298(tubulin compl…	ko04145(Phagosome)
XM_022329444.1	map	111044331	LOC111044331	PREDICTED: Nilaparvata lugens transcriptional repressor CTCFL-like (LOC111044331), mRNA	PC-5p-280_24071	1	1	2
XM_022329444.1	map	111044331	LOC111044331	PREDICTED: Nilaparvata lugens transcriptional repressor CTCFL-like (LOC111044331), mRNA	tca-miR-137-3p_L-1R+1_1ss18AG	1	1	2
XM_022329445.1	map	111044333	LOC111044333	PREDICTED: Nilaparvata lugens adiponectin receptor protein (LOC111044333), transcript variant X1, mRNA	PC-3p-2060_2700	1	1	2
XM_022329445.1	map	111044333	LOC111044333	PREDICTED: Nilaparvata lugens adiponectin receptor protein (LOC111044333), transcript variant X1, mRNA	PC-3p-91528_79	1	1	2
XM_022329445.1	map	111044333	LOC111044333	PREDICTED: Nilaparvata lugens adiponectin receptor protein (LOC111044333), transcript variant X1, mRNA	PC-5p-141661_45	1	1	2
XM_022329445.1	map	111044333	LOC111044333	PREDICTED: Nilaparvata lugens adiponectin receptor protein (LOC111044333), transcript variant X1, mRNA	bmo-miR-9a-5p_L+2R-2	1	1	2
XM_022329445.1	map	111044333	LOC111044333	PREDICTED: Nilaparvata lugens adiponectin receptor protein (LOC111044333), transcript variant X1, mRNA	tca-miR-9a-3p_R+3_1ss18GA	1	1	2
XM_022329446.1	map	111044333	LOC111044333	PREDICTED: Nilaparvata lugens adiponectin receptor protein (LOC111044333), transcript variant X1, mRNA	PC-3p-2060_2700	1	1	2
XM_022329446.1	map	111044333	LOC111044333	PREDICTED: Nilaparvata lugens adiponectin receptor protein (LOC111044333), transcript variant X1, mRNA	PC-3p-91528_79	1	1	2
XM_022329446.1	map	111044333	LOC111044333	PREDICTED: Nilaparvata lugens adiponectin receptor protein (LOC111044333), transcript variant X1, mRNA	PC-5p-141661_45	1	1	2
XM_022329446.1	map	111044333	LOC111044333	PREDICTED: Nilaparvata lugens adiponectin receptor protein (LOC111044333), transcript variant X1, mRNA	bmo-miR-9a-5p_L+2R-2	1	1	2
XM_022329446.1	map	111044333	LOC111044333	PREDICTED: Nilaparvata lugens adiponectin receptor protein (LOC111044333), transcript variant X1, mRNA	tca-miR-9a-3p_R+3_1ss18GA	1	1	2
XM_022329449.1	map	111044335	LOC111044335	PREDICTED: Nilaparvata lugens mediator of RNA polymerase II transcription subunit 26-like (LOC111044335), mRNA	PC-3p-99602_71	1	1	2
XM_022329449.1	map	111044335	LOC111044335	PREDICTED: Nilaparvata lugens mediator of RNA polymerase II transcription subunit 26-like (LOC111044335), mRNA	PC-5p-280_24071	1	1	2
XM_022329450.1	map	111044336	LOC111044336	PREDICTED: Nilaparvata lugens cyclin-dependent kinase 9-like (LOC111044336), mRNA	tca-miR-317-3p_R-3	1	1	2
XM_022329452.1	map	111044338	LOC111044338	PREDICTED: Nilaparvata lugens beta-1,3-galactosyltransferase 5-like (LOC111044338), mRNA	PC-3p-15330_496	1	1	2
XM_022329452.1	map	111044338	LOC111044338	PREDICTED: Nilaparvata lugens beta-1,3-galactosyltransferase 5-like (LOC111044338), mRNA	PC-3p-55615_142	1	1	2
XM_022329452.1	map	111044338	LOC111044338	PREDICTED: Nilaparvata lugens beta-1,3-galactosyltransferase 5-like (LOC111044338), mRNA	PC-3p-91528_79	1	1	2
XM_022329452.1	map	111044338	LOC111044338	PREDICTED: Nilaparvata lugens beta-1,3-galactosyltransferase 5-like (LOC111044338), mRNA	PC-5p-41317_196	1	1	2
XM_022329452.1	map	111044338	LOC111044338	PREDICTED: Nilaparvata lugens beta-1,3-galactosyltransferase 5-like (LOC111044338), mRNA	PC-5p-71845_106	1	1	2
XM_022329452.1	map	111044338	LOC111044338	PREDICTED: Nilaparvata lugens beta-1,3-galactosyltransferase 5-like (LOC111044338), mRNA	tca-miR-137-3p_L-1R+1_1ss18AG	1	1	2
XM_022329452.1	map	111044338	LOC111044338	PREDICTED: Nilaparvata lugens beta-1,3-galactosyltransferase 5-like (LOC111044338), mRNA	tca-miR-9a-3p_R+3_1ss18GA	1	1	2
XM_022329452.1	map	111044338	LOC111044338	PREDICTED: Nilaparvata lugens beta-1,3-galactosyltransferase 5-like (LOC111044338), mRNA	tca-miR-9a-5p_R+1	1	1	2
XM_022329460.1	map	111044346	LOC111044346	PREDICTED: Nilaparvata lugens SRSF protein kinase 3-like (LOC111044346), transcript variant X1, mRNA	tca-miR-137-3p_L-1R+1_1ss18AG	1	1	2
XM_022329460.1	map	111044346	LOC111044346	PREDICTED: Nilaparvata lugens SRSF protein kinase 3-like (LOC111044346), transcript variant X1, mRNA	tca-miR-9a-5p_R+1	1	1	2
XM_022329461.1	map	111044346	LOC111044346	PREDICTED: Nilaparvata lugens SRSF protein kinase 3-like (LOC111044346), transcript variant X1, mRNA	tca-miR-137-3p_L-1R+1_1ss18AG	1	1	2
XM_022329461.1	map	111044346	LOC111044346	PREDICTED: Nilaparvata lugens SRSF protein kinase 3-like (LOC111044346), transcript variant X1, mRNA	tca-miR-9a-5p_R+1	1	1	2
XM_022329462.1	map	111044346	LOC111044346	PREDICTED: Nilaparvata lugens SRSF protein kinase 3-like (LOC111044346), transcript variant X1, mRNA	tca-miR-137-3p_L-1R+1_1ss18AG	1	1	2
XM_022329462.1	map	111044346	LOC111044346	PREDICTED: Nilaparvata lugens SRSF protein kinase 3-like (LOC111044346), transcript variant X1, mRNA	tca-miR-9a-5p_R+1	1	1	2
XM_022329464.1	map	111044348	LOC111044348	PREDICTED: Nilaparvata lugens ornithine decarboxylase 1-like (LOC111044348), transcript variant X2, mRNA	PC-3p-15330_496	1	1	2
XM_022329464.1	map	111044348	LOC111044348	PREDICTED: Nilaparvata lugens ornithine decarboxylase 1-like (LOC111044348), transcript variant X2, mRNA	PC-3p-71007_108	1	1	2
XM_022329464.1	map	111044348	LOC111044348	PREDICTED: Nilaparvata lugens ornithine decarboxylase 1-like (LOC111044348), transcript variant X2, mRNA	PC-5p-142923_44	1	1	2
XM_022329464.1	map	111044348	LOC111044348	PREDICTED: Nilaparvata lugens ornithine decarboxylase 1-like (LOC111044348), transcript variant X2, mRNA	tca-miR-9a-5p_R+1	1	1	2
XM_022329465.1	map	111044348	LOC111044348	PREDICTED: Nilaparvata lugens ornithine decarboxylase 1-like (LOC111044348), transcript variant X2, mRNA	PC-3p-15330_496	1	1	2
XM_022329465.1	map	111044348	LOC111044348	PREDICTED: Nilaparvata lugens ornithine decarboxylase 1-like (LOC111044348), transcript variant X2, mRNA	PC-3p-71007_108	1	1	2
XM_022329465.1	map	111044348	LOC111044348	PREDICTED: Nilaparvata lugens ornithine decarboxylase 1-like (LOC111044348), transcript variant X2, mRNA	PC-5p-142923_44	1	1	2
XM_022329465.1	map	111044348	LOC111044348	PREDICTED: Nilaparvata lugens ornithine decarboxylase 1-like (LOC111044348), transcript variant X2, mRNA	tca-miR-9a-5p_R+1	1	1	2
XM_022329472.1	map	111044352	LOC111044352	PREDICTED: Nilaparvata lugens focal adhesion kinase 1 (LOC111044352), transcript variant X9, mRNA	PC-3p-12814_573	1	1	2
XM_022329472.1	map	111044352	LOC111044352	PREDICTED: Nilaparvata lugens focal adhesion kinase 1 (LOC111044352), transcript variant X9, mRNA	PC-3p-71007_108	1	1	2
XM_022329472.1	map	111044352	LOC111044352	PREDICTED: Nilaparvata lugens focal adhesion kinase 1 (LOC111044352), transcript variant X9, mRNA	PC-5p-41317_196	1	1	2
XM_022329472.1	map	111044352	LOC111044352	PREDICTED: Nilaparvata lugens focal adhesion kinase 1 (LOC111044352), transcript variant X9, mRNA	bmo-miR-9a-5p_L+2R-2	1	1	2
XM_022329472.1	map	111044352	LOC111044352	PREDICTED: Nilaparvata lugens focal adhesion kinase 1 (LOC111044352), transcript variant X9, mRNA	tca-miR-317-3p_R-3	1	1	2
XM_022329473.1	map	111044352	LOC111044352	PREDICTED: Nilaparvata lugens focal adhesion kinase 1 (LOC111044352), transcript variant X9, mRNA	PC-3p-12814_573	1	1	2
XM_022329473.1	map	111044352	LOC111044352	PREDICTED: Nilaparvata lugens focal adhesion kinase 1 (LOC111044352), transcript variant X9, mRNA	PC-3p-71007_108	1	1	2
XM_022329473.1	map	111044352	LOC111044352	PREDICTED: Nilaparvata lugens focal adhesion kinase 1 (LOC111044352), transcript variant X9, mRNA	PC-5p-41317_196	1	1	2
XM_022329473.1	map	111044352	LOC111044352	PREDICTED: Nilaparvata lugens focal adhesion kinase 1 (LOC111044352), transcript variant X9, mRNA	bmo-miR-9a-5p_L+2R-2	1	1	2
XM_022329473.1	map	111044352	LOC111044352	PREDICTED: Nilaparvata lugens focal adhesion kinase 1 (LOC111044352), transcript variant X9, mRNA	tca-miR-317-3p_R-3	1	1	2
XM_022329474.1	map	111044352	LOC111044352	PREDICTED: Nilaparvata lugens focal adhesion kinase 1 (LOC111044352), transcript variant X9, mRNA	PC-3p-12814_573	1	1	2
XM_022329474.1	map	111044352	LOC111044352	PREDICTED: Nilaparvata lugens focal adhesion kinase 1 (LOC111044352), transcript variant X9, mRNA	PC-3p-71007_108	1	1	2
XM_022329474.1	map	111044352	LOC111044352	PREDICTED: Nilaparvata lugens focal adhesion kinase 1 (LOC111044352), transcript variant X9, mRNA	PC-5p-41317_196	1	1	2
XM_022329474.1	map	111044352	LOC111044352	PREDICTED: Nilaparvata lugens focal adhesion kinase 1 (LOC111044352), transcript variant X9, mRNA	bmo-miR-9a-5p_L+2R-2	1	1	2
XM_022329474.1	map	111044352	LOC111044352	PREDICTED: Nilaparvata lugens focal adhesion kinase 1 (LOC111044352), transcript variant X9, mRNA	tca-miR-317-3p_R-3	1	1	2
XM_022329475.1	map	111044352	LOC111044352	PREDICTED: Nilaparvata lugens focal adhesion kinase 1 (LOC111044352), transcript variant X9, mRNA	PC-3p-12814_573	1	1	2
XM_022329475.1	map	111044352	LOC111044352	PREDICTED: Nilaparvata lugens focal adhesion kinase 1 (LOC111044352), transcript variant X9, mRNA	PC-3p-71007_108	1	1	2
XM_022329475.1	map	111044352	LOC111044352	PREDICTED: Nilaparvata lugens focal adhesion kinase 1 (LOC111044352), transcript variant X9, mRNA	PC-5p-41317_196	1	1	2
XM_022329475.1	map	111044352	LOC111044352	PREDICTED: Nilaparvata lugens focal adhesion kinase 1 (LOC111044352), transcript variant X9, mRNA	bmo-miR-9a-5p_L+2R-2	1	1	2
XM_022329475.1	map	111044352	LOC111044352	PREDICTED: Nilaparvata lugens focal adhesion kinase 1 (LOC111044352), transcript variant X9, mRNA	tca-miR-317-3p_R-3	1	1	2
XM_022329476.1	map	111044352	LOC111044352	PREDICTED: Nilaparvata lugens focal adhesion kinase 1 (LOC111044352), transcript variant X9, mRNA	PC-3p-12814_573	1	1	2
XM_022329476.1	map	111044352	LOC111044352	PREDICTED: Nilaparvata lugens focal adhesion kinase 1 (LOC111044352), transcript variant X9, mRNA	PC-3p-71007_108	1	1	2
XM_022329476.1	map	111044352	LOC111044352	PREDICTED: Nilaparvata lugens focal adhesion kinase 1 (LOC111044352), transcript variant X9, mRNA	PC-5p-41317_196	1	1	2
XM_022329476.1	map	111044352	LOC111044352	PREDICTED: Nilaparvata lugens focal adhesion kinase 1 (LOC111044352), transcript variant X9, mRNA	bmo-miR-9a-5p_L+2R-2	1	1	2
XM_022329476.1	map	111044352	LOC111044352	PREDICTED: Nilaparvata lugens focal adhesion kinase 1 (LOC111044352), transcript variant X9, mRNA	tca-miR-317-3p_R-3	1	1	2
XM_022329477.1	map	111044352	LOC111044352	PREDICTED: Nilaparvata lugens focal adhesion kinase 1 (LOC111044352), transcript variant X9, mRNA	PC-3p-12814_573	1	1	2
XM_022329477.1	map	111044352	LOC111044352	PREDICTED: Nilaparvata lugens focal adhesion kinase 1 (LOC111044352), transcript variant X9, mRNA	PC-3p-71007_108	1	1	2
XM_022329477.1	map	111044352	LOC111044352	PREDICTED: Nilaparvata lugens focal adhesion kinase 1 (LOC111044352), transcript variant X9, mRNA	PC-5p-41317_196	1	1	2
XM_022329477.1	map	111044352	LOC111044352	PREDICTED: Nilaparvata lugens focal adhesion kinase 1 (LOC111044352), transcript variant X9, mRNA	bmo-miR-9a-5p_L+2R-2	1	1	2
XM_022329477.1	map	111044352	LOC111044352	PREDICTED: Nilaparvata lugens focal adhesion kinase 1 (LOC111044352), transcript variant X9, mRNA	tca-miR-317-3p_R-3	1	1	2
XM_022329478.1	map	111044352	LOC111044352	PREDICTED: Nilaparvata lugens focal adhesion kinase 1 (LOC111044352), transcript variant X9, mRNA	PC-3p-12814_573	1	1	2
XM_022329478.1	map	111044352	LOC111044352	PREDICTED: Nilaparvata lugens focal adhesion kinase 1 (LOC111044352), transcript variant X9, mRNA	PC-3p-71007_108	1	1	2
XM_022329478.1	map	111044352	LOC111044352	PREDICTED: Nilaparvata lugens focal adhesion kinase 1 (LOC111044352), transcript variant X9, mRNA	PC-5p-41317_196	1	1	2
XM_022329478.1	map	111044352	LOC111044352	PREDICTED: Nilaparvata lugens focal adhesion kinase 1 (LOC111044352), transcript variant X9, mRNA	bmo-miR-9a-5p_L+2R-2	1	1	2
XM_022329478.1	map	111044352	LOC111044352	PREDICTED: Nilaparvata lugens focal adhesion kinase 1 (LOC111044352), transcript variant X9, mRNA	tca-miR-317-3p_R-3	1	1	2
XM_022329479.1	map	111044352	LOC111044352	PREDICTED: Nilaparvata lugens focal adhesion kinase 1 (LOC111044352), transcript variant X9, mRNA	PC-3p-12814_573	1	1	2
XM_022329479.1	map	111044352	LOC111044352	PREDICTED: Nilaparvata lugens focal adhesion kinase 1 (LOC111044352), transcript variant X9, mRNA	PC-3p-71007_108	1	1	2
XM_022329479.1	map	111044352	LOC111044352	PREDICTED: Nilaparvata lugens focal adhesion kinase 1 (LOC111044352), transcript variant X9, mRNA	PC-5p-41317_196	1	1	2
XM_022329479.1	map	111044352	LOC111044352	PREDICTED: Nilaparvata lugens focal adhesion kinase 1 (LOC111044352), transcript variant X9, mRNA	bmo-miR-9a-5p_L+2R-2	1	1	2
XM_022329479.1	map	111044352	LOC111044352	PREDICTED: Nilaparvata lugens focal adhesion kinase 1 (LOC111044352), transcript variant X9, mRNA	tca-miR-317-3p_R-3	1	1	2
XM_022329480.1	map	111044352	LOC111044352	PREDICTED: Nilaparvata lugens focal adhesion kinase 1 (LOC111044352), transcript variant X9, mRNA	PC-3p-12814_573	1	1	2
XM_022329480.1	map	111044352	LOC111044352	PREDICTED: Nilaparvata lugens focal adhesion kinase 1 (LOC111044352), transcript variant X9, mRNA	PC-3p-71007_108	1	1	2
XM_022329480.1	map	111044352	LOC111044352	PREDICTED: Nilaparvata lugens focal adhesion kinase 1 (LOC111044352), transcript variant X9, mRNA	PC-5p-41317_196	1	1	2
XM_022329480.1	map	111044352	LOC111044352	PREDICTED: Nilaparvata lugens focal adhesion kinase 1 (LOC111044352), transcript variant X9, mRNA	bmo-miR-9a-5p_L+2R-2	1	1	2
XM_022329480.1	map	111044352	LOC111044352	PREDICTED: Nilaparvata lugens focal adhesion kinase 1 (LOC111044352), transcript variant X9, mRNA	tca-miR-317-3p_R-3	1	1	2
XM_022329481.1	map	111044355	LOC111044355	PREDICTED: Nilaparvata lugens choline/ethanolamine kinase (LOC111044355), transcript variant X5, mRNA	PC-3p-99602_71	1	1	2
XM_022329481.1	map	111044355	LOC111044355	PREDICTED: Nilaparvata lugens choline/ethanolamine kinase (LOC111044355), transcript variant X5, mRNA	PC-5p-10471_673	1	1	2
XM_022329481.1	map	111044355	LOC111044355	PREDICTED: Nilaparvata lugens choline/ethanolamine kinase (LOC111044355), transcript variant X5, mRNA	PC-5p-162901_37	1	1	2
XM_022329481.1	map	111044355	LOC111044355	PREDICTED: Nilaparvata lugens choline/ethanolamine kinase (LOC111044355), transcript variant X5, mRNA	PC-5p-182481_31	1	1	2
XM_022329482.1	map	111044352	LOC111044352	PREDICTED: Nilaparvata lugens focal adhesion kinase 1 (LOC111044352), transcript variant X9, mRNA	PC-3p-12814_573	1	1	2
XM_022329482.1	map	111044352	LOC111044352	PREDICTED: Nilaparvata lugens focal adhesion kinase 1 (LOC111044352), transcript variant X9, mRNA	PC-3p-71007_108	1	1	2
XM_022329482.1	map	111044352	LOC111044352	PREDICTED: Nilaparvata lugens focal adhesion kinase 1 (LOC111044352), transcript variant X9, mRNA	PC-5p-41317_196	1	1	2
XM_022329482.1	map	111044352	LOC111044352	PREDICTED: Nilaparvata lugens focal adhesion kinase 1 (LOC111044352), transcript variant X9, mRNA	bmo-miR-9a-5p_L+2R-2	1	1	2
XM_022329482.1	map	111044352	LOC111044352	PREDICTED: Nilaparvata lugens focal adhesion kinase 1 (LOC111044352), transcript variant X9, mRNA	tca-miR-317-3p_R-3	1	1	2
XM_022329485.1	map	111044358	LOC111044358	PREDICTED: Nilaparvata lugens uncharacterized LOC111044358 (LOC111044358), mRNA	PC-3p-77335_97	1	1	2
XM_022329485.1	map	111044358	LOC111044358	PREDICTED: Nilaparvata lugens uncharacterized LOC111044358 (LOC111044358), mRNA	PC-5p-182481_31	1	1	2
XM_022329485.1	map	111044358	LOC111044358	PREDICTED: Nilaparvata lugens uncharacterized LOC111044358 (LOC111044358), mRNA	PC-5p-71845_106	1	1	2
XM_022329486.1	map	111044359	LOC111044359	PREDICTED: Nilaparvata lugens tyrosine-protein kinase Abl-like (LOC111044359), mRNA	PC-3p-15330_496	1	1	2
XM_022329486.1	map	111044359	LOC111044359	PREDICTED: Nilaparvata lugens tyrosine-protein kinase Abl-like (LOC111044359), mRNA	PC-5p-42059_193	1	1	2
XM_022329486.1	map	111044359	LOC111044359	PREDICTED: Nilaparvata lugens tyrosine-protein kinase Abl-like (LOC111044359), mRNA	bmo-miR-9a-5p_L+2R-2	1	1	2
XM_022329487.1	map	111044360	LOC111044360	PREDICTED: Nilaparvata lugens zinc finger protein 277-like (LOC111044360), mRNA	tca-miR-9a-5p_R+1	1	1	2
XM_022329488.1	map	111044355	LOC111044355	PREDICTED: Nilaparvata lugens choline/ethanolamine kinase (LOC111044355), transcript variant X5, mRNA	PC-3p-99602_71	1	1	2
XM_022329488.1	map	111044355	LOC111044355	PREDICTED: Nilaparvata lugens choline/ethanolamine kinase (LOC111044355), transcript variant X5, mRNA	PC-5p-10471_673	1	1	2
XM_022329488.1	map	111044355	LOC111044355	PREDICTED: Nilaparvata lugens choline/ethanolamine kinase (LOC111044355), transcript variant X5, mRNA	PC-5p-162901_37	1	1	2
XM_022329488.1	map	111044355	LOC111044355	PREDICTED: Nilaparvata lugens choline/ethanolamine kinase (LOC111044355), transcript variant X5, mRNA	PC-5p-182481_31	1	1	2
XM_022329494.1	map	111044355	LOC111044355	PREDICTED: Nilaparvata lugens choline/ethanolamine kinase (LOC111044355), transcript variant X5, mRNA	PC-3p-99602_71	1	1	2
XM_022329494.1	map	111044355	LOC111044355	PREDICTED: Nilaparvata lugens choline/ethanolamine kinase (LOC111044355), transcript variant X5, mRNA	PC-5p-10471_673	1	1	2
XM_022329494.1	map	111044355	LOC111044355	PREDICTED: Nilaparvata lugens choline/ethanolamine kinase (LOC111044355), transcript variant X5, mRNA	PC-5p-162901_37	1	1	2
XM_022329494.1	map	111044355	LOC111044355	PREDICTED: Nilaparvata lugens choline/ethanolamine kinase (LOC111044355), transcript variant X5, mRNA	PC-5p-182481_31	1	1	2
XM_022329499.1	map	111044355	LOC111044355	PREDICTED: Nilaparvata lugens choline/ethanolamine kinase (LOC111044355), transcript variant X5, mRNA	PC-3p-99602_71	1	1	2
XM_022329499.1	map	111044355	LOC111044355	PREDICTED: Nilaparvata lugens choline/ethanolamine kinase (LOC111044355), transcript variant X5, mRNA	PC-5p-10471_673	1	1	2
XM_022329499.1	map	111044355	LOC111044355	PREDICTED: Nilaparvata lugens choline/ethanolamine kinase (LOC111044355), transcript variant X5, mRNA	PC-5p-162901_37	1	1	2
XM_022329499.1	map	111044355	LOC111044355	PREDICTED: Nilaparvata lugens choline/ethanolamine kinase (LOC111044355), transcript variant X5, mRNA	PC-5p-182481_31	1	1	2
XM_022329503.1	map	111044378	LOC111044378	PREDICTED: Nilaparvata lugens protein UBASH3A homolog (LOC111044378), transcript variant X2, mRNA	PC-5p-42059_193	1	1	2
XM_022329504.1	map	111044378	LOC111044378	PREDICTED: Nilaparvata lugens protein UBASH3A homolog (LOC111044378), transcript variant X2, mRNA	PC-5p-42059_193	1	1	2
XM_022329505.1	map	111044355	LOC111044355	PREDICTED: Nilaparvata lugens choline/ethanolamine kinase (LOC111044355), transcript variant X5, mRNA	PC-3p-99602_71	1	1	2
XM_022329505.1	map	111044355	LOC111044355	PREDICTED: Nilaparvata lugens choline/ethanolamine kinase (LOC111044355), transcript variant X5, mRNA	PC-5p-10471_673	1	1	2
XM_022329505.1	map	111044355	LOC111044355	PREDICTED: Nilaparvata lugens choline/ethanolamine kinase (LOC111044355), transcript variant X5, mRNA	PC-5p-162901_37	1	1	2
XM_022329505.1	map	111044355	LOC111044355	PREDICTED: Nilaparvata lugens choline/ethanolamine kinase (LOC111044355), transcript variant X5, mRNA	PC-5p-182481_31	1	1	2
XM_022329506.1	map	111044379	LOC111044379	PREDICTED: Nilaparvata lugens electron transfer flavoprotein subunit beta (LOC111044379), mRNA	PC-3p-99602_71	1	1	2
XM_022329507.1	map	111044380	LOC111044380	PREDICTED: Nilaparvata lugens integrin beta-3-like (LOC111044380), mRNA	PC-3p-15330_496	1	1	2
XM_022329510.1	map	111044354	LOC111044354	PREDICTED: Nilaparvata lugens uncharacterized LOC111044354 (LOC111044354), mRNA	tca-miR-317-3p_R-3	1	1	2	GO:0004099(chitin deacetylase activity);GO:0004568(chitinase activity);GO:0005576(extracellular region);GO:0006032(chitin catabolic process);GO:0008061(chitin binding)
XM_022329512.1	map	111044382	LOC111044382	PREDICTED: Nilaparvata lugens actin-interacting protein 1 (LOC111044382), transcript variant X2, mRNA	PC-3p-71007_108	1	1	2	GO:0003779(actin binding);GO:0006909(phagocytosis);GO:0007298(border follicle cell migration);GO:0008154(actin polymerization or depolymerization);GO:0030042(actin filament depolymerization);GO:0030833(regulation of actin filament polymerization);GO:0034316(negative regulation of Arp2/3 complex-mediated actin nucleation);GO:0035317(imaginal disc-derived wing hair organization);GO:0045214(sarcomer…
XM_022329512.1	map	111044382	LOC111044382	PREDICTED: Nilaparvata lugens actin-interacting protein 1 (LOC111044382), transcript variant X2, mRNA	PC-5p-162901_37	1	1	2	GO:0003779(actin binding);GO:0006909(phagocytosis);GO:0007298(border follicle cell migration);GO:0008154(actin polymerization or depolymerization);GO:0030042(actin filament depolymerization);GO:0030833(regulation of actin filament polymerization);GO:0034316(negative regulation of Arp2/3 complex-mediated actin nucleation);GO:0035317(imaginal disc-derived wing hair organization);GO:0045214(sarcomer…
XM_022329512.1	map	111044382	LOC111044382	PREDICTED: Nilaparvata lugens actin-interacting protein 1 (LOC111044382), transcript variant X2, mRNA	PC-5p-71845_106	1	1	2	GO:0003779(actin binding);GO:0006909(phagocytosis);GO:0007298(border follicle cell migration);GO:0008154(actin polymerization or depolymerization);GO:0030042(actin filament depolymerization);GO:0030833(regulation of actin filament polymerization);GO:0034316(negative regulation of Arp2/3 complex-mediated actin nucleation);GO:0035317(imaginal disc-derived wing hair organization);GO:0045214(sarcomer…
XM_022329514.1	map	111044382	LOC111044382	PREDICTED: Nilaparvata lugens actin-interacting protein 1 (LOC111044382), transcript variant X2, mRNA	PC-3p-71007_108	1	1	2	GO:0003779(actin binding);GO:0006909(phagocytosis);GO:0007298(border follicle cell migration);GO:0008154(actin polymerization or depolymerization);GO:0030042(actin filament depolymerization);GO:0030833(regulation of actin filament polymerization);GO:0034316(negative regulation of Arp2/3 complex-mediated actin nucleation);GO:0035317(imaginal disc-derived wing hair organization);GO:0045214(sarcomer…
XM_022329514.1	map	111044382	LOC111044382	PREDICTED: Nilaparvata lugens actin-interacting protein 1 (LOC111044382), transcript variant X2, mRNA	PC-5p-162901_37	1	1	2	GO:0003779(actin binding);GO:0006909(phagocytosis);GO:0007298(border follicle cell migration);GO:0008154(actin polymerization or depolymerization);GO:0030042(actin filament depolymerization);GO:0030833(regulation of actin filament polymerization);GO:0034316(negative regulation of Arp2/3 complex-mediated actin nucleation);GO:0035317(imaginal disc-derived wing hair organization);GO:0045214(sarcomer…
XM_022329514.1	map	111044382	LOC111044382	PREDICTED: Nilaparvata lugens actin-interacting protein 1 (LOC111044382), transcript variant X2, mRNA	PC-5p-71845_106	1	1	2	GO:0003779(actin binding);GO:0006909(phagocytosis);GO:0007298(border follicle cell migration);GO:0008154(actin polymerization or depolymerization);GO:0030042(actin filament depolymerization);GO:0030833(regulation of actin filament polymerization);GO:0034316(negative regulation of Arp2/3 complex-mediated actin nucleation);GO:0035317(imaginal disc-derived wing hair organization);GO:0045214(sarcomer…
XM_022329515.1	map	111044382	LOC111044382	PREDICTED: Nilaparvata lugens actin-interacting protein 1 (LOC111044382), transcript variant X2, mRNA	PC-3p-71007_108	1	1	2	GO:0003779(actin binding);GO:0006909(phagocytosis);GO:0007298(border follicle cell migration);GO:0008154(actin polymerization or depolymerization);GO:0030042(actin filament depolymerization);GO:0030833(regulation of actin filament polymerization);GO:0034316(negative regulation of Arp2/3 complex-mediated actin nucleation);GO:0035317(imaginal disc-derived wing hair organization);GO:0045214(sarcomer…
XM_022329515.1	map	111044382	LOC111044382	PREDICTED: Nilaparvata lugens actin-interacting protein 1 (LOC111044382), transcript variant X2, mRNA	PC-5p-162901_37	1	1	2	GO:0003779(actin binding);GO:0006909(phagocytosis);GO:0007298(border follicle cell migration);GO:0008154(actin polymerization or depolymerization);GO:0030042(actin filament depolymerization);GO:0030833(regulation of actin filament polymerization);GO:0034316(negative regulation of Arp2/3 complex-mediated actin nucleation);GO:0035317(imaginal disc-derived wing hair organization);GO:0045214(sarcomer…
XM_022329515.1	map	111044382	LOC111044382	PREDICTED: Nilaparvata lugens actin-interacting protein 1 (LOC111044382), transcript variant X2, mRNA	PC-5p-71845_106	1	1	2	GO:0003779(actin binding);GO:0006909(phagocytosis);GO:0007298(border follicle cell migration);GO:0008154(actin polymerization or depolymerization);GO:0030042(actin filament depolymerization);GO:0030833(regulation of actin filament polymerization);GO:0034316(negative regulation of Arp2/3 complex-mediated actin nucleation);GO:0035317(imaginal disc-derived wing hair organization);GO:0045214(sarcomer…
XM_022329519.1	map	111044383	LOC111044383	PREDICTED: Nilaparvata lugens uncharacterized LOC111044383 (LOC111044383), mRNA	PC-5p-10471_673	1	1	2
XM_022329520.1	map	111044386	LOC111044386	PREDICTED: Nilaparvata lugens double-stranded RNA-specific editase Adar (LOC111044386), transcript variant X4, mRNA	PC-3p-99602_71	1	1	2
XM_022329520.1	map	111044386	LOC111044386	PREDICTED: Nilaparvata lugens double-stranded RNA-specific editase Adar (LOC111044386), transcript variant X4, mRNA	PC-5p-142923_44	1	1	2
XM_022329520.1	map	111044386	LOC111044386	PREDICTED: Nilaparvata lugens double-stranded RNA-specific editase Adar (LOC111044386), transcript variant X4, mRNA	PC-5p-193172_29	1	1	2
XM_022329520.1	map	111044386	LOC111044386	PREDICTED: Nilaparvata lugens double-stranded RNA-specific editase Adar (LOC111044386), transcript variant X4, mRNA	tca-miR-137-3p_L-1R+1_1ss18AG	1	1	2
XM_022329520.1	map	111044386	LOC111044386	PREDICTED: Nilaparvata lugens double-stranded RNA-specific editase Adar (LOC111044386), transcript variant X4, mRNA	tca-miR-14-3p_R-2_1ss1TC	1	1	2
XM_022329521.1	map	111044386	LOC111044386	PREDICTED: Nilaparvata lugens double-stranded RNA-specific editase Adar (LOC111044386), transcript variant X4, mRNA	PC-3p-99602_71	1	1	2
XM_022329521.1	map	111044386	LOC111044386	PREDICTED: Nilaparvata lugens double-stranded RNA-specific editase Adar (LOC111044386), transcript variant X4, mRNA	PC-5p-142923_44	1	1	2
XM_022329521.1	map	111044386	LOC111044386	PREDICTED: Nilaparvata lugens double-stranded RNA-specific editase Adar (LOC111044386), transcript variant X4, mRNA	PC-5p-193172_29	1	1	2
XM_022329521.1	map	111044386	LOC111044386	PREDICTED: Nilaparvata lugens double-stranded RNA-specific editase Adar (LOC111044386), transcript variant X4, mRNA	tca-miR-137-3p_L-1R+1_1ss18AG	1	1	2
XM_022329521.1	map	111044386	LOC111044386	PREDICTED: Nilaparvata lugens double-stranded RNA-specific editase Adar (LOC111044386), transcript variant X4, mRNA	tca-miR-14-3p_R-2_1ss1TC	1	1	2
XM_022329522.1	map	111044386	LOC111044386	PREDICTED: Nilaparvata lugens double-stranded RNA-specific editase Adar (LOC111044386), transcript variant X4, mRNA	PC-3p-99602_71	1	1	2
XM_022329522.1	map	111044386	LOC111044386	PREDICTED: Nilaparvata lugens double-stranded RNA-specific editase Adar (LOC111044386), transcript variant X4, mRNA	PC-5p-142923_44	1	1	2
XM_022329522.1	map	111044386	LOC111044386	PREDICTED: Nilaparvata lugens double-stranded RNA-specific editase Adar (LOC111044386), transcript variant X4, mRNA	PC-5p-193172_29	1	1	2
XM_022329522.1	map	111044386	LOC111044386	PREDICTED: Nilaparvata lugens double-stranded RNA-specific editase Adar (LOC111044386), transcript variant X4, mRNA	tca-miR-137-3p_L-1R+1_1ss18AG	1	1	2
XM_022329522.1	map	111044386	LOC111044386	PREDICTED: Nilaparvata lugens double-stranded RNA-specific editase Adar (LOC111044386), transcript variant X4, mRNA	tca-miR-14-3p_R-2_1ss1TC	1	1	2
XM_022329523.1	map	111044386	LOC111044386	PREDICTED: Nilaparvata lugens double-stranded RNA-specific editase Adar (LOC111044386), transcript variant X4, mRNA	PC-3p-99602_71	1	1	2
XM_022329523.1	map	111044386	LOC111044386	PREDICTED: Nilaparvata lugens double-stranded RNA-specific editase Adar (LOC111044386), transcript variant X4, mRNA	PC-5p-142923_44	1	1	2
XM_022329523.1	map	111044386	LOC111044386	PREDICTED: Nilaparvata lugens double-stranded RNA-specific editase Adar (LOC111044386), transcript variant X4, mRNA	PC-5p-193172_29	1	1	2
XM_022329523.1	map	111044386	LOC111044386	PREDICTED: Nilaparvata lugens double-stranded RNA-specific editase Adar (LOC111044386), transcript variant X4, mRNA	tca-miR-137-3p_L-1R+1_1ss18AG	1	1	2
XM_022329523.1	map	111044386	LOC111044386	PREDICTED: Nilaparvata lugens double-stranded RNA-specific editase Adar (LOC111044386), transcript variant X4, mRNA	tca-miR-14-3p_R-2_1ss1TC	1	1	2
XM_022329524.1	map	111044386	LOC111044386	PREDICTED: Nilaparvata lugens double-stranded RNA-specific editase Adar (LOC111044386), transcript variant X4, mRNA	PC-3p-99602_71	1	1	2
XM_022329524.1	map	111044386	LOC111044386	PREDICTED: Nilaparvata lugens double-stranded RNA-specific editase Adar (LOC111044386), transcript variant X4, mRNA	PC-5p-142923_44	1	1	2
XM_022329524.1	map	111044386	LOC111044386	PREDICTED: Nilaparvata lugens double-stranded RNA-specific editase Adar (LOC111044386), transcript variant X4, mRNA	PC-5p-193172_29	1	1	2
XM_022329524.1	map	111044386	LOC111044386	PREDICTED: Nilaparvata lugens double-stranded RNA-specific editase Adar (LOC111044386), transcript variant X4, mRNA	tca-miR-137-3p_L-1R+1_1ss18AG	1	1	2
XM_022329524.1	map	111044386	LOC111044386	PREDICTED: Nilaparvata lugens double-stranded RNA-specific editase Adar (LOC111044386), transcript variant X4, mRNA	tca-miR-14-3p_R-2_1ss1TC	1	1	2
XM_022329525.1	map	111044387	LOC111044387	PREDICTED: Nilaparvata lugens la-related protein 1-like (LOC111044387), transcript variant X1, mRNA	PC-3p-71007_108	1	1	2
XM_022329525.1	map	111044387	LOC111044387	PREDICTED: Nilaparvata lugens la-related protein 1-like (LOC111044387), transcript variant X1, mRNA	PC-5p-142923_44	1	1	2
XM_022329526.1	map	111044387	LOC111044387	PREDICTED: Nilaparvata lugens la-related protein 1-like (LOC111044387), transcript variant X1, mRNA	PC-3p-71007_108	1	1	2
XM_022329526.1	map	111044387	LOC111044387	PREDICTED: Nilaparvata lugens la-related protein 1-like (LOC111044387), transcript variant X1, mRNA	PC-5p-142923_44	1	1	2
XM_022329527.1	map	111044388	LOC111044388	PREDICTED: Nilaparvata lugens tRNA pseudouridine synthase A, mitochondrial (LOC111044388), transcript variant X1, mRNA	bmo-miR-9a-5p_L+2R-2	1	1	2
XM_022329528.1	map	111044388	LOC111044388	PREDICTED: Nilaparvata lugens tRNA pseudouridine synthase A, mitochondrial (LOC111044388), transcript variant X1, mRNA	bmo-miR-9a-5p_L+2R-2	1	1	2
XM_022329529.1	map	111044388	LOC111044388	PREDICTED: Nilaparvata lugens tRNA pseudouridine synthase A, mitochondrial (LOC111044388), transcript variant X1, mRNA	bmo-miR-9a-5p_L+2R-2	1	1	2
XM_022329531.1	map	111044391	LOC111044391	PREDICTED: Nilaparvata lugens mitochondrial coenzyme A transporter SLC25A42 (LOC111044391), mRNA	PC-3p-12814_573	1	1	2
XM_022329531.1	map	111044391	LOC111044391	PREDICTED: Nilaparvata lugens mitochondrial coenzyme A transporter SLC25A42 (LOC111044391), mRNA	PC-3p-2060_2700	1	1	2
XM_022329531.1	map	111044391	LOC111044391	PREDICTED: Nilaparvata lugens mitochondrial coenzyme A transporter SLC25A42 (LOC111044391), mRNA	PC-3p-55615_142	1	1	2
XM_022329531.1	map	111044391	LOC111044391	PREDICTED: Nilaparvata lugens mitochondrial coenzyme A transporter SLC25A42 (LOC111044391), mRNA	PC-3p-576_10624	1	1	2
XM_022329531.1	map	111044391	LOC111044391	PREDICTED: Nilaparvata lugens mitochondrial coenzyme A transporter SLC25A42 (LOC111044391), mRNA	PC-3p-71007_108	1	1	2
XM_022329531.1	map	111044391	LOC111044391	PREDICTED: Nilaparvata lugens mitochondrial coenzyme A transporter SLC25A42 (LOC111044391), mRNA	PC-3p-77335_97	1	1	2
XM_022329531.1	map	111044391	LOC111044391	PREDICTED: Nilaparvata lugens mitochondrial coenzyme A transporter SLC25A42 (LOC111044391), mRNA	PC-3p-91528_79	1	1	2
XM_022329531.1	map	111044391	LOC111044391	PREDICTED: Nilaparvata lugens mitochondrial coenzyme A transporter SLC25A42 (LOC111044391), mRNA	PC-5p-42059_193	1	1	2
XM_022329531.1	map	111044391	LOC111044391	PREDICTED: Nilaparvata lugens mitochondrial coenzyme A transporter SLC25A42 (LOC111044391), mRNA	tca-miR-9a-3p_R+3_1ss18GA	1	1	2
XM_022329540.1	map	111044397	LOC111044397	PREDICTED: Nilaparvata lugens papilin-like (LOC111044397), transcript variant X1, mRNA	PC-5p-10471_673	1	1	2
XM_022329540.1	map	111044397	LOC111044397	PREDICTED: Nilaparvata lugens papilin-like (LOC111044397), transcript variant X1, mRNA	PC-5p-182481_31	1	1	2
XM_022329542.1	map	111044397	LOC111044397	PREDICTED: Nilaparvata lugens papilin-like (LOC111044397), transcript variant X1, mRNA	PC-5p-10471_673	1	1	2
XM_022329542.1	map	111044397	LOC111044397	PREDICTED: Nilaparvata lugens papilin-like (LOC111044397), transcript variant X1, mRNA	PC-5p-182481_31	1	1	2
XM_022329543.1	map	111044397	LOC111044397	PREDICTED: Nilaparvata lugens papilin-like (LOC111044397), transcript variant X1, mRNA	PC-5p-10471_673	1	1	2
XM_022329543.1	map	111044397	LOC111044397	PREDICTED: Nilaparvata lugens papilin-like (LOC111044397), transcript variant X1, mRNA	PC-5p-182481_31	1	1	2
XM_022329544.1	map	111044397	LOC111044397	PREDICTED: Nilaparvata lugens papilin-like (LOC111044397), transcript variant X1, mRNA	PC-5p-10471_673	1	1	2
XM_022329544.1	map	111044397	LOC111044397	PREDICTED: Nilaparvata lugens papilin-like (LOC111044397), transcript variant X1, mRNA	PC-5p-182481_31	1	1	2
XM_022329545.1	map	111044398	LOC111044398	PREDICTED: Nilaparvata lugens guanylate cyclase soluble subunit beta-1-like (LOC111044398), mRNA	PC-5p-42059_193	1	1	2
XM_022329546.1	map	111044399	LOC111044399	PREDICTED: Nilaparvata lugens small integral membrane protein 20-like (LOC111044399), mRNA	tca-miR-275-3p	1	1	2
XM_022329552.1	map	111044406	LOC111044406	PREDICTED: Nilaparvata lugens neurobeachin-like (LOC111044406), mRNA	PC-3p-2060_2700	1	1	2
XM_022329552.1	map	111044406	LOC111044406	PREDICTED: Nilaparvata lugens neurobeachin-like (LOC111044406), mRNA	PC-3p-55615_142	1	1	2
XM_022329552.1	map	111044406	LOC111044406	PREDICTED: Nilaparvata lugens neurobeachin-like (LOC111044406), mRNA	PC-3p-576_10624	1	1	2
XM_022329552.1	map	111044406	LOC111044406	PREDICTED: Nilaparvata lugens neurobeachin-like (LOC111044406), mRNA	PC-3p-71007_108	1	1	2
XM_022329552.1	map	111044406	LOC111044406	PREDICTED: Nilaparvata lugens neurobeachin-like (LOC111044406), mRNA	PC-3p-91528_79	1	1	2
XM_022329552.1	map	111044406	LOC111044406	PREDICTED: Nilaparvata lugens neurobeachin-like (LOC111044406), mRNA	PC-5p-141661_45	1	1	2
XM_022329552.1	map	111044406	LOC111044406	PREDICTED: Nilaparvata lugens neurobeachin-like (LOC111044406), mRNA	tca-miR-137-3p_L-1R+1_1ss18AG	1	1	2
XM_022329552.1	map	111044406	LOC111044406	PREDICTED: Nilaparvata lugens neurobeachin-like (LOC111044406), mRNA	tca-miR-9a-3p_R+3_1ss18GA	1	1	2
XM_022329552.1	map	111044406	LOC111044406	PREDICTED: Nilaparvata lugens neurobeachin-like (LOC111044406), mRNA	tca-miR-9b-3p_1ss10GT	1	1	2
XM_022329553.1	map	111044403	LOC111044403	PREDICTED: Nilaparvata lugens 14-3-3 protein epsilon-like (LOC111044403), mRNA	PC-5p-141661_45	1	1	2	GO:0000077(DNA damage checkpoint);GO:0005515(protein binding);GO:0005634(nucleus);GO:0005654(nucleoplasm);GO:0005694(chromosome);GO:0005737(cytoplasm);GO:0005813(centrosome);GO:0005875(microtubule associated complex);GO:0005886(plasma membrane);GO:0007088(regulation of mitotic nuclear division);GO:0007093(mitotic cell cycle checkpoint);GO:0007095(mitotic G2 DNA damage checkpoint);GO:0007265(Ras p…	ko04391(Hippo signaling pathway -fly)
XM_022329554.1	map	111044407	LOC111044407	PREDICTED: Nilaparvata lugens WD repeat-containing protein 55 homolog (LOC111044407), mRNA	PC-3p-15330_496	1	1	2
XM_022329554.1	map	111044407	LOC111044407	PREDICTED: Nilaparvata lugens WD repeat-containing protein 55 homolog (LOC111044407), mRNA	tca-miR-9a-5p_R+1	1	1	2
XM_022329559.1	map	111044412	LOC111044412	PREDICTED: Nilaparvata lugens THO complex subunit 2 (LOC111044412), transcript variant X4, mRNA	tca-miR-317-3p_R-3	1	1	2	GO:0000347(THO complex);GO:0005634(nucleus);GO:0006406(mRNA export from nucleus);GO:0031990(mRNA export from nucleus in response to heat stress);GO:0048477(oogenesis)	ko03040(Spliceosome);ko03013(RNA transport)
XM_022329560.1	map	111044412	LOC111044412	PREDICTED: Nilaparvata lugens THO complex subunit 2 (LOC111044412), transcript variant X4, mRNA	tca-miR-317-3p_R-3	1	1	2	GO:0000347(THO complex);GO:0005634(nucleus);GO:0006406(mRNA export from nucleus);GO:0031990(mRNA export from nucleus in response to heat stress);GO:0048477(oogenesis)	ko03040(Spliceosome);ko03013(RNA transport)
XM_022329561.1	map	111044412	LOC111044412	PREDICTED: Nilaparvata lugens THO complex subunit 2 (LOC111044412), transcript variant X4, mRNA	tca-miR-317-3p_R-3	1	1	2	GO:0000347(THO complex);GO:0005634(nucleus);GO:0006406(mRNA export from nucleus);GO:0031990(mRNA export from nucleus in response to heat stress);GO:0048477(oogenesis)	ko03040(Spliceosome);ko03013(RNA transport)
XM_022329562.1	map	111044412	LOC111044412	PREDICTED: Nilaparvata lugens THO complex subunit 2 (LOC111044412), transcript variant X4, mRNA	tca-miR-317-3p_R-3	1	1	2	GO:0000347(THO complex);GO:0005634(nucleus);GO:0006406(mRNA export from nucleus);GO:0031990(mRNA export from nucleus in response to heat stress);GO:0048477(oogenesis)	ko03040(Spliceosome);ko03013(RNA transport)
XM_022329563.1	map	111044412	LOC111044412	PREDICTED: Nilaparvata lugens THO complex subunit 2 (LOC111044412), transcript variant X4, mRNA	tca-miR-317-3p_R-3	1	1	2	GO:0000347(THO complex);GO:0005634(nucleus);GO:0006406(mRNA export from nucleus);GO:0031990(mRNA export from nucleus in response to heat stress);GO:0048477(oogenesis)	ko03040(Spliceosome);ko03013(RNA transport)
XM_022329564.1	map	111044414	LOC111044414	PREDICTED: Nilaparvata lugens translocon-associated protein subunit gamma (LOC111044414), mRNA	PC-3p-15330_496	1	1	2
XM_022329564.1	map	111044414	LOC111044414	PREDICTED: Nilaparvata lugens translocon-associated protein subunit gamma (LOC111044414), mRNA	PC-3p-77335_97	1	1	2
XM_022329564.1	map	111044414	LOC111044414	PREDICTED: Nilaparvata lugens translocon-associated protein subunit gamma (LOC111044414), mRNA	PC-5p-42059_193	1	1	2
XM_022329565.1	map	111044413	LOC111044413	PREDICTED: Nilaparvata lugens gametogenetin-binding protein 2-like (LOC111044413), transcript variant X1, mRNA	PC-5p-10471_673	1	1	2
XM_022329565.1	map	111044413	LOC111044413	PREDICTED: Nilaparvata lugens gametogenetin-binding protein 2-like (LOC111044413), transcript variant X1, mRNA	tca-miR-317-3p_R-3	1	1	2
XM_022329571.1	map	111044420	LOC111044420	PREDICTED: Nilaparvata lugens uncharacterized LOC111044420 (LOC111044420), mRNA	PC-5p-42059_193	1	1	2
XM_022329573.1	map	111044413	LOC111044413	PREDICTED: Nilaparvata lugens gametogenetin-binding protein 2-like (LOC111044413), transcript variant X1, mRNA	PC-5p-10471_673	1	1	2
XM_022329573.1	map	111044413	LOC111044413	PREDICTED: Nilaparvata lugens gametogenetin-binding protein 2-like (LOC111044413), transcript variant X1, mRNA	tca-miR-317-3p_R-3	1	1	2
XM_022329577.1	map	111044425	LOC111044425	PREDICTED: Nilaparvata lugens probable serine/threonine-protein kinase PBL3 (LOC111044425), mRNA	PC-3p-71007_108	1	1	2
XM_022329577.1	map	111044425	LOC111044425	PREDICTED: Nilaparvata lugens probable serine/threonine-protein kinase PBL3 (LOC111044425), mRNA	PC-5p-182481_31	1	1	2
XM_022329577.1	map	111044425	LOC111044425	PREDICTED: Nilaparvata lugens probable serine/threonine-protein kinase PBL3 (LOC111044425), mRNA	tca-miR-317-3p_R-3	1	1	2
XM_022329579.1	map	111044427	LOC111044427	PREDICTED: Nilaparvata lugens inhibitor of Bruton tyrosine kinase (LOC111044427), transcript variant X1, mRNA	bmo-miR-9a-5p_L+2R-2	1	1	2
XM_022329579.1	map	111044427	LOC111044427	PREDICTED: Nilaparvata lugens inhibitor of Bruton tyrosine kinase (LOC111044427), transcript variant X1, mRNA	tca-miR-317-3p_R-3	1	1	2
XM_022329580.1	map	111044427	LOC111044427	PREDICTED: Nilaparvata lugens inhibitor of Bruton tyrosine kinase (LOC111044427), transcript variant X1, mRNA	bmo-miR-9a-5p_L+2R-2	1	1	2
XM_022329580.1	map	111044427	LOC111044427	PREDICTED: Nilaparvata lugens inhibitor of Bruton tyrosine kinase (LOC111044427), transcript variant X1, mRNA	tca-miR-317-3p_R-3	1	1	2
XM_022329583.1	map	111044430	LOC111044430	PREDICTED: Nilaparvata lugens ETS-like protein pointed (LOC111044430), mRNA	PC-5p-42059_193	1	1	2
XM_022329587.1	map	111044434	LOC111044434	PREDICTED: Nilaparvata lugens lipoprotein lipase-like (LOC111044434), mRNA	tca-miR-317-3p_R-3	1	1	2
XM_022329589.1	map	111044437	LOC111044437	PREDICTED: Nilaparvata lugens zinc finger protein 595-like (LOC111044437), mRNA	PC-3p-2060_2700	1	1	2
XM_022329589.1	map	111044437	LOC111044437	PREDICTED: Nilaparvata lugens zinc finger protein 595-like (LOC111044437), mRNA	PC-5p-42059_193	1	1	2
XM_022329591.1	map	111044439	LOC111044439	PREDICTED: Nilaparvata lugens beta-1-syntrophin (LOC111044439), mRNA	PC-5p-280_24071	1	1	2
XM_022329593.1	map	111044440	LOC111044440	PREDICTED: Nilaparvata lugens splicing regulatory glutamine/lysine-rich protein 1 (LOC111044440), transcript variant X2, mRNA	PC-3p-2060_2700	1	1	2
XM_022329593.1	map	111044440	LOC111044440	PREDICTED: Nilaparvata lugens splicing regulatory glutamine/lysine-rich protein 1 (LOC111044440), transcript variant X2, mRNA	PC-3p-55615_142	1	1	2
XM_022329593.1	map	111044440	LOC111044440	PREDICTED: Nilaparvata lugens splicing regulatory glutamine/lysine-rich protein 1 (LOC111044440), transcript variant X2, mRNA	PC-3p-91528_79	1	1	2
XM_022329594.1	map	111044440	LOC111044440	PREDICTED: Nilaparvata lugens splicing regulatory glutamine/lysine-rich protein 1 (LOC111044440), transcript variant X2, mRNA	PC-3p-2060_2700	1	1	2
XM_022329594.1	map	111044440	LOC111044440	PREDICTED: Nilaparvata lugens splicing regulatory glutamine/lysine-rich protein 1 (LOC111044440), transcript variant X2, mRNA	PC-3p-55615_142	1	1	2
XM_022329594.1	map	111044440	LOC111044440	PREDICTED: Nilaparvata lugens splicing regulatory glutamine/lysine-rich protein 1 (LOC111044440), transcript variant X2, mRNA	PC-3p-91528_79	1	1	2
XM_022329595.1	map	111044440	LOC111044440	PREDICTED: Nilaparvata lugens splicing regulatory glutamine/lysine-rich protein 1 (LOC111044440), transcript variant X2, mRNA	PC-3p-2060_2700	1	1	2
XM_022329595.1	map	111044440	LOC111044440	PREDICTED: Nilaparvata lugens splicing regulatory glutamine/lysine-rich protein 1 (LOC111044440), transcript variant X2, mRNA	PC-3p-55615_142	1	1	2
XM_022329595.1	map	111044440	LOC111044440	PREDICTED: Nilaparvata lugens splicing regulatory glutamine/lysine-rich protein 1 (LOC111044440), transcript variant X2, mRNA	PC-3p-91528_79	1	1	2
XM_022329596.1	map	111044440	LOC111044440	PREDICTED: Nilaparvata lugens splicing regulatory glutamine/lysine-rich protein 1 (LOC111044440), transcript variant X2, mRNA	PC-3p-2060_2700	1	1	2
XM_022329596.1	map	111044440	LOC111044440	PREDICTED: Nilaparvata lugens splicing regulatory glutamine/lysine-rich protein 1 (LOC111044440), transcript variant X2, mRNA	PC-3p-55615_142	1	1	2
XM_022329596.1	map	111044440	LOC111044440	PREDICTED: Nilaparvata lugens splicing regulatory glutamine/lysine-rich protein 1 (LOC111044440), transcript variant X2, mRNA	PC-3p-91528_79	1	1	2
XM_022329597.1	map	111044440	LOC111044440	PREDICTED: Nilaparvata lugens splicing regulatory glutamine/lysine-rich protein 1 (LOC111044440), transcript variant X2, mRNA	PC-3p-2060_2700	1	1	2
XM_022329597.1	map	111044440	LOC111044440	PREDICTED: Nilaparvata lugens splicing regulatory glutamine/lysine-rich protein 1 (LOC111044440), transcript variant X2, mRNA	PC-3p-55615_142	1	1	2
XM_022329597.1	map	111044440	LOC111044440	PREDICTED: Nilaparvata lugens splicing regulatory glutamine/lysine-rich protein 1 (LOC111044440), transcript variant X2, mRNA	PC-3p-91528_79	1	1	2
XM_022329598.1	map	111044440	LOC111044440	PREDICTED: Nilaparvata lugens splicing regulatory glutamine/lysine-rich protein 1 (LOC111044440), transcript variant X2, mRNA	PC-3p-2060_2700	1	1	2
XM_022329598.1	map	111044440	LOC111044440	PREDICTED: Nilaparvata lugens splicing regulatory glutamine/lysine-rich protein 1 (LOC111044440), transcript variant X2, mRNA	PC-3p-55615_142	1	1	2
XM_022329598.1	map	111044440	LOC111044440	PREDICTED: Nilaparvata lugens splicing regulatory glutamine/lysine-rich protein 1 (LOC111044440), transcript variant X2, mRNA	PC-3p-91528_79	1	1	2
XM_022329608.1	map	111044449	LOC111044449	PREDICTED: Nilaparvata lugens liver carboxylesterase 2-like (LOC111044449), mRNA	PC-3p-99602_71	1	1	2
XM_022329609.1	map	111044450	LOC111044450	PREDICTED: Nilaparvata lugens RNA polymerase II subunit A C-terminal domain phosphatase SSU72-like (LOC111044450), mRNA	PC-5p-42059_193	1	1	2
XM_022329612.1	map	111044453	LOC111044453	PREDICTED: Nilaparvata lugens elongation of very long chain fatty acids protein 7-like (LOC111044453), mRNA	PC-3p-55615_142	1	1	2
XM_022329612.1	map	111044453	LOC111044453	PREDICTED: Nilaparvata lugens elongation of very long chain fatty acids protein 7-like (LOC111044453), mRNA	PC-3p-576_10624	1	1	2
XM_022329612.1	map	111044453	LOC111044453	PREDICTED: Nilaparvata lugens elongation of very long chain fatty acids protein 7-like (LOC111044453), mRNA	PC-3p-91528_79	1	1	2
XM_022329616.1	map	111044456	LOC111044456	PREDICTED: Nilaparvata lugens uncharacterized LOC111044456 (LOC111044456), mRNA	PC-3p-2060_2700	1	1	2
XM_022329616.1	map	111044456	LOC111044456	PREDICTED: Nilaparvata lugens uncharacterized LOC111044456 (LOC111044456), mRNA	PC-3p-55615_142	1	1	2
XM_022329616.1	map	111044456	LOC111044456	PREDICTED: Nilaparvata lugens uncharacterized LOC111044456 (LOC111044456), mRNA	PC-3p-576_10624	1	1	2
XM_022329616.1	map	111044456	LOC111044456	PREDICTED: Nilaparvata lugens uncharacterized LOC111044456 (LOC111044456), mRNA	PC-3p-91528_79	1	1	2
XM_022329616.1	map	111044456	LOC111044456	PREDICTED: Nilaparvata lugens uncharacterized LOC111044456 (LOC111044456), mRNA	tca-miR-9a-3p_R+3_1ss18GA	1	1	2
XM_022329616.1	map	111044456	LOC111044456	PREDICTED: Nilaparvata lugens uncharacterized LOC111044456 (LOC111044456), mRNA	tca-miR-9b-3p_1ss10GT	1	1	2
XM_022329619.1	map	111044459	LOC111044459	PREDICTED: Nilaparvata lugens zwei Ig domain protein zig-8-like (LOC111044459), mRNA	tca-miR-317-3p_R-3	1	1	2
XM_022329623.1	map	111044462	LOC111044462	PREDICTED: Nilaparvata lugens essential MCU regulator, mitochondrial (LOC111044462), mRNA	PC-5p-10471_673	1	1	2
XM_022329624.1	map	111044463	LOC111044463	PREDICTED: Nilaparvata lugens serine-rich adhesin for platelets-like (LOC111044463), mRNA	PC-3p-55615_142	1	1	2
XM_022329624.1	map	111044463	LOC111044463	PREDICTED: Nilaparvata lugens serine-rich adhesin for platelets-like (LOC111044463), mRNA	PC-3p-91528_79	1	1	2
XM_022329624.1	map	111044463	LOC111044463	PREDICTED: Nilaparvata lugens serine-rich adhesin for platelets-like (LOC111044463), mRNA	PC-5p-10471_673	1	1	2
XM_022329624.1	map	111044463	LOC111044463	PREDICTED: Nilaparvata lugens serine-rich adhesin for platelets-like (LOC111044463), mRNA	PC-5p-280_24071	1	1	2
XM_022329629.1	map	111044469	LOC111044469	PREDICTED: Nilaparvata lugens inositol polyphosphate 5-phosphatase K-like (LOC111044469), transcript variant X2, mRNA	PC-5p-142923_44	1	1	2
XM_022329630.1	map	111044469	LOC111044469	PREDICTED: Nilaparvata lugens inositol polyphosphate 5-phosphatase K-like (LOC111044469), transcript variant X2, mRNA	PC-3p-15330_496	1	1	2
XM_022329630.1	map	111044469	LOC111044469	PREDICTED: Nilaparvata lugens inositol polyphosphate 5-phosphatase K-like (LOC111044469), transcript variant X2, mRNA	PC-3p-2060_2700	1	1	2
XM_022329631.1	map	111044467	LOC111044467	PREDICTED: Nilaparvata lugens probable Dol-P-Man:Man(7)GlcNAc(2)-PP-Dol alpha-1,6-mannosyltransferase (LOC111044467), mRNA	PC-5p-141661_45	1	1	2
XM_022329633.1	map	111044471	LOC111044471	PREDICTED: Nilaparvata lugens calcium/calmodulin-dependent protein kinase type 1 (LOC111044471), transcript variant X2, mRNA	PC-5p-142923_44	1	1	2
XM_022329633.1	map	111044471	LOC111044471	PREDICTED: Nilaparvata lugens calcium/calmodulin-dependent protein kinase type 1 (LOC111044471), transcript variant X2, mRNA	tca-miR-14-3p_R-2_1ss1TC	1	1	2
XM_022329634.1	map	111044471	LOC111044471	PREDICTED: Nilaparvata lugens calcium/calmodulin-dependent protein kinase type 1 (LOC111044471), transcript variant X2, mRNA	PC-5p-142923_44	1	1	2
XM_022329634.1	map	111044471	LOC111044471	PREDICTED: Nilaparvata lugens calcium/calmodulin-dependent protein kinase type 1 (LOC111044471), transcript variant X2, mRNA	tca-miR-14-3p_R-2_1ss1TC	1	1	2
XM_022329637.1	map	111044475	LOC111044475	PREDICTED: Nilaparvata lugens uncharacterized LOC111044475 (LOC111044475), mRNA	PC-3p-15330_496	1	1	2
XM_022329637.1	map	111044475	LOC111044475	PREDICTED: Nilaparvata lugens uncharacterized LOC111044475 (LOC111044475), mRNA	PC-5p-71845_106	1	1	2
XM_022329637.1	map	111044475	LOC111044475	PREDICTED: Nilaparvata lugens uncharacterized LOC111044475 (LOC111044475), mRNA	tca-miR-2788-3p_R+3_1ss11GA	1	1	2
XM_022329639.1	map	111044474	LOC111044474	PREDICTED: Nilaparvata lugens N-alpha-acetyltransferase 38, NatC auxiliary subunit (LOC111044474), mRNA	tca-miR-317-3p_R-3	1	1	2
XM_022329642.1	map	111044479	LOC111044479	PREDICTED: Nilaparvata lugens translocation protein SEC63 homolog (LOC111044479), mRNA	PC-3p-12814_573	1	1	2		ko03060(Protein export);ko04141(Protein processing in endoplasmic reticulum)
XM_022329644.1	map	111044481	LOC111044481	PREDICTED: Nilaparvata lugens titin-like (LOC111044481), mRNA	PC-5p-162901_37	1	1	2
XM_022329644.1	map	111044481	LOC111044481	PREDICTED: Nilaparvata lugens titin-like (LOC111044481), mRNA	tca-miR-317-3p_R-3	1	1	2
XM_022329651.1	map	111044489	LOC111044489	PREDICTED: Nilaparvata lugens sulfhydryl oxidase 1-like (LOC111044489), mRNA	PC-3p-12814_573	1	1	2
XM_022329651.1	map	111044489	LOC111044489	PREDICTED: Nilaparvata lugens sulfhydryl oxidase 1-like (LOC111044489), mRNA	PC-5p-24585_327	1	1	2
XM_022329651.1	map	111044489	LOC111044489	PREDICTED: Nilaparvata lugens sulfhydryl oxidase 1-like (LOC111044489), mRNA	PC-5p-280_24071	1	1	2
XM_022329651.1	map	111044489	LOC111044489	PREDICTED: Nilaparvata lugens sulfhydryl oxidase 1-like (LOC111044489), mRNA	PC-5p-42059_193	1	1	2
XM_022329651.1	map	111044489	LOC111044489	PREDICTED: Nilaparvata lugens sulfhydryl oxidase 1-like (LOC111044489), mRNA	bmo-miR-9a-5p_L+2R-2	1	1	2
XM_022329653.1	map	111044491	LOC111044491	PREDICTED: Nilaparvata lugens zinc finger protein 271-like (LOC111044491), mRNA	PC-3p-99602_71	1	1	2
XM_022329654.1	map	111044492	LOC111044492	PREDICTED: Nilaparvata lugens E3 ubiquitin-protein ligase TRAIP-like (LOC111044492), mRNA	PC-5p-141661_45	1	1	2
XM_022329654.1	map	111044492	LOC111044492	PREDICTED: Nilaparvata lugens E3 ubiquitin-protein ligase TRAIP-like (LOC111044492), mRNA	PC-5p-42059_193	1	1	2
XM_022329656.1	map	111044495	LOC111044495	PREDICTED: Nilaparvata lugens CCR4-NOT transcription complex subunit 11 (LOC111044495), mRNA	bmo-miR-9a-5p_L+2R-2	1	1	2	GO:0005634(nucleus);GO:0005737(cytoplasm);GO:0006351(transcription, DNA-templated);GO:0006355(regulation of transcription, DNA-templated);GO:0006417(regulation of translation);GO:0030014(CCR4-NOT complex);GO:0031047(gene silencing by RNA)
XM_022329661.1	map	111044498	LOC111044498	PREDICTED: Nilaparvata lugens uncharacterized LOC111044498 (LOC111044498), mRNA	tca-miR-137-3p_L-1R+1_1ss18AG	1	1	2
XM_022329662.1	map	111044499	LOC111044499	PREDICTED: Nilaparvata lugens serine/threonine-protein kinase mos-like (LOC111044499), mRNA	PC-5p-280_24071	1	1	2
XM_022329665.1	map	111044502	LOC111044502	PREDICTED: Nilaparvata lugens eukaryotic translation initiation factor eIF1 (LOC111044502), mRNA	PC-3p-99602_71	1	1	2
XM_022329665.1	map	111044502	LOC111044502	PREDICTED: Nilaparvata lugens eukaryotic translation initiation factor eIF1 (LOC111044502), mRNA	PC-5p-280_24071	1	1	2
XM_022329670.1	map	111044504	LOC111044504	PREDICTED: Nilaparvata lugens RNA-binding protein cabeza (LOC111044504), transcript variant X1, mRNA	dme-miR-193-3p_2ss10AG22CG	1	1	2
XM_022329675.1	map	111044504	LOC111044504	PREDICTED: Nilaparvata lugens RNA-binding protein cabeza (LOC111044504), transcript variant X1, mRNA	dme-miR-193-3p_2ss10AG22CG	1	1	2
XM_022329676.1	map	111044513	LOC111044513	PREDICTED: Nilaparvata lugens histone-lysine N-methyltransferase SETD2-like (LOC111044513), mRNA	PC-5p-162901_37	1	1	2
XM_022329678.1	map	111044514	LOC111044514	PREDICTED: Nilaparvata lugens retinoic acid receptor RXR (LOC111044514), transcript variant X1, mRNA	PC-5p-71845_106	1	1	2	GO:0003677(DNA binding);GO:0003700(transcription factor activity, sequence-specific DNA binding);GO:0003707(steroid hormone receptor activity);GO:0005634(nucleus);GO:0006351(transcription, DNA-templated);GO:0006355(regulation of transcription, DNA-templated);GO:0008270(zinc ion binding);GO:0043401(steroid hormone mediated signaling pathway);GO:0043565(sequence-specific DNA binding);GO:0046872(met…	ko04214(Apoptosis - fly)
XM_022329678.1	map	111044514	LOC111044514	PREDICTED: Nilaparvata lugens retinoic acid receptor RXR (LOC111044514), transcript variant X1, mRNA	tca-miR-317-3p_R-3	1	1	2	GO:0003677(DNA binding);GO:0003700(transcription factor activity, sequence-specific DNA binding);GO:0003707(steroid hormone receptor activity);GO:0005634(nucleus);GO:0006351(transcription, DNA-templated);GO:0006355(regulation of transcription, DNA-templated);GO:0008270(zinc ion binding);GO:0043401(steroid hormone mediated signaling pathway);GO:0043565(sequence-specific DNA binding);GO:0046872(met…	ko04214(Apoptosis - fly)
XM_022329679.1	map	111044514	LOC111044514	PREDICTED: Nilaparvata lugens retinoic acid receptor RXR (LOC111044514), transcript variant X1, mRNA	PC-5p-71845_106	1	1	2	GO:0003677(DNA binding);GO:0003700(transcription factor activity, sequence-specific DNA binding);GO:0003707(steroid hormone receptor activity);GO:0005634(nucleus);GO:0006351(transcription, DNA-templated);GO:0006355(regulation of transcription, DNA-templated);GO:0008270(zinc ion binding);GO:0043401(steroid hormone mediated signaling pathway);GO:0043565(sequence-specific DNA binding);GO:0046872(met…	ko04214(Apoptosis - fly)
XM_022329679.1	map	111044514	LOC111044514	PREDICTED: Nilaparvata lugens retinoic acid receptor RXR (LOC111044514), transcript variant X1, mRNA	tca-miR-317-3p_R-3	1	1	2	GO:0003677(DNA binding);GO:0003700(transcription factor activity, sequence-specific DNA binding);GO:0003707(steroid hormone receptor activity);GO:0005634(nucleus);GO:0006351(transcription, DNA-templated);GO:0006355(regulation of transcription, DNA-templated);GO:0008270(zinc ion binding);GO:0043401(steroid hormone mediated signaling pathway);GO:0043565(sequence-specific DNA binding);GO:0046872(met…	ko04214(Apoptosis - fly)
XM_022329680.1	map	111044514	LOC111044514	PREDICTED: Nilaparvata lugens retinoic acid receptor RXR (LOC111044514), transcript variant X1, mRNA	PC-5p-71845_106	1	1	2	GO:0003677(DNA binding);GO:0003700(transcription factor activity, sequence-specific DNA binding);GO:0003707(steroid hormone receptor activity);GO:0005634(nucleus);GO:0006351(transcription, DNA-templated);GO:0006355(regulation of transcription, DNA-templated);GO:0008270(zinc ion binding);GO:0043401(steroid hormone mediated signaling pathway);GO:0043565(sequence-specific DNA binding);GO:0046872(met…	ko04214(Apoptosis - fly)
XM_022329680.1	map	111044514	LOC111044514	PREDICTED: Nilaparvata lugens retinoic acid receptor RXR (LOC111044514), transcript variant X1, mRNA	tca-miR-317-3p_R-3	1	1	2	GO:0003677(DNA binding);GO:0003700(transcription factor activity, sequence-specific DNA binding);GO:0003707(steroid hormone receptor activity);GO:0005634(nucleus);GO:0006351(transcription, DNA-templated);GO:0006355(regulation of transcription, DNA-templated);GO:0008270(zinc ion binding);GO:0043401(steroid hormone mediated signaling pathway);GO:0043565(sequence-specific DNA binding);GO:0046872(met…	ko04214(Apoptosis - fly)
XM_022329684.1	map	111044504	LOC111044504	PREDICTED: Nilaparvata lugens RNA-binding protein cabeza (LOC111044504), transcript variant X1, mRNA	dme-miR-193-3p_2ss10AG22CG	1	1	2
XM_022329685.1	map	111044518	LOC111044518	PREDICTED: Nilaparvata lugens inactive dipeptidyl peptidase 10 (LOC111044518), transcript variant X3, mRNA	PC-5p-142923_44	1	1	2	GO:0006508(proteolysis);GO:0008236(serine-type peptidase activity);GO:0008239(dipeptidyl-peptidase activity)
XM_022329686.1	map	111044518	LOC111044518	PREDICTED: Nilaparvata lugens inactive dipeptidyl peptidase 10 (LOC111044518), transcript variant X3, mRNA	PC-5p-142923_44	1	1	2	GO:0006508(proteolysis);GO:0008236(serine-type peptidase activity);GO:0008239(dipeptidyl-peptidase activity)
XM_022329687.1	map	111044518	LOC111044518	PREDICTED: Nilaparvata lugens inactive dipeptidyl peptidase 10 (LOC111044518), transcript variant X3, mRNA	PC-5p-142923_44	1	1	2	GO:0006508(proteolysis);GO:0008236(serine-type peptidase activity);GO:0008239(dipeptidyl-peptidase activity)
XM_022329689.1	map	111044520	LOC111044520	PREDICTED: Nilaparvata lugens disks large-associated protein 5-like (LOC111044520), mRNA	PC-3p-71007_108	1	1	2
XM_022329691.1	map	111044522	LOC111044522	PREDICTED: Nilaparvata lugens Ig-like and fibronectin type-III domain-containing protein 1 (LOC111044522), mRNA	PC-3p-71007_108	1	1	2
XM_022329693.1	map	111044525	LOC111044525	PREDICTED: Nilaparvata lugens uncharacterized LOC111044525 (LOC111044525), mRNA	PC-3p-2060_2700	1	1	2
XM_022329693.1	map	111044525	LOC111044525	PREDICTED: Nilaparvata lugens uncharacterized LOC111044525 (LOC111044525), mRNA	PC-5p-71845_106	1	1	2
XM_022329694.1	map	111044523	LOC111044523	PREDICTED: Nilaparvata lugens nucleoporin GLE1 (LOC111044523), transcript variant X3, mRNA	PC-5p-42059_193	1	1	2
XM_022329696.1	map	111044527	LOC111044527	PREDICTED: Nilaparvata lugens neurofibromin (LOC111044527), mRNA	PC-5p-42059_193	1	1	2	GO:0005096(GTPase activator activity);GO:0005737(cytoplasm);GO:0031235(intrinsic component of the cytoplasmic side of the plasma membrane);GO:0046580(negative regulation of Ras protein signal transduction)	ko04010(MAPK signaling pathway)
XM_022329696.1	map	111044527	LOC111044527	PREDICTED: Nilaparvata lugens neurofibromin (LOC111044527), mRNA	dpe-miR-133_R+2	1	1	2	GO:0005096(GTPase activator activity);GO:0005737(cytoplasm);GO:0031235(intrinsic component of the cytoplasmic side of the plasma membrane);GO:0046580(negative regulation of Ras protein signal transduction)	ko04010(MAPK signaling pathway)
XM_022329696.1	map	111044527	LOC111044527	PREDICTED: Nilaparvata lugens neurofibromin (LOC111044527), mRNA	tca-miR-137-3p_L-1R+1_1ss18AG	1	1	2	GO:0005096(GTPase activator activity);GO:0005737(cytoplasm);GO:0031235(intrinsic component of the cytoplasmic side of the plasma membrane);GO:0046580(negative regulation of Ras protein signal transduction)	ko04010(MAPK signaling pathway)
XM_022329697.1	map	111044528	LOC111044528	PREDICTED: Nilaparvata lugens serine protease snake-like (LOC111044528), transcript variant X3, mRNA	PC-5p-10471_673	1	1	2
XM_022329697.1	map	111044528	LOC111044528	PREDICTED: Nilaparvata lugens serine protease snake-like (LOC111044528), transcript variant X3, mRNA	PC-5p-42059_193	1	1	2
XM_022329697.1	map	111044528	LOC111044528	PREDICTED: Nilaparvata lugens serine protease snake-like (LOC111044528), transcript variant X3, mRNA	tca-miR-9a-5p_R+1	1	1	2
XM_022329698.1	map	111044528	LOC111044528	PREDICTED: Nilaparvata lugens serine protease snake-like (LOC111044528), transcript variant X3, mRNA	PC-5p-10471_673	1	1	2
XM_022329698.1	map	111044528	LOC111044528	PREDICTED: Nilaparvata lugens serine protease snake-like (LOC111044528), transcript variant X3, mRNA	PC-5p-42059_193	1	1	2
XM_022329698.1	map	111044528	LOC111044528	PREDICTED: Nilaparvata lugens serine protease snake-like (LOC111044528), transcript variant X3, mRNA	tca-miR-9a-5p_R+1	1	1	2
XM_022329699.1	map	111044528	LOC111044528	PREDICTED: Nilaparvata lugens serine protease snake-like (LOC111044528), transcript variant X3, mRNA	PC-5p-10471_673	1	1	2
XM_022329699.1	map	111044528	LOC111044528	PREDICTED: Nilaparvata lugens serine protease snake-like (LOC111044528), transcript variant X3, mRNA	PC-5p-42059_193	1	1	2
XM_022329699.1	map	111044528	LOC111044528	PREDICTED: Nilaparvata lugens serine protease snake-like (LOC111044528), transcript variant X3, mRNA	tca-miR-9a-5p_R+1	1	1	2
XM_022329700.1	map	111044529	LOC111044529	PREDICTED: Nilaparvata lugens uncharacterized LOC111044529 (LOC111044529), mRNA	tca-miR-275-3p	1	1	2
XM_022329701.1	map	111044530	LOC111044530	PREDICTED: Nilaparvata lugens U4/U6 small nuclear ribonucleoprotein Prp3 (LOC111044530), transcript variant X3, mRNA	PC-5p-142923_44	1	1	2
XM_022329701.1	map	111044530	LOC111044530	PREDICTED: Nilaparvata lugens U4/U6 small nuclear ribonucleoprotein Prp3 (LOC111044530), transcript variant X3, mRNA	tca-miR-137-3p_L-1R+1_1ss18AG	1	1	2
XM_022329702.1	map	111044530	LOC111044530	PREDICTED: Nilaparvata lugens U4/U6 small nuclear ribonucleoprotein Prp3 (LOC111044530), transcript variant X3, mRNA	PC-5p-142923_44	1	1	2
XM_022329702.1	map	111044530	LOC111044530	PREDICTED: Nilaparvata lugens U4/U6 small nuclear ribonucleoprotein Prp3 (LOC111044530), transcript variant X3, mRNA	tca-miR-137-3p_L-1R+1_1ss18AG	1	1	2
XM_022329703.1	map	111044523	LOC111044523	PREDICTED: Nilaparvata lugens nucleoporin GLE1 (LOC111044523), transcript variant X3, mRNA	PC-5p-42059_193	1	1	2
XM_022329704.1	map	111044530	LOC111044530	PREDICTED: Nilaparvata lugens U4/U6 small nuclear ribonucleoprotein Prp3 (LOC111044530), transcript variant X3, mRNA	PC-5p-142923_44	1	1	2
XM_022329704.1	map	111044530	LOC111044530	PREDICTED: Nilaparvata lugens U4/U6 small nuclear ribonucleoprotein Prp3 (LOC111044530), transcript variant X3, mRNA	tca-miR-137-3p_L-1R+1_1ss18AG	1	1	2
XM_022329712.1	map	111044536	LOC111044536	PREDICTED: Nilaparvata lugens protein Lilipod (LOC111044536), mRNA	PC-5p-71845_106	1	1	2
XM_022329712.1	map	111044536	LOC111044536	PREDICTED: Nilaparvata lugens protein Lilipod (LOC111044536), mRNA	dme-miR-193-3p_2ss10AG22CG	1	1	2
XM_022329713.1	map	111044537	LOC111044537	PREDICTED: Nilaparvata lugens 28 kDa heat- and acid-stable phosphoprotein (LOC111044537), mRNA	PC-3p-15330_496	1	1	2
XM_022329714.1	map	111044538	LOC111044538	PREDICTED: Nilaparvata lugens uncharacterized LOC111044538 (LOC111044538), transcript variant X1, mRNA	PC-3p-12814_573	1	1	2
XM_022329714.1	map	111044538	LOC111044538	PREDICTED: Nilaparvata lugens uncharacterized LOC111044538 (LOC111044538), transcript variant X1, mRNA	PC-3p-2060_2700	1	1	2
XM_022329714.1	map	111044538	LOC111044538	PREDICTED: Nilaparvata lugens uncharacterized LOC111044538 (LOC111044538), transcript variant X1, mRNA	PC-3p-55615_142	1	1	2
XM_022329714.1	map	111044538	LOC111044538	PREDICTED: Nilaparvata lugens uncharacterized LOC111044538 (LOC111044538), transcript variant X1, mRNA	PC-3p-576_10624	1	1	2
XM_022329714.1	map	111044538	LOC111044538	PREDICTED: Nilaparvata lugens uncharacterized LOC111044538 (LOC111044538), transcript variant X1, mRNA	PC-3p-91528_79	1	1	2
XM_022329714.1	map	111044538	LOC111044538	PREDICTED: Nilaparvata lugens uncharacterized LOC111044538 (LOC111044538), transcript variant X1, mRNA	PC-5p-142923_44	1	1	2
XM_022329714.1	map	111044538	LOC111044538	PREDICTED: Nilaparvata lugens uncharacterized LOC111044538 (LOC111044538), transcript variant X1, mRNA	bmo-miR-9a-5p_L+2R-2	1	1	2
XM_022329714.1	map	111044538	LOC111044538	PREDICTED: Nilaparvata lugens uncharacterized LOC111044538 (LOC111044538), transcript variant X1, mRNA	tca-miR-9a-3p_R+3_1ss18GA	1	1	2
XM_022329714.1	map	111044538	LOC111044538	PREDICTED: Nilaparvata lugens uncharacterized LOC111044538 (LOC111044538), transcript variant X1, mRNA	tca-miR-9b-3p_1ss10GT	1	1	2
XM_022329715.1	map	111044538	LOC111044538	PREDICTED: Nilaparvata lugens uncharacterized LOC111044538 (LOC111044538), transcript variant X1, mRNA	PC-3p-12814_573	1	1	2
XM_022329715.1	map	111044538	LOC111044538	PREDICTED: Nilaparvata lugens uncharacterized LOC111044538 (LOC111044538), transcript variant X1, mRNA	PC-3p-2060_2700	1	1	2
XM_022329715.1	map	111044538	LOC111044538	PREDICTED: Nilaparvata lugens uncharacterized LOC111044538 (LOC111044538), transcript variant X1, mRNA	PC-3p-55615_142	1	1	2
XM_022329715.1	map	111044538	LOC111044538	PREDICTED: Nilaparvata lugens uncharacterized LOC111044538 (LOC111044538), transcript variant X1, mRNA	PC-3p-576_10624	1	1	2
XM_022329715.1	map	111044538	LOC111044538	PREDICTED: Nilaparvata lugens uncharacterized LOC111044538 (LOC111044538), transcript variant X1, mRNA	PC-3p-91528_79	1	1	2
XM_022329715.1	map	111044538	LOC111044538	PREDICTED: Nilaparvata lugens uncharacterized LOC111044538 (LOC111044538), transcript variant X1, mRNA	PC-5p-142923_44	1	1	2
XM_022329715.1	map	111044538	LOC111044538	PREDICTED: Nilaparvata lugens uncharacterized LOC111044538 (LOC111044538), transcript variant X1, mRNA	bmo-miR-9a-5p_L+2R-2	1	1	2
XM_022329715.1	map	111044538	LOC111044538	PREDICTED: Nilaparvata lugens uncharacterized LOC111044538 (LOC111044538), transcript variant X1, mRNA	tca-miR-9a-3p_R+3_1ss18GA	1	1	2
XM_022329715.1	map	111044538	LOC111044538	PREDICTED: Nilaparvata lugens uncharacterized LOC111044538 (LOC111044538), transcript variant X1, mRNA	tca-miR-9b-3p_1ss10GT	1	1	2
XM_022329718.1	map	111044541	LOC111044541	PREDICTED: Nilaparvata lugens protein rhomboid (LOC111044541), transcript variant X2, mRNA	PC-3p-71007_108	1	1	2
XM_022329718.1	map	111044541	LOC111044541	PREDICTED: Nilaparvata lugens protein rhomboid (LOC111044541), transcript variant X2, mRNA	PC-5p-10471_673	1	1	2
XM_022329719.1	map	111044541	LOC111044541	PREDICTED: Nilaparvata lugens protein rhomboid (LOC111044541), transcript variant X2, mRNA	PC-3p-71007_108	1	1	2
XM_022329719.1	map	111044541	LOC111044541	PREDICTED: Nilaparvata lugens protein rhomboid (LOC111044541), transcript variant X2, mRNA	PC-5p-10471_673	1	1	2
XM_022329721.1	map	111044544	LOC111044544	PREDICTED: Nilaparvata lugens N-acylneuraminate-9-phosphatase (LOC111044544), mRNA	tca-miR-137-3p_L-1R+1_1ss18AG	1	1	2
XM_022329721.1	map	111044544	LOC111044544	PREDICTED: Nilaparvata lugens N-acylneuraminate-9-phosphatase (LOC111044544), mRNA	tca-miR-275-3p	1	1	2
XM_022329722.1	map	111044542	LOC111044542	PREDICTED: Nilaparvata lugens ankyrin repeat and MYND domain-containing protein 2 (LOC111044542), mRNA	PC-3p-55615_142	1	1	2
XM_022329722.1	map	111044542	LOC111044542	PREDICTED: Nilaparvata lugens ankyrin repeat and MYND domain-containing protein 2 (LOC111044542), mRNA	PC-3p-576_10624	1	1	2
XM_022329722.1	map	111044542	LOC111044542	PREDICTED: Nilaparvata lugens ankyrin repeat and MYND domain-containing protein 2 (LOC111044542), mRNA	PC-3p-91528_79	1	1	2
XM_022329722.1	map	111044542	LOC111044542	PREDICTED: Nilaparvata lugens ankyrin repeat and MYND domain-containing protein 2 (LOC111044542), mRNA	bmo-miR-9a-5p_L+2R-2	1	1	2
XM_022329722.1	map	111044542	LOC111044542	PREDICTED: Nilaparvata lugens ankyrin repeat and MYND domain-containing protein 2 (LOC111044542), mRNA	tca-miR-9a-3p_R+3_1ss18GA	1	1	2
XM_022329722.1	map	111044542	LOC111044542	PREDICTED: Nilaparvata lugens ankyrin repeat and MYND domain-containing protein 2 (LOC111044542), mRNA	tca-miR-9b-3p_1ss10GT	1	1	2
XM_022329723.1	map	111044545	LOC111044545	PREDICTED: Nilaparvata lugens serine/threonine-protein kinase VRK1-like (LOC111044545), transcript variant X1, mRNA	PC-3p-71874_106	1	1	2
XM_022329723.1	map	111044545	LOC111044545	PREDICTED: Nilaparvata lugens serine/threonine-protein kinase VRK1-like (LOC111044545), transcript variant X1, mRNA	PC-5p-10471_673	1	1	2
XM_022329724.1	map	111044545	LOC111044545	PREDICTED: Nilaparvata lugens serine/threonine-protein kinase VRK1-like (LOC111044545), transcript variant X1, mRNA	PC-3p-71874_106	1	1	2
XM_022329724.1	map	111044545	LOC111044545	PREDICTED: Nilaparvata lugens serine/threonine-protein kinase VRK1-like (LOC111044545), transcript variant X1, mRNA	PC-5p-10471_673	1	1	2
XM_022329725.1	map	111044546	LOC111044546	PREDICTED: Nilaparvata lugens F-box/WD repeat-containing protein 4 (LOC111044546), mRNA	PC-3p-12814_573	1	1	2
XM_022329725.1	map	111044546	LOC111044546	PREDICTED: Nilaparvata lugens F-box/WD repeat-containing protein 4 (LOC111044546), mRNA	PC-5p-42059_193	1	1	2
XM_022329725.1	map	111044546	LOC111044546	PREDICTED: Nilaparvata lugens F-box/WD repeat-containing protein 4 (LOC111044546), mRNA	tca-miR-275-3p	1	1	2
XM_022329726.1	map	111044547	LOC111044547	PREDICTED: Nilaparvata lugens beta-mannosidase (LOC111044547), mRNA	PC-5p-142923_44	1	1	2
XM_022329729.1	map	111044550	LOC111044550	PREDICTED: Nilaparvata lugens fibroblast growth factor 18 (LOC111044550), transcript variant X2, mRNA	PC-3p-12814_573	1	1	2
XM_022329729.1	map	111044550	LOC111044550	PREDICTED: Nilaparvata lugens fibroblast growth factor 18 (LOC111044550), transcript variant X2, mRNA	PC-3p-15330_496	1	1	2
XM_022329729.1	map	111044550	LOC111044550	PREDICTED: Nilaparvata lugens fibroblast growth factor 18 (LOC111044550), transcript variant X2, mRNA	PC-3p-2060_2700	1	1	2
XM_022329729.1	map	111044550	LOC111044550	PREDICTED: Nilaparvata lugens fibroblast growth factor 18 (LOC111044550), transcript variant X2, mRNA	PC-3p-576_10624	1	1	2
XM_022329729.1	map	111044550	LOC111044550	PREDICTED: Nilaparvata lugens fibroblast growth factor 18 (LOC111044550), transcript variant X2, mRNA	PC-3p-71007_108	1	1	2
XM_022329729.1	map	111044550	LOC111044550	PREDICTED: Nilaparvata lugens fibroblast growth factor 18 (LOC111044550), transcript variant X2, mRNA	PC-3p-91528_79	1	1	2
XM_022329729.1	map	111044550	LOC111044550	PREDICTED: Nilaparvata lugens fibroblast growth factor 18 (LOC111044550), transcript variant X2, mRNA	PC-5p-71845_106	1	1	2
XM_022329729.1	map	111044550	LOC111044550	PREDICTED: Nilaparvata lugens fibroblast growth factor 18 (LOC111044550), transcript variant X2, mRNA	tca-miR-9a-3p_R+3_1ss18GA	1	1	2
XM_022329730.1	map	111044550	LOC111044550	PREDICTED: Nilaparvata lugens fibroblast growth factor 18 (LOC111044550), transcript variant X2, mRNA	PC-3p-12814_573	1	1	2
XM_022329730.1	map	111044550	LOC111044550	PREDICTED: Nilaparvata lugens fibroblast growth factor 18 (LOC111044550), transcript variant X2, mRNA	PC-3p-15330_496	1	1	2
XM_022329730.1	map	111044550	LOC111044550	PREDICTED: Nilaparvata lugens fibroblast growth factor 18 (LOC111044550), transcript variant X2, mRNA	PC-3p-2060_2700	1	1	2
XM_022329730.1	map	111044550	LOC111044550	PREDICTED: Nilaparvata lugens fibroblast growth factor 18 (LOC111044550), transcript variant X2, mRNA	PC-3p-576_10624	1	1	2
XM_022329730.1	map	111044550	LOC111044550	PREDICTED: Nilaparvata lugens fibroblast growth factor 18 (LOC111044550), transcript variant X2, mRNA	PC-3p-71007_108	1	1	2
XM_022329730.1	map	111044550	LOC111044550	PREDICTED: Nilaparvata lugens fibroblast growth factor 18 (LOC111044550), transcript variant X2, mRNA	PC-3p-91528_79	1	1	2
XM_022329730.1	map	111044550	LOC111044550	PREDICTED: Nilaparvata lugens fibroblast growth factor 18 (LOC111044550), transcript variant X2, mRNA	PC-5p-71845_106	1	1	2
XM_022329730.1	map	111044550	LOC111044550	PREDICTED: Nilaparvata lugens fibroblast growth factor 18 (LOC111044550), transcript variant X2, mRNA	tca-miR-9a-3p_R+3_1ss18GA	1	1	2
XM_022329732.1	map	111044553	LOC111044553	PREDICTED: Nilaparvata lugens probable ATP-dependent RNA helicase DHX34 (LOC111044553), mRNA	PC-5p-142923_44	1	1	2	GO:0004004(ATP-dependent RNA helicase activity);GO:0005634(nucleus);GO:0005739(mitochondrion);GO:0006396(RNA processing);GO:0044822(poly(A) RNA binding)
XM_022329736.1	map	111044555	LOC111044555	PREDICTED: Nilaparvata lugens V-type proton ATPase subunit e 2-like (LOC111044555), transcript variant X2, mRNA	PC-3p-2060_2700	1	1	2
XM_022329737.1	map	111044555	LOC111044555	PREDICTED: Nilaparvata lugens V-type proton ATPase subunit e 2-like (LOC111044555), transcript variant X2, mRNA	PC-3p-2060_2700	1	1	2
XM_022329738.1	map	111044556	LOC111044556	PREDICTED: Nilaparvata lugens transmembrane emp24 domain-containing protein eca-like (LOC111044556), mRNA	tca-miR-9a-5p_R+1	1	1	2	GO:0009953(dorsal/ventral pattern formation)
XM_022329740.1	map	111044558	LOC111044558	PREDICTED: Nilaparvata lugens E3 ubiquitin-protein ligase RFWD2-like (LOC111044558), transcript variant X1, mRNA	tca-miR-317-3p_R-3	1	1	2
XM_022329741.1	map	111044558	LOC111044558	PREDICTED: Nilaparvata lugens E3 ubiquitin-protein ligase RFWD2-like (LOC111044558), transcript variant X1, mRNA	tca-miR-317-3p_R-3	1	1	2
XM_022329746.1	map	111044563	LOC111044563	PREDICTED: Nilaparvata lugens zinc finger protein 180-like (LOC111044563), partial mRNA	PC-3p-55615_142	1	1	2	GO:0003700(transcription factor activity, sequence-specific DNA binding)
XM_022329746.1	map	111044563	LOC111044563	PREDICTED: Nilaparvata lugens zinc finger protein 180-like (LOC111044563), partial mRNA	PC-3p-576_10624	1	1	2	GO:0003700(transcription factor activity, sequence-specific DNA binding)
XM_022329746.1	map	111044563	LOC111044563	PREDICTED: Nilaparvata lugens zinc finger protein 180-like (LOC111044563), partial mRNA	tca-miR-9a-3p_R+3_1ss18GA	1	1	2	GO:0003700(transcription factor activity, sequence-specific DNA binding)
XM_022329746.1	map	111044563	LOC111044563	PREDICTED: Nilaparvata lugens zinc finger protein 180-like (LOC111044563), partial mRNA	tca-miR-9b-3p_1ss10GT	1	1	2	GO:0003700(transcription factor activity, sequence-specific DNA binding)
XM_022329751.1	map	111044569	LOC111044569	PREDICTED: Nilaparvata lugens tribbles homolog 2 (LOC111044569), mRNA	PC-5p-142923_44	1	1	2
XM_022329751.1	map	111044569	LOC111044569	PREDICTED: Nilaparvata lugens tribbles homolog 2 (LOC111044569), mRNA	PC-5p-280_24071	1	1	2
XM_022329751.1	map	111044569	LOC111044569	PREDICTED: Nilaparvata lugens tribbles homolog 2 (LOC111044569), mRNA	PC-5p-30729_264	1	1	2
XM_022329756.1	map	111044574	LOC111044574	PREDICTED: Nilaparvata lugens two pore potassium channel protein sup-9-like (LOC111044574), mRNA	PC-3p-2510_2230	1	1	2
XM_022329756.1	map	111044574	LOC111044574	PREDICTED: Nilaparvata lugens two pore potassium channel protein sup-9-like (LOC111044574), mRNA	tca-miR-275-3p	1	1	2
XM_022329758.1	map	111044576	LOC111044576	PREDICTED: Nilaparvata lugens protein CNPPD1 (LOC111044576), mRNA	bmo-miR-9a-5p_L+2R-2	1	1	2
XM_022329762.1	map	111044580	LOC111044580	PREDICTED: Nilaparvata lugens derlin-2 (LOC111044580), mRNA	PC-5p-193172_29	1	1	2
XM_022329762.1	map	111044580	LOC111044580	PREDICTED: Nilaparvata lugens derlin-2 (LOC111044580), mRNA	tca-miR-9a-5p_R+1	1	1	2
XM_022329770.1	map	111044586	LOC111044586	PREDICTED: Nilaparvata lugens CDK5 and ABL1 enzyme substrate 2 (LOC111044586), transcript variant X2, mRNA	PC-3p-71874_106	1	1	2
XM_022329770.1	map	111044586	LOC111044586	PREDICTED: Nilaparvata lugens CDK5 and ABL1 enzyme substrate 2 (LOC111044586), transcript variant X2, mRNA	PC-3p-77335_97	1	1	2
XM_022329770.1	map	111044586	LOC111044586	PREDICTED: Nilaparvata lugens CDK5 and ABL1 enzyme substrate 2 (LOC111044586), transcript variant X2, mRNA	PC-5p-42059_193	1	1	2
XM_022329771.1	map	111044586	LOC111044586	PREDICTED: Nilaparvata lugens CDK5 and ABL1 enzyme substrate 2 (LOC111044586), transcript variant X2, mRNA	PC-3p-71874_106	1	1	2
XM_022329771.1	map	111044586	LOC111044586	PREDICTED: Nilaparvata lugens CDK5 and ABL1 enzyme substrate 2 (LOC111044586), transcript variant X2, mRNA	PC-3p-77335_97	1	1	2
XM_022329771.1	map	111044586	LOC111044586	PREDICTED: Nilaparvata lugens CDK5 and ABL1 enzyme substrate 2 (LOC111044586), transcript variant X2, mRNA	PC-5p-42059_193	1	1	2
XM_022329772.1	map	111044588	LOC111044588	PREDICTED: Nilaparvata lugens uncharacterized LOC111044588 (LOC111044588), transcript variant X1, mRNA	PC-5p-141661_45	1	1	2
XM_022329772.1	map	111044588	LOC111044588	PREDICTED: Nilaparvata lugens uncharacterized LOC111044588 (LOC111044588), transcript variant X1, mRNA	PC-5p-142923_44	1	1	2
XM_022329772.1	map	111044588	LOC111044588	PREDICTED: Nilaparvata lugens uncharacterized LOC111044588 (LOC111044588), transcript variant X1, mRNA	PC-5p-193172_29	1	1	2
XM_022329772.1	map	111044588	LOC111044588	PREDICTED: Nilaparvata lugens uncharacterized LOC111044588 (LOC111044588), transcript variant X1, mRNA	PC-5p-335567_12	1	1	2
XM_022329772.1	map	111044588	LOC111044588	PREDICTED: Nilaparvata lugens uncharacterized LOC111044588 (LOC111044588), transcript variant X1, mRNA	bmo-miR-9a-5p_L+2R-2	1	1	2
XM_022329772.1	map	111044588	LOC111044588	PREDICTED: Nilaparvata lugens uncharacterized LOC111044588 (LOC111044588), transcript variant X1, mRNA	tca-miR-137-3p_L-1R+1_1ss18AG	1	1	2
XM_022329772.1	map	111044588	LOC111044588	PREDICTED: Nilaparvata lugens uncharacterized LOC111044588 (LOC111044588), transcript variant X1, mRNA	tca-miR-14-3p_R-2_1ss1TC	1	1	2
XM_022329772.1	map	111044588	LOC111044588	PREDICTED: Nilaparvata lugens uncharacterized LOC111044588 (LOC111044588), transcript variant X1, mRNA	tca-miR-9a-5p_R+1	1	1	2
XM_022329773.1	map	111044588	LOC111044588	PREDICTED: Nilaparvata lugens uncharacterized LOC111044588 (LOC111044588), transcript variant X1, mRNA	PC-5p-141661_45	1	1	2
XM_022329773.1	map	111044588	LOC111044588	PREDICTED: Nilaparvata lugens uncharacterized LOC111044588 (LOC111044588), transcript variant X1, mRNA	PC-5p-142923_44	1	1	2
XM_022329773.1	map	111044588	LOC111044588	PREDICTED: Nilaparvata lugens uncharacterized LOC111044588 (LOC111044588), transcript variant X1, mRNA	PC-5p-193172_29	1	1	2
XM_022329773.1	map	111044588	LOC111044588	PREDICTED: Nilaparvata lugens uncharacterized LOC111044588 (LOC111044588), transcript variant X1, mRNA	PC-5p-335567_12	1	1	2
XM_022329773.1	map	111044588	LOC111044588	PREDICTED: Nilaparvata lugens uncharacterized LOC111044588 (LOC111044588), transcript variant X1, mRNA	bmo-miR-9a-5p_L+2R-2	1	1	2
XM_022329773.1	map	111044588	LOC111044588	PREDICTED: Nilaparvata lugens uncharacterized LOC111044588 (LOC111044588), transcript variant X1, mRNA	tca-miR-137-3p_L-1R+1_1ss18AG	1	1	2
XM_022329773.1	map	111044588	LOC111044588	PREDICTED: Nilaparvata lugens uncharacterized LOC111044588 (LOC111044588), transcript variant X1, mRNA	tca-miR-14-3p_R-2_1ss1TC	1	1	2
XM_022329773.1	map	111044588	LOC111044588	PREDICTED: Nilaparvata lugens uncharacterized LOC111044588 (LOC111044588), transcript variant X1, mRNA	tca-miR-9a-5p_R+1	1	1	2
XM_022329775.1	map	111044589	LOC111044589	PREDICTED: Nilaparvata lugens uncharacterized protein DDB_G0283697-like (LOC111044589), mRNA	PC-5p-142923_44	1	1	2
XM_022329775.1	map	111044589	LOC111044589	PREDICTED: Nilaparvata lugens uncharacterized protein DDB_G0283697-like (LOC111044589), mRNA	PC-5p-335567_12	1	1	2
XM_022329775.1	map	111044589	LOC111044589	PREDICTED: Nilaparvata lugens uncharacterized protein DDB_G0283697-like (LOC111044589), mRNA	PC-5p-42059_193	1	1	2
XM_022329780.1	map	111044593	LOC111044593	PREDICTED: Nilaparvata lugens uncharacterized LOC111044593 (LOC111044593), mRNA	PC-3p-15330_496	1	1	2
XM_022329783.1	map	111044594	LOC111044594	PREDICTED: Nilaparvata lugens flotillin-1 (LOC111044594), transcript variant X3, mRNA	PC-3p-77335_97	1	1	2	GO:0005198(structural molecule activity);GO:0005737(cytoplasm);GO:0005886(plasma membrane);GO:0008150(biological_process);GO:0016600(flotillin complex)	ko04910(Insulin signaling pathway)
XM_022329783.1	map	111044594	LOC111044594	PREDICTED: Nilaparvata lugens flotillin-1 (LOC111044594), transcript variant X3, mRNA	PC-5p-182481_31	1	1	2	GO:0005198(structural molecule activity);GO:0005737(cytoplasm);GO:0005886(plasma membrane);GO:0008150(biological_process);GO:0016600(flotillin complex)	ko04910(Insulin signaling pathway)
XM_022329783.1	map	111044594	LOC111044594	PREDICTED: Nilaparvata lugens flotillin-1 (LOC111044594), transcript variant X3, mRNA	PC-5p-41317_196	1	1	2	GO:0005198(structural molecule activity);GO:0005737(cytoplasm);GO:0005886(plasma membrane);GO:0008150(biological_process);GO:0016600(flotillin complex)	ko04910(Insulin signaling pathway)
XM_022329783.1	map	111044594	LOC111044594	PREDICTED: Nilaparvata lugens flotillin-1 (LOC111044594), transcript variant X3, mRNA	tca-miR-317-3p_R-3	1	1	2	GO:0005198(structural molecule activity);GO:0005737(cytoplasm);GO:0005886(plasma membrane);GO:0008150(biological_process);GO:0016600(flotillin complex)	ko04910(Insulin signaling pathway)
XM_022329784.1	map	111044597	LOC111044597	PREDICTED: Nilaparvata lugens hexosaminidase D-like (LOC111044597), mRNA	PC-3p-2060_2700	1	1	2
XM_022329784.1	map	111044597	LOC111044597	PREDICTED: Nilaparvata lugens hexosaminidase D-like (LOC111044597), mRNA	PC-3p-55615_142	1	1	2
XM_022329784.1	map	111044597	LOC111044597	PREDICTED: Nilaparvata lugens hexosaminidase D-like (LOC111044597), mRNA	PC-3p-576_10624	1	1	2
XM_022329784.1	map	111044597	LOC111044597	PREDICTED: Nilaparvata lugens hexosaminidase D-like (LOC111044597), mRNA	PC-5p-141661_45	1	1	2
XM_022329784.1	map	111044597	LOC111044597	PREDICTED: Nilaparvata lugens hexosaminidase D-like (LOC111044597), mRNA	tca-miR-137-3p_L-1R+1_1ss18AG	1	1	2
XM_022329784.1	map	111044597	LOC111044597	PREDICTED: Nilaparvata lugens hexosaminidase D-like (LOC111044597), mRNA	tca-miR-9a-3p_R+3_1ss18GA	1	1	2
XM_022329784.1	map	111044597	LOC111044597	PREDICTED: Nilaparvata lugens hexosaminidase D-like (LOC111044597), mRNA	tca-miR-9b-3p_1ss10GT	1	1	2
XM_022329801.1	map	111044611	LOC111044611	PREDICTED: Nilaparvata lugens heterogeneous nuclear ribonucleoprotein A1-like (LOC111044611), mRNA	PC-3p-71874_106	1	1	2
XM_022329801.1	map	111044611	LOC111044611	PREDICTED: Nilaparvata lugens heterogeneous nuclear ribonucleoprotein A1-like (LOC111044611), mRNA	PC-3p-99602_71	1	1	2
XM_022329801.1	map	111044611	LOC111044611	PREDICTED: Nilaparvata lugens heterogeneous nuclear ribonucleoprotein A1-like (LOC111044611), mRNA	PC-5p-142923_44	1	1	2
XM_022329801.1	map	111044611	LOC111044611	PREDICTED: Nilaparvata lugens heterogeneous nuclear ribonucleoprotein A1-like (LOC111044611), mRNA	PC-5p-71845_106	1	1	2
XM_022329802.1	map	111044612	LOC111044612	PREDICTED: Nilaparvata lugens spermidine synthase (LOC111044612), mRNA	PC-3p-112229_61	1	1	2
XM_022329802.1	map	111044612	LOC111044612	PREDICTED: Nilaparvata lugens spermidine synthase (LOC111044612), mRNA	dme-miR-193-3p_2ss10AG22CG	1	1	2
XM_022329802.1	map	111044612	LOC111044612	PREDICTED: Nilaparvata lugens spermidine synthase (LOC111044612), mRNA	tca-miR-317-3p_R-3	1	1	2
XM_022329803.1	map	111044613	LOC111044613	PREDICTED: Nilaparvata lugens phosphatidylinositol 5-phosphate 4-kinase type-2 alpha (LOC111044613), transcript variant X2, mRNA	PC-5p-142923_44	1	1	2	GO:0005886(plasma membrane);GO:0007015(actin filament organization);GO:0007155(cell adhesion);GO:0008360(regulation of cell shape);GO:0016308(1-phosphatidylinositol-4-phosphate 5-kinase activity);GO:0016309(1-phosphatidylinositol-5-phosphate 4-kinase activity);GO:0016310(phosphorylation);GO:0030307(positive regulation of cell growth);GO:0032006(regulation of TOR signaling);GO:0040018(positive reg…	ko00562(Inositol phosphate metabolism);ko04070(Phosphatidylinositol signaling system)
XM_022329810.1	map	111044618	LOC111044618	PREDICTED: Nilaparvata lugens BTB/POZ domain-containing protein 6-like (LOC111044618), mRNA	PC-3p-99602_71	1	1	2
XM_022329816.1	map	111044624	LOC111044624	PREDICTED: Nilaparvata lugens enoyl-[acyl-carrier-protein] reductase, mitochondrial-like (LOC111044624), mRNA	PC-3p-71874_106	1	1	2	GO:0005739(mitochondrion);GO:0005875(microtubule associated complex);GO:0006631(fatty acid metabolic process);GO:0008270(zinc ion binding);GO:0019166(trans-2-enoyl-CoA reductase (NADPH) activity);GO:0055114(oxidation-reduction process)	ko01212(Fatty acid metabolism);ko00062(Fatty acid elongation)
XM_022329817.1	map	111044625	LOC111044625	PREDICTED: Nilaparvata lugens kinesin-like protein KIF20A (LOC111044625), transcript variant X1, mRNA	PC-3p-77335_97	1	1	2
XM_022329818.1	map	111044625	LOC111044625	PREDICTED: Nilaparvata lugens kinesin-like protein KIF20A (LOC111044625), transcript variant X1, mRNA	PC-3p-77335_97	1	1	2
XM_022329820.1	map	111044627	LOC111044627	PREDICTED: Nilaparvata lugens facilitated trehalose transporter Tret1-like (LOC111044627), transcript variant X4, mRNA	PC-3p-12814_573	1	1	2
XM_022329821.1	map	111044627	LOC111044627	PREDICTED: Nilaparvata lugens facilitated trehalose transporter Tret1-like (LOC111044627), transcript variant X4, mRNA	PC-3p-12814_573	1	1	2
XM_022329822.1	map	111044627	LOC111044627	PREDICTED: Nilaparvata lugens facilitated trehalose transporter Tret1-like (LOC111044627), transcript variant X4, mRNA	PC-3p-12814_573	1	1	2
XM_022329823.1	map	111044627	LOC111044627	PREDICTED: Nilaparvata lugens facilitated trehalose transporter Tret1-like (LOC111044627), transcript variant X4, mRNA	PC-3p-12814_573	1	1	2
XM_022329825.1	map	111044628	LOC111044628	PREDICTED: Nilaparvata lugens protein Skeletor, isoforms B/C-like (LOC111044628), mRNA	PC-3p-15330_496	1	1	2
XM_022329825.1	map	111044628	LOC111044628	PREDICTED: Nilaparvata lugens protein Skeletor, isoforms B/C-like (LOC111044628), mRNA	tca-miR-137-3p_L-1R+1_1ss18AG	1	1	2
XM_022329830.1	map	111044633	LOC111044633	PREDICTED: Nilaparvata lugens protein Wnt-4-like (LOC111044633), transcript variant X2, mRNA	PC-3p-12814_573	1	1	2
XM_022329830.1	map	111044633	LOC111044633	PREDICTED: Nilaparvata lugens protein Wnt-4-like (LOC111044633), transcript variant X2, mRNA	PC-3p-2060_2700	1	1	2
XM_022329830.1	map	111044633	LOC111044633	PREDICTED: Nilaparvata lugens protein Wnt-4-like (LOC111044633), transcript variant X2, mRNA	PC-3p-55615_142	1	1	2
XM_022329830.1	map	111044633	LOC111044633	PREDICTED: Nilaparvata lugens protein Wnt-4-like (LOC111044633), transcript variant X2, mRNA	PC-3p-576_10624	1	1	2
XM_022329830.1	map	111044633	LOC111044633	PREDICTED: Nilaparvata lugens protein Wnt-4-like (LOC111044633), transcript variant X2, mRNA	PC-5p-42059_193	1	1	2
XM_022329830.1	map	111044633	LOC111044633	PREDICTED: Nilaparvata lugens protein Wnt-4-like (LOC111044633), transcript variant X2, mRNA	tca-miR-317-3p_R-3	1	1	2
XM_022329830.1	map	111044633	LOC111044633	PREDICTED: Nilaparvata lugens protein Wnt-4-like (LOC111044633), transcript variant X2, mRNA	tca-miR-9a-3p_R+3_1ss18GA	1	1	2
XM_022329830.1	map	111044633	LOC111044633	PREDICTED: Nilaparvata lugens protein Wnt-4-like (LOC111044633), transcript variant X2, mRNA	tca-miR-9b-3p_1ss10GT	1	1	2
XM_022329832.1	map	111044633	LOC111044633	PREDICTED: Nilaparvata lugens protein Wnt-4-like (LOC111044633), transcript variant X2, mRNA	PC-3p-12814_573	1	1	2
XM_022329832.1	map	111044633	LOC111044633	PREDICTED: Nilaparvata lugens protein Wnt-4-like (LOC111044633), transcript variant X2, mRNA	PC-3p-2060_2700	1	1	2
XM_022329832.1	map	111044633	LOC111044633	PREDICTED: Nilaparvata lugens protein Wnt-4-like (LOC111044633), transcript variant X2, mRNA	PC-3p-55615_142	1	1	2
XM_022329832.1	map	111044633	LOC111044633	PREDICTED: Nilaparvata lugens protein Wnt-4-like (LOC111044633), transcript variant X2, mRNA	PC-3p-576_10624	1	1	2
XM_022329832.1	map	111044633	LOC111044633	PREDICTED: Nilaparvata lugens protein Wnt-4-like (LOC111044633), transcript variant X2, mRNA	PC-5p-42059_193	1	1	2
XM_022329832.1	map	111044633	LOC111044633	PREDICTED: Nilaparvata lugens protein Wnt-4-like (LOC111044633), transcript variant X2, mRNA	tca-miR-317-3p_R-3	1	1	2
XM_022329832.1	map	111044633	LOC111044633	PREDICTED: Nilaparvata lugens protein Wnt-4-like (LOC111044633), transcript variant X2, mRNA	tca-miR-9a-3p_R+3_1ss18GA	1	1	2
XM_022329832.1	map	111044633	LOC111044633	PREDICTED: Nilaparvata lugens protein Wnt-4-like (LOC111044633), transcript variant X2, mRNA	tca-miR-9b-3p_1ss10GT	1	1	2
XM_022329833.1	map	111044633	LOC111044633	PREDICTED: Nilaparvata lugens protein Wnt-4-like (LOC111044633), transcript variant X2, mRNA	PC-3p-12814_573	1	1	2
XM_022329833.1	map	111044633	LOC111044633	PREDICTED: Nilaparvata lugens protein Wnt-4-like (LOC111044633), transcript variant X2, mRNA	PC-3p-2060_2700	1	1	2
XM_022329833.1	map	111044633	LOC111044633	PREDICTED: Nilaparvata lugens protein Wnt-4-like (LOC111044633), transcript variant X2, mRNA	PC-3p-55615_142	1	1	2
XM_022329833.1	map	111044633	LOC111044633	PREDICTED: Nilaparvata lugens protein Wnt-4-like (LOC111044633), transcript variant X2, mRNA	PC-3p-576_10624	1	1	2
XM_022329833.1	map	111044633	LOC111044633	PREDICTED: Nilaparvata lugens protein Wnt-4-like (LOC111044633), transcript variant X2, mRNA	PC-5p-42059_193	1	1	2
XM_022329833.1	map	111044633	LOC111044633	PREDICTED: Nilaparvata lugens protein Wnt-4-like (LOC111044633), transcript variant X2, mRNA	tca-miR-317-3p_R-3	1	1	2
XM_022329833.1	map	111044633	LOC111044633	PREDICTED: Nilaparvata lugens protein Wnt-4-like (LOC111044633), transcript variant X2, mRNA	tca-miR-9a-3p_R+3_1ss18GA	1	1	2
XM_022329833.1	map	111044633	LOC111044633	PREDICTED: Nilaparvata lugens protein Wnt-4-like (LOC111044633), transcript variant X2, mRNA	tca-miR-9b-3p_1ss10GT	1	1	2
XM_022329834.1	map	111044633	LOC111044633	PREDICTED: Nilaparvata lugens protein Wnt-4-like (LOC111044633), transcript variant X2, mRNA	PC-3p-12814_573	1	1	2
XM_022329834.1	map	111044633	LOC111044633	PREDICTED: Nilaparvata lugens protein Wnt-4-like (LOC111044633), transcript variant X2, mRNA	PC-3p-2060_2700	1	1	2
XM_022329834.1	map	111044633	LOC111044633	PREDICTED: Nilaparvata lugens protein Wnt-4-like (LOC111044633), transcript variant X2, mRNA	PC-3p-55615_142	1	1	2
XM_022329834.1	map	111044633	LOC111044633	PREDICTED: Nilaparvata lugens protein Wnt-4-like (LOC111044633), transcript variant X2, mRNA	PC-3p-576_10624	1	1	2
XM_022329834.1	map	111044633	LOC111044633	PREDICTED: Nilaparvata lugens protein Wnt-4-like (LOC111044633), transcript variant X2, mRNA	PC-5p-42059_193	1	1	2
XM_022329834.1	map	111044633	LOC111044633	PREDICTED: Nilaparvata lugens protein Wnt-4-like (LOC111044633), transcript variant X2, mRNA	tca-miR-317-3p_R-3	1	1	2
XM_022329834.1	map	111044633	LOC111044633	PREDICTED: Nilaparvata lugens protein Wnt-4-like (LOC111044633), transcript variant X2, mRNA	tca-miR-9a-3p_R+3_1ss18GA	1	1	2
XM_022329834.1	map	111044633	LOC111044633	PREDICTED: Nilaparvata lugens protein Wnt-4-like (LOC111044633), transcript variant X2, mRNA	tca-miR-9b-3p_1ss10GT	1	1	2
XM_022329835.1	map	111044634	LOC111044634	PREDICTED: Nilaparvata lugens F-box/LRR-repeat protein 13-like (LOC111044634), mRNA	PC-3p-55615_142	1	1	2
XM_022329835.1	map	111044634	LOC111044634	PREDICTED: Nilaparvata lugens F-box/LRR-repeat protein 13-like (LOC111044634), mRNA	PC-3p-91528_79	1	1	2
XM_022329835.1	map	111044634	LOC111044634	PREDICTED: Nilaparvata lugens F-box/LRR-repeat protein 13-like (LOC111044634), mRNA	tca-miR-9a-3p_R+3_1ss18GA	1	1	2
XM_022329836.1	map	111044635	LOC111044635	PREDICTED: Nilaparvata lugens CDK-activating kinase assembly factor MAT1 (LOC111044635), mRNA	tca-miR-317-3p_R-3	1	1	2	GO:0000079(regulation of cyclin-dependent protein serine/threonine kinase activity);GO:0000990(transcription factor activity, core RNA polymerase binding);GO:0004693(cyclin-dependent protein serine/threonine kinase activity);GO:0005675(holo TFIIH complex);GO:0006367(transcription initiation from RNA polymerase II promoter);GO:0008270(zinc ion binding);GO:0008353(RNA polymerase II carboxy-terminal…	ko03022(Basal transcription factors);ko03420(Nucleotide excision repair)
XM_022329842.1	map	111044642	LOC111044642	PREDICTED: Nilaparvata lugens N-acetyltransferase 9 (LOC111044642), transcript variant X1, mRNA	tca-miR-9a-5p_R+1	1	1	2	GO:0006474(N-terminal protein amino acid acetylation);GO:0008080(N-acetyltransferase activity)
XM_022329843.1	map	111044353	LOC111044353	PREDICTED: Nilaparvata lugens electroneutral sodium bicarbonate exchanger 1 (LOC111044353), transcript variant X10, mRNA	PC-3p-77335_97	1	1	2	GO:0005887(integral component of plasma membrane);GO:0008509(anion transmembrane transporter activity);GO:0015701(bicarbonate transport);GO:0051453(regulation of intracellular pH);GO:0098656(anion transmembrane transport);GO:0005452(inorganic anion exchanger activity);GO:0005886(plasma membrane);GO:0006814(sodium ion transport);GO:0006820(anion transport);GO:0006821(chloride transport);GO:0008510…	ko04972(Pancreatic secretion);ko04976(Bile secretion);ko04964(Proximal tubule bicarbonate reclamation)
XM_022329844.1	map	111044614	LOC111044614	PREDICTED: Nilaparvata lugens uncharacterized LOC111044614 (LOC111044614), mRNA	PC-3p-99602_71	1	1	2
XM_022329844.1	map	111044614	LOC111044614	PREDICTED: Nilaparvata lugens uncharacterized LOC111044614 (LOC111044614), mRNA	PC-5p-42059_193	1	1	2
XM_022329847.1	map	111044643	LOC111044643	PREDICTED: Nilaparvata lugens chitooligosaccharidolytic beta-N-acetylglucosaminidase (LOC111044643), mRNA	PC-3p-77335_97	1	1	2
XM_022329852.1	map	111044649	LOC111044649	PREDICTED: Nilaparvata lugens cell adhesion molecule 1-like (LOC111044649), mRNA	PC-3p-71007_108	1	1	2
XM_022329858.1	map	111044654	LOC111044654	PREDICTED: Nilaparvata lugens uncharacterized LOC111044654 (LOC111044654), partial mRNA	PC-3p-77335_97	1	1	2
XM_022329858.1	map	111044654	LOC111044654	PREDICTED: Nilaparvata lugens uncharacterized LOC111044654 (LOC111044654), partial mRNA	PC-5p-71845_106	1	1	2
XM_022329858.1	map	111044654	LOC111044654	PREDICTED: Nilaparvata lugens uncharacterized LOC111044654 (LOC111044654), partial mRNA	bmo-miR-9a-5p_L+2R-2	1	1	2
XM_022329865.1	map	111044662	LOC111044662	PREDICTED: Nilaparvata lugens uncharacterized transmembrane protein DDB_G0289901-like (LOC111044662), mRNA	PC-5p-182481_31	1	1	2
XM_022329865.1	map	111044662	LOC111044662	PREDICTED: Nilaparvata lugens uncharacterized transmembrane protein DDB_G0289901-like (LOC111044662), mRNA	ame-miR-3049-3p_L+1R-2	1	1	2
XM_022329869.1	map	111044664	LOC111044664	PREDICTED: Nilaparvata lugens zinc finger protein 429-like (LOC111044664), transcript variant X1, mRNA	PC-3p-77335_97	1	1	2
XM_022329870.1	map	111044664	LOC111044664	PREDICTED: Nilaparvata lugens zinc finger protein 429-like (LOC111044664), transcript variant X1, mRNA	PC-3p-77335_97	1	1	2
XM_022329874.1	map	111044669	LOC111044669	PREDICTED: Nilaparvata lugens uncharacterized LOC111044669 (LOC111044669), transcript variant X2, mRNA	PC-3p-71007_108	1	1	2
XM_022329876.1	map	111044669	LOC111044669	PREDICTED: Nilaparvata lugens uncharacterized LOC111044669 (LOC111044669), transcript variant X2, mRNA	PC-3p-71007_108	1	1	2
XM_022329877.1	map	111044669	LOC111044669	PREDICTED: Nilaparvata lugens uncharacterized LOC111044669 (LOC111044669), transcript variant X2, mRNA	PC-3p-71007_108	1	1	2
XM_022329879.1	map	111044669	LOC111044669	PREDICTED: Nilaparvata lugens uncharacterized LOC111044669 (LOC111044669), transcript variant X2, mRNA	PC-3p-71007_108	1	1	2
XM_022329880.1	map	111044669	LOC111044669	PREDICTED: Nilaparvata lugens uncharacterized LOC111044669 (LOC111044669), transcript variant X2, mRNA	PC-3p-71007_108	1	1	2
XM_022329889.1	map	111044677	LOC111044677	PREDICTED: Nilaparvata lugens nuclear pore complex protein Nup107 (LOC111044677), mRNA	tca-miR-317-3p_R-3	1	1	2
XM_022329891.1	map	111044679	LOC111044679	PREDICTED: Nilaparvata lugens thymidylate kinase-like (LOC111044679), mRNA	dme-miR-193-3p_2ss10AG22CG	1	1	2
XM_022329895.1	map	111044685	LOC111044685	PREDICTED: Nilaparvata lugens transcription factor Adf-1-like (LOC111044685), mRNA	PC-3p-99602_71	1	1	2
XM_022329896.1	map	111044683	LOC111044683	PREDICTED: Nilaparvata lugens serine protease inhibitor dipetalogastin-like (LOC111044683), mRNA	PC-5p-10471_673	1	1	2
XM_022329899.1	map	111044688	LOC111044688	PREDICTED: Nilaparvata lugens major facilitator superfamily domain-containing protein 6-like (LOC111044688), mRNA	PC-3p-2510_2230	1	1	2
XM_022329901.1	map	111044690	LOC111044690	PREDICTED: Nilaparvata lugens poly(U)-binding-splicing factor half pint (LOC111044690), mRNA	PC-5p-162901_37	1	1	2
XM_022329906.1	map	111044696	LOC111044696	PREDICTED: Nilaparvata lugens uncharacterized LOC111044696 (LOC111044696), mRNA	PC-5p-280_24071	1	1	2
XM_022329912.1	map	111044701	LOC111044701	PREDICTED: Nilaparvata lugens monocarboxylate transporter 3-like (LOC111044701), mRNA	PC-5p-10471_673	1	1	2	GO:0008028(monocarboxylic acid transmembrane transporter activity);GO:0016021(integral component of membrane)
XM_022329912.1	map	111044701	LOC111044701	PREDICTED: Nilaparvata lugens monocarboxylate transporter 3-like (LOC111044701), mRNA	PC-5p-162901_37	1	1	2	GO:0008028(monocarboxylic acid transmembrane transporter activity);GO:0016021(integral component of membrane)
XM_022329912.1	map	111044701	LOC111044701	PREDICTED: Nilaparvata lugens monocarboxylate transporter 3-like (LOC111044701), mRNA	tca-miR-137-3p_L-1R+1_1ss18AG	1	1	2	GO:0008028(monocarboxylic acid transmembrane transporter activity);GO:0016021(integral component of membrane)
XM_022329912.1	map	111044701	LOC111044701	PREDICTED: Nilaparvata lugens monocarboxylate transporter 3-like (LOC111044701), mRNA	tca-miR-9a-5p_R+1	1	1	2	GO:0008028(monocarboxylic acid transmembrane transporter activity);GO:0016021(integral component of membrane)
XM_022329913.1	map	111044702	LOC111044702	PREDICTED: Nilaparvata lugens ubiquitin-conjugating enzyme E2-17 kDa (LOC111044702), mRNA	PC-3p-12814_573	1	1	2
XM_022329913.1	map	111044702	LOC111044702	PREDICTED: Nilaparvata lugens ubiquitin-conjugating enzyme E2-17 kDa (LOC111044702), mRNA	PC-3p-55615_142	1	1	2
XM_022329913.1	map	111044702	LOC111044702	PREDICTED: Nilaparvata lugens ubiquitin-conjugating enzyme E2-17 kDa (LOC111044702), mRNA	PC-3p-576_10624	1	1	2
XM_022329913.1	map	111044702	LOC111044702	PREDICTED: Nilaparvata lugens ubiquitin-conjugating enzyme E2-17 kDa (LOC111044702), mRNA	PC-3p-91528_79	1	1	2
XM_022329913.1	map	111044702	LOC111044702	PREDICTED: Nilaparvata lugens ubiquitin-conjugating enzyme E2-17 kDa (LOC111044702), mRNA	PC-5p-182481_31	1	1	2
XM_022329913.1	map	111044702	LOC111044702	PREDICTED: Nilaparvata lugens ubiquitin-conjugating enzyme E2-17 kDa (LOC111044702), mRNA	tca-miR-9a-3p_R+3_1ss18GA	1	1	2
XM_022329922.1	map	111044715	LOC111044715	PREDICTED: Nilaparvata lugens uncharacterized LOC111044715 (LOC111044715), transcript variant X3, mRNA	PC-3p-112229_61	1	1	2
XM_022329923.1	map	111044715	LOC111044715	PREDICTED: Nilaparvata lugens uncharacterized LOC111044715 (LOC111044715), transcript variant X3, mRNA	PC-3p-112229_61	1	1	2
XM_022329924.1	map	111044712	LOC111044712	PREDICTED: Nilaparvata lugens T-cell leukemia homeobox protein 3-like (LOC111044712), mRNA	PC-3p-71007_108	1	1	2
XM_022329924.1	map	111044712	LOC111044712	PREDICTED: Nilaparvata lugens T-cell leukemia homeobox protein 3-like (LOC111044712), mRNA	PC-5p-142923_44	1	1	2
XM_022329924.1	map	111044712	LOC111044712	PREDICTED: Nilaparvata lugens T-cell leukemia homeobox protein 3-like (LOC111044712), mRNA	PC-5p-193172_29	1	1	2
XM_022329924.1	map	111044712	LOC111044712	PREDICTED: Nilaparvata lugens T-cell leukemia homeobox protein 3-like (LOC111044712), mRNA	bmo-miR-9a-5p_L+2R-2	1	1	2
XM_022329924.1	map	111044712	LOC111044712	PREDICTED: Nilaparvata lugens T-cell leukemia homeobox protein 3-like (LOC111044712), mRNA	tca-miR-9a-5p_R+1	1	1	2
XM_022329925.1	map	111044715	LOC111044715	PREDICTED: Nilaparvata lugens uncharacterized LOC111044715 (LOC111044715), transcript variant X3, mRNA	PC-3p-112229_61	1	1	2
XM_022329927.1	map	111044717	LOC111044717	PREDICTED: Nilaparvata lugens OTU domain-containing protein 6B (LOC111044717), mRNA	PC-5p-280_24071	1	1	2
XM_022329927.1	map	111044717	LOC111044717	PREDICTED: Nilaparvata lugens OTU domain-containing protein 6B (LOC111044717), mRNA	PC-5p-42059_193	1	1	2
XM_022329928.1	map	111044718	LOC111044718	PREDICTED: Nilaparvata lugens solute carrier family 2, facilitated glucose transporter member 1-like (LOC111044718), mRNA	PC-3p-15330_496	1	1	2		ko04931(Insulin resistance)
XM_022329928.1	map	111044718	LOC111044718	PREDICTED: Nilaparvata lugens solute carrier family 2, facilitated glucose transporter member 1-like (LOC111044718), mRNA	PC-5p-162901_37	1	1	2		ko04931(Insulin resistance)
XM_022329928.1	map	111044718	LOC111044718	PREDICTED: Nilaparvata lugens solute carrier family 2, facilitated glucose transporter member 1-like (LOC111044718), mRNA	tca-miR-317-3p_R-3	1	1	2		ko04931(Insulin resistance)
XM_022329933.1	map	111044723	LOC111044723	PREDICTED: Nilaparvata lugens ADP-ribosylation factor 1 (LOC111044723), transcript variant X1, mRNA	PC-3p-71874_106	1	1	2	GO:0003924(GTPase activity);GO:0005525(GTP binding);GO:0005794(Golgi apparatus);GO:0005795(Golgi stack);GO:0006471(protein ADP-ribosylation);GO:0006892(post-Golgi vesicle-mediated transport);GO:0007155(cell adhesion);GO:0007269(neurotransmitter secretion);GO:0008360(regulation of cell shape);GO:0010883(regulation of lipid storage);GO:0016197(endosomal transport);GO:0032011(ARF protein signal tran…	ko04144(Endocytosis)
XM_022329933.1	map	111044723	LOC111044723	PREDICTED: Nilaparvata lugens ADP-ribosylation factor 1 (LOC111044723), transcript variant X1, mRNA	tca-miR-9a-5p_R+1	1	1	2	GO:0003924(GTPase activity);GO:0005525(GTP binding);GO:0005794(Golgi apparatus);GO:0005795(Golgi stack);GO:0006471(protein ADP-ribosylation);GO:0006892(post-Golgi vesicle-mediated transport);GO:0007155(cell adhesion);GO:0007269(neurotransmitter secretion);GO:0008360(regulation of cell shape);GO:0010883(regulation of lipid storage);GO:0016197(endosomal transport);GO:0032011(ARF protein signal tran…	ko04144(Endocytosis)
XM_022329934.1	map	111044721	LOC111044721	PREDICTED: Nilaparvata lugens ubiquitin carboxyl-terminal hydrolase MINDY-3 homolog (LOC111044721), mRNA	ame-miR-3049-3p_L+1R-2	1	1	2	GO:0005575(cellular_component);GO:0008150(biological_process)
XM_022329940.1	map	111044730	LOC111044730	PREDICTED: Nilaparvata lugens uncharacterized LOC111044730 (LOC111044730), transcript variant X3, mRNA	PC-5p-42059_193	1	1	2
XM_022329941.1	map	111044730	LOC111044730	PREDICTED: Nilaparvata lugens uncharacterized LOC111044730 (LOC111044730), transcript variant X3, mRNA	PC-5p-42059_193	1	1	2
XM_022329942.1	map	111044730	LOC111044730	PREDICTED: Nilaparvata lugens uncharacterized LOC111044730 (LOC111044730), transcript variant X3, mRNA	PC-5p-42059_193	1	1	2
XM_022329944.1	map	111044730	LOC111044730	PREDICTED: Nilaparvata lugens uncharacterized LOC111044730 (LOC111044730), transcript variant X3, mRNA	PC-5p-42059_193	1	1	2
XM_022329947.1	map	111044732	LOC111044732	PREDICTED: Nilaparvata lugens retinaldehyde-binding protein 1 (LOC111044732), mRNA	PC-5p-280_24071	1	1	2
XM_022329949.1	map	111044734	LOC111044734	PREDICTED: Nilaparvata lugens aspartate aminotransferase, mitochondrial (LOC111044734), mRNA	PC-5p-280_24071	1	1	2
XM_022329951.1	map	111044708	LOC111044708	PREDICTED: Nilaparvata lugens protein RRP5 homolog (LOC111044708), mRNA	PC-5p-142923_44	1	1	2
XM_022329956.1	map	111044736	LOC111044736	PREDICTED: Nilaparvata lugens uncharacterized LOC111044736 (LOC111044736), transcript variant X2, mRNA	PC-5p-42059_193	1	1	2
XM_022329956.1	map	111044736	LOC111044736	PREDICTED: Nilaparvata lugens uncharacterized LOC111044736 (LOC111044736), transcript variant X2, mRNA	dqu-miR-133-5p_2ss13AC18TC	1	1	2
XM_022329960.1	map	111044736	LOC111044736	PREDICTED: Nilaparvata lugens uncharacterized LOC111044736 (LOC111044736), transcript variant X2, mRNA	PC-5p-42059_193	1	1	2
XM_022329960.1	map	111044736	LOC111044736	PREDICTED: Nilaparvata lugens uncharacterized LOC111044736 (LOC111044736), transcript variant X2, mRNA	dqu-miR-133-5p_2ss13AC18TC	1	1	2
XM_022329961.1	map	111044743	LOC111044743	PREDICTED: Nilaparvata lugens putative transmembrane protein INAFM2 (LOC111044743), mRNA	PC-5p-71845_106	1	1	2
XM_022329968.1	map	111044749	LOC111044749	PREDICTED: Nilaparvata lugens odorant receptor coreceptor (LOC111044749), mRNA	PC-3p-71007_108	1	1	2	GO:0004984(olfactory receptor activity);GO:0042755(eating behavior)
XM_022329968.1	map	111044749	LOC111044749	PREDICTED: Nilaparvata lugens odorant receptor coreceptor (LOC111044749), mRNA	PC-5p-42059_193	1	1	2	GO:0004984(olfactory receptor activity);GO:0042755(eating behavior)
XM_022329969.1	map	111044750	LOC111044750	PREDICTED: Nilaparvata lugens dnaJ homolog subfamily B member 9-like (LOC111044750), mRNA	PC-3p-12814_573	1	1	2
XM_022329970.1	map	111044747	LOC111044747	PREDICTED: Nilaparvata lugens phospholipid scramblase 1-like (LOC111044747), mRNA	PC-3p-2060_2700	1	1	2
XM_022329970.1	map	111044747	LOC111044747	PREDICTED: Nilaparvata lugens phospholipid scramblase 1-like (LOC111044747), mRNA	PC-5p-10471_673	1	1	2
XM_022329970.1	map	111044747	LOC111044747	PREDICTED: Nilaparvata lugens phospholipid scramblase 1-like (LOC111044747), mRNA	tca-miR-2788-3p_R+3_1ss11GA	1	1	2
XM_022329971.1	map	111044751	LOC111044751	PREDICTED: Nilaparvata lugens dynamin-1-like protein (LOC111044751), mRNA	PC-3p-2060_2700	1	1	2	GO:0005737(cytoplasm);GO:0043231(intracellular membrane-bounded organelle)	ko04214(Apoptosis - fly)
XM_022329971.1	map	111044751	LOC111044751	PREDICTED: Nilaparvata lugens dynamin-1-like protein (LOC111044751), mRNA	PC-5p-10471_673	1	1	2	GO:0005737(cytoplasm);GO:0043231(intracellular membrane-bounded organelle)	ko04214(Apoptosis - fly)
XM_022329971.1	map	111044751	LOC111044751	PREDICTED: Nilaparvata lugens dynamin-1-like protein (LOC111044751), mRNA	PC-5p-182481_31	1	1	2	GO:0005737(cytoplasm);GO:0043231(intracellular membrane-bounded organelle)	ko04214(Apoptosis - fly)
XM_022329977.1	map	111044757	LOC111044757	PREDICTED: Nilaparvata lugens protein alan shepard (LOC111044757), mRNA	PC-3p-2510_2230	1	1	2
XM_022329977.1	map	111044757	LOC111044757	PREDICTED: Nilaparvata lugens protein alan shepard (LOC111044757), mRNA	PC-5p-42059_193	1	1	2
XM_022329978.1	map	111044760	LOC111044760	PREDICTED: Nilaparvata lugens uncharacterized LOC111044760 (LOC111044760), mRNA	PC-3p-71007_108	1	1	2
XM_022329980.1	map	111044758	LOC111044758	PREDICTED: Nilaparvata lugens phospholipid scramblase 2-like (LOC111044758), transcript variant X3, mRNA	PC-3p-12814_573	1	1	2
XM_022329980.1	map	111044758	LOC111044758	PREDICTED: Nilaparvata lugens phospholipid scramblase 2-like (LOC111044758), transcript variant X3, mRNA	PC-5p-71845_106	1	1	2
XM_022329980.1	map	111044758	LOC111044758	PREDICTED: Nilaparvata lugens phospholipid scramblase 2-like (LOC111044758), transcript variant X3, mRNA	tca-miR-137-3p_L-1R+1_1ss18AG	1	1	2
XM_022329982.1	map	111044763	LOC111044763	PREDICTED: Nilaparvata lugens protein unzipped-like (LOC111044763), mRNA	PC-5p-182481_31	1	1	2
XM_022329982.1	map	111044763	LOC111044763	PREDICTED: Nilaparvata lugens protein unzipped-like (LOC111044763), mRNA	PC-5p-280_24071	1	1	2
XM_022329982.1	map	111044763	LOC111044763	PREDICTED: Nilaparvata lugens protein unzipped-like (LOC111044763), mRNA	tca-miR-137-3p_L-1R+1_1ss18AG	1	1	2
XM_022329985.1	map	111044765	LOC111044765	PREDICTED: Nilaparvata lugens tumor suppressor candidate 2-like (LOC111044765), mRNA	PC-5p-141661_45	1	1	2
XM_022329985.1	map	111044765	LOC111044765	PREDICTED: Nilaparvata lugens tumor suppressor candidate 2-like (LOC111044765), mRNA	tca-miR-14-3p_R-2_1ss1TC	1	1	2
XM_022329987.1	map	111044758	LOC111044758	PREDICTED: Nilaparvata lugens phospholipid scramblase 2-like (LOC111044758), transcript variant X3, mRNA	PC-3p-12814_573	1	1	2
XM_022329987.1	map	111044758	LOC111044758	PREDICTED: Nilaparvata lugens phospholipid scramblase 2-like (LOC111044758), transcript variant X3, mRNA	PC-5p-71845_106	1	1	2
XM_022329987.1	map	111044758	LOC111044758	PREDICTED: Nilaparvata lugens phospholipid scramblase 2-like (LOC111044758), transcript variant X3, mRNA	tca-miR-137-3p_L-1R+1_1ss18AG	1	1	2
XM_022329992.1	map	111044772	LOC111044772	PREDICTED: Nilaparvata lugens uncharacterized LOC111044772 (LOC111044772), partial mRNA	PC-3p-71007_108	1	1	2
XM_022329992.1	map	111044772	LOC111044772	PREDICTED: Nilaparvata lugens uncharacterized LOC111044772 (LOC111044772), partial mRNA	tca-miR-317-3p_R-3	1	1	2
XM_022329995.1	map	111044758	LOC111044758	PREDICTED: Nilaparvata lugens phospholipid scramblase 2-like (LOC111044758), transcript variant X3, mRNA	PC-3p-12814_573	1	1	2
XM_022329995.1	map	111044758	LOC111044758	PREDICTED: Nilaparvata lugens phospholipid scramblase 2-like (LOC111044758), transcript variant X3, mRNA	PC-5p-71845_106	1	1	2
XM_022329995.1	map	111044758	LOC111044758	PREDICTED: Nilaparvata lugens phospholipid scramblase 2-like (LOC111044758), transcript variant X3, mRNA	tca-miR-137-3p_L-1R+1_1ss18AG	1	1	2
XM_022329999.1	map	111044778	LOC111044778	PREDICTED: Nilaparvata lugens TWiK family of potassium channels protein 18 (LOC111044778), mRNA	PC-5p-280_24071	1	1	2
XM_022330000.1	map	111044779	LOC111044779	PREDICTED: Nilaparvata lugens ceramide glucosyltransferase (LOC111044779), transcript variant X1, mRNA	PC-5p-141661_45	1	1	2
XM_022330000.1	map	111044779	LOC111044779	PREDICTED: Nilaparvata lugens ceramide glucosyltransferase (LOC111044779), transcript variant X1, mRNA	PC-5p-182481_31	1	1	2
XM_022330001.1	map	111044779	LOC111044779	PREDICTED: Nilaparvata lugens ceramide glucosyltransferase (LOC111044779), transcript variant X1, mRNA	PC-5p-141661_45	1	1	2
XM_022330001.1	map	111044779	LOC111044779	PREDICTED: Nilaparvata lugens ceramide glucosyltransferase (LOC111044779), transcript variant X1, mRNA	PC-5p-182481_31	1	1	2
XM_022330003.1	map	111044782	LOC111044782	PREDICTED: Nilaparvata lugens pro-resilin-like (LOC111044782), transcript variant X1, mRNA	dme-miR-193-3p_2ss10AG22CG	1	1	2
XM_022330004.1	map	111044782	LOC111044782	PREDICTED: Nilaparvata lugens pro-resilin-like (LOC111044782), transcript variant X1, mRNA	dme-miR-193-3p_2ss10AG22CG	1	1	2
XM_022330005.1	map	111044783	LOC111044783	PREDICTED: Nilaparvata lugens pyridoxine/pyridoxamine 5'-phosphate oxidase-like (LOC111044783), mRNA	PC-3p-15330_496	1	1	2
XM_022330005.1	map	111044783	LOC111044783	PREDICTED: Nilaparvata lugens pyridoxine/pyridoxamine 5'-phosphate oxidase-like (LOC111044783), mRNA	dme-miR-193-3p_2ss10AG22CG	1	1	2
XM_022330005.1	map	111044783	LOC111044783	PREDICTED: Nilaparvata lugens pyridoxine/pyridoxamine 5'-phosphate oxidase-like (LOC111044783), mRNA	tca-miR-317-3p_R-3	1	1	2
XM_022330006.1	map	111044781	LOC111044781	PREDICTED: Nilaparvata lugens sodium-independent sulfate anion transporter-like (LOC111044781), transcript variant X1, mRNA	PC-5p-142923_44	1	1	2	GO:0005254(chloride channel activity);GO:0005887(integral component of plasma membrane);GO:0015106(bicarbonate transmembrane transporter activity);GO:0015116(sulfate transmembrane transporter activity);GO:0015301(anion:anion antiporter activity);GO:0015701(bicarbonate transport);GO:0019531(oxalate transmembrane transporter activity);GO:0042391(regulation of membrane potential);GO:0051453(regulati…
XM_022330006.1	map	111044781	LOC111044781	PREDICTED: Nilaparvata lugens sodium-independent sulfate anion transporter-like (LOC111044781), transcript variant X1, mRNA	tca-miR-9a-5p_R+1	1	1	2	GO:0005254(chloride channel activity);GO:0005887(integral component of plasma membrane);GO:0015106(bicarbonate transmembrane transporter activity);GO:0015116(sulfate transmembrane transporter activity);GO:0015301(anion:anion antiporter activity);GO:0015701(bicarbonate transport);GO:0019531(oxalate transmembrane transporter activity);GO:0042391(regulation of membrane potential);GO:0051453(regulati…
XM_022330007.1	map	111044784	LOC111044784	PREDICTED: Nilaparvata lugens trypsin I-P1-like (LOC111044784), mRNA	PC-3p-71007_108	1	1	2
XM_022330007.1	map	111044784	LOC111044784	PREDICTED: Nilaparvata lugens trypsin I-P1-like (LOC111044784), mRNA	PC-5p-42059_193	1	1	2
XM_022330008.1	map	111044785	LOC111044785	PREDICTED: Nilaparvata lugens ornithine decarboxylase antizyme 1-like (LOC111044785), mRNA	PC-3p-15330_496	1	1	2
XM_022330011.1	map	111044788	LOC111044788	PREDICTED: Nilaparvata lugens MKL/myocardin-like protein 2 (LOC111044788), mRNA	PC-3p-2060_2700	1	1	2
XM_022330011.1	map	111044788	LOC111044788	PREDICTED: Nilaparvata lugens MKL/myocardin-like protein 2 (LOC111044788), mRNA	PC-5p-41317_196	1	1	2
XM_022330014.1	map	111044781	LOC111044781	PREDICTED: Nilaparvata lugens sodium-independent sulfate anion transporter-like (LOC111044781), transcript variant X1, mRNA	PC-5p-142923_44	1	1	2	GO:0005254(chloride channel activity);GO:0005887(integral component of plasma membrane);GO:0015106(bicarbonate transmembrane transporter activity);GO:0015116(sulfate transmembrane transporter activity);GO:0015301(anion:anion antiporter activity);GO:0015701(bicarbonate transport);GO:0019531(oxalate transmembrane transporter activity);GO:0042391(regulation of membrane potential);GO:0051453(regulati…
XM_022330014.1	map	111044781	LOC111044781	PREDICTED: Nilaparvata lugens sodium-independent sulfate anion transporter-like (LOC111044781), transcript variant X1, mRNA	tca-miR-9a-5p_R+1	1	1	2	GO:0005254(chloride channel activity);GO:0005887(integral component of plasma membrane);GO:0015106(bicarbonate transmembrane transporter activity);GO:0015116(sulfate transmembrane transporter activity);GO:0015301(anion:anion antiporter activity);GO:0015701(bicarbonate transport);GO:0019531(oxalate transmembrane transporter activity);GO:0042391(regulation of membrane potential);GO:0051453(regulati…
XM_022330016.1	map	111044792	LOC111044792	PREDICTED: Nilaparvata lugens short transient receptor potential channel 1-like (LOC111044792), partial mRNA	bmo-miR-9a-5p_L+2R-2	1	1	2	GO:0001964(startle response);GO:0005216(ion channel activity);GO:0005261(cation channel activity);GO:0005262(calcium channel activity);GO:0005929(cilium);GO:0006812(cation transport);GO:0006816(calcium ion transport);GO:0007605(sensory perception of sound);GO:0007638(mechanosensory behavior);GO:0008092(cytoskeletal protein binding);GO:0008381(mechanically-gated ion channel activity);GO:0010996(re…
XM_022330017.1	map	111044793	LOC111044793	PREDICTED: Nilaparvata lugens chaperone protein DnaK-like (LOC111044793), mRNA	PC-3p-2510_2230	1	1	2
XM_022330017.1	map	111044793	LOC111044793	PREDICTED: Nilaparvata lugens chaperone protein DnaK-like (LOC111044793), mRNA	PC-5p-142923_44	1	1	2
XM_022330017.1	map	111044793	LOC111044793	PREDICTED: Nilaparvata lugens chaperone protein DnaK-like (LOC111044793), mRNA	PC-5p-162901_37	1	1	2
XM_022330019.1	map	111044795	LOC111044795	PREDICTED: Nilaparvata lugens COP9 signalosome complex subunit 3-like (LOC111044795), mRNA	tca-miR-14-3p_R-2_1ss1TC	1	1	2	GO:0005634(nucleus);GO:0005737(cytoplasm);GO:0006511(ubiquitin-dependent protein catabolic process);GO:0008180(COP9 signalosome);GO:0010388(cullin deneddylation)
XM_022330022.1	map	111044799	LOC111044799	PREDICTED: Nilaparvata lugens COP9 signalosome complex subunit 3-like (LOC111044799), mRNA	tca-miR-14-3p_R-2_1ss1TC	1	1	2	GO:0005634(nucleus);GO:0005737(cytoplasm);GO:0006511(ubiquitin-dependent protein catabolic process);GO:0008180(COP9 signalosome);GO:0010388(cullin deneddylation)
XM_022330023.1	map	111044800	LOC111044800	PREDICTED: Nilaparvata lugens RISC-loading complex subunit tarbp2-like (LOC111044800), mRNA	PC-5p-141661_45	1	1	2
XM_022330023.1	map	111044800	LOC111044800	PREDICTED: Nilaparvata lugens RISC-loading complex subunit tarbp2-like (LOC111044800), mRNA	tca-miR-9a-5p_R+1	1	1	2
XM_022330028.1	map	111044804	LOC111044804	PREDICTED: Nilaparvata lugens B-cell lymphoma/leukemia 11A (LOC111044804), mRNA	PC-3p-112229_61	1	1	2
XM_022330028.1	map	111044804	LOC111044804	PREDICTED: Nilaparvata lugens B-cell lymphoma/leukemia 11A (LOC111044804), mRNA	PC-5p-141661_45	1	1	2
XM_022330029.1	map	111044805	LOC111044805	PREDICTED: Nilaparvata lugens piggyBac transposable element-derived protein 3-like (LOC111044805), mRNA	PC-5p-162901_37	1	1	2
XM_022330029.1	map	111044805	LOC111044805	PREDICTED: Nilaparvata lugens piggyBac transposable element-derived protein 3-like (LOC111044805), mRNA	dqu-miR-133-5p_2ss13AC18TC	1	1	2
XM_022330030.1	map	111044806	LOC111044806	PREDICTED: Nilaparvata lugens sex peptide receptor (LOC111044806), transcript variant X2, mRNA	PC-3p-2510_2230	1	1	2
XM_022330030.1	map	111044806	LOC111044806	PREDICTED: Nilaparvata lugens sex peptide receptor (LOC111044806), transcript variant X2, mRNA	PC-5p-10471_673	1	1	2
XM_022330030.1	map	111044806	LOC111044806	PREDICTED: Nilaparvata lugens sex peptide receptor (LOC111044806), transcript variant X2, mRNA	PC-5p-182481_31	1	1	2
XM_022330030.1	map	111044806	LOC111044806	PREDICTED: Nilaparvata lugens sex peptide receptor (LOC111044806), transcript variant X2, mRNA	PC-5p-42059_193	1	1	2
XM_022330030.1	map	111044806	LOC111044806	PREDICTED: Nilaparvata lugens sex peptide receptor (LOC111044806), transcript variant X2, mRNA	tca-miR-275-3p	1	1	2
XM_022330031.1	map	111044806	LOC111044806	PREDICTED: Nilaparvata lugens sex peptide receptor (LOC111044806), transcript variant X2, mRNA	PC-5p-182481_31	1	1	2
XM_022330031.1	map	111044806	LOC111044806	PREDICTED: Nilaparvata lugens sex peptide receptor (LOC111044806), transcript variant X2, mRNA	PC-5p-42059_193	1	1	2
XM_022330031.1	map	111044806	LOC111044806	PREDICTED: Nilaparvata lugens sex peptide receptor (LOC111044806), transcript variant X2, mRNA	tca-miR-275-3p	1	1	2
XM_022330034.1	map	111044809	LOC111044809	PREDICTED: Nilaparvata lugens adenomatous polyposis coli homolog (LOC111044809), mRNA	tca-miR-14-3p_R-2_1ss1TC	1	1	2
XM_022330037.1	map	111044812	LOC111044812	PREDICTED: Nilaparvata lugens longitudinals lacking protein-like (LOC111044812), transcript variant X2, mRNA	PC-5p-10471_673	1	1	2
XM_022330038.1	map	111044812	LOC111044812	PREDICTED: Nilaparvata lugens longitudinals lacking protein-like (LOC111044812), transcript variant X2, mRNA	PC-5p-10471_673	1	1	2
XM_022330041.1	map	111044815	LOC111044815	PREDICTED: Nilaparvata lugens group 10 secretory phospholipase A2 (LOC111044815), mRNA	dpe-miR-133_R+2	1	1	2
XM_022330041.1	map	111044815	LOC111044815	PREDICTED: Nilaparvata lugens group 10 secretory phospholipase A2 (LOC111044815), mRNA	tca-miR-14-3p_R-2_1ss1TC	1	1	2
XM_022330042.1	map	111044817	LOC111044817	PREDICTED: Nilaparvata lugens ankyrin repeat domain-containing protein 12-like (LOC111044817), partial mRNA	PC-5p-41317_196	1	1	2
XM_022330044.1	map	111044819	LOC111044819	PREDICTED: Nilaparvata lugens nudC domain-containing protein 3 (LOC111044819), mRNA	PC-3p-15330_496	1	1	2
XM_022330044.1	map	111044819	LOC111044819	PREDICTED: Nilaparvata lugens nudC domain-containing protein 3 (LOC111044819), mRNA	PC-5p-142923_44	1	1	2
XM_022330044.1	map	111044819	LOC111044819	PREDICTED: Nilaparvata lugens nudC domain-containing protein 3 (LOC111044819), mRNA	PC-5p-71845_106	1	1	2
XM_022330044.1	map	111044819	LOC111044819	PREDICTED: Nilaparvata lugens nudC domain-containing protein 3 (LOC111044819), mRNA	bmo-miR-9a-5p_L+2R-2	1	1	2
XM_022330051.1	map	111044823	LOC111044823	PREDICTED: Nilaparvata lugens eukaryotic translation initiation factor 4B-like (LOC111044823), mRNA	PC-3p-112229_61	1	1	2
XM_022330051.1	map	111044823	LOC111044823	PREDICTED: Nilaparvata lugens eukaryotic translation initiation factor 4B-like (LOC111044823), mRNA	PC-3p-15330_496	1	1	2
XM_022330054.1	map	111044827	LOC111044827	PREDICTED: Nilaparvata lugens uncharacterized LOC111044827 (LOC111044827), mRNA	PC-3p-2060_2700	1	1	2
XM_022330054.1	map	111044827	LOC111044827	PREDICTED: Nilaparvata lugens uncharacterized LOC111044827 (LOC111044827), mRNA	PC-5p-193172_29	1	1	2
XM_022330054.1	map	111044827	LOC111044827	PREDICTED: Nilaparvata lugens uncharacterized LOC111044827 (LOC111044827), mRNA	PC-5p-41317_196	1	1	2
XM_022330054.1	map	111044827	LOC111044827	PREDICTED: Nilaparvata lugens uncharacterized LOC111044827 (LOC111044827), mRNA	dqu-miR-133-5p_2ss13AC18TC	1	1	2
XM_022330055.1	map	111044828	LOC111044828	PREDICTED: Nilaparvata lugens MLX-interacting protein (LOC111044828), mRNA	PC-3p-55615_142	1	1	2
XM_022330055.1	map	111044828	LOC111044828	PREDICTED: Nilaparvata lugens MLX-interacting protein (LOC111044828), mRNA	PC-3p-91528_79	1	1	2
XM_022330055.1	map	111044828	LOC111044828	PREDICTED: Nilaparvata lugens MLX-interacting protein (LOC111044828), mRNA	tca-miR-9a-3p_R+3_1ss18GA	1	1	2
XM_022330058.1	map	111044831	LOC111044831	PREDICTED: Nilaparvata lugens NADH dehydrogenase (ubiquinone) complex I, assembly factor 6-like (LOC111044831), mRNA	PC-3p-55615_142	1	1	2
XM_022330058.1	map	111044831	LOC111044831	PREDICTED: Nilaparvata lugens NADH dehydrogenase (ubiquinone) complex I, assembly factor 6-like (LOC111044831), mRNA	PC-3p-91528_79	1	1	2
XM_022330058.1	map	111044831	LOC111044831	PREDICTED: Nilaparvata lugens NADH dehydrogenase (ubiquinone) complex I, assembly factor 6-like (LOC111044831), mRNA	PC-3p-99602_71	1	1	2
XM_022330078.1	map	111044843	LOC111044843	PREDICTED: Nilaparvata lugens mucin-2-like (LOC111044843), mRNA	PC-3p-2060_2700	1	1	2
XM_022330078.1	map	111044843	LOC111044843	PREDICTED: Nilaparvata lugens mucin-2-like (LOC111044843), mRNA	PC-3p-2510_2230	1	1	2
XM_022330078.1	map	111044843	LOC111044843	PREDICTED: Nilaparvata lugens mucin-2-like (LOC111044843), mRNA	PC-5p-24585_327	1	1	2
XM_022330078.1	map	111044843	LOC111044843	PREDICTED: Nilaparvata lugens mucin-2-like (LOC111044843), mRNA	bmo-miR-9a-5p_L+2R-2	1	1	2
XM_022330079.1	map	111044844	LOC111044844	PREDICTED: Nilaparvata lugens leucine-rich repeat-containing protein 49 (LOC111044844), mRNA	PC-5p-41317_196	1	1	2
XM_022330080.1	map	111044845	LOC111044845	PREDICTED: Nilaparvata lugens trafficking protein particle complex subunit 8 (LOC111044845), mRNA	PC-3p-1819_3013	1	1	2
XM_022330081.1	map	111044846	LOC111044846	PREDICTED: Nilaparvata lugens uncharacterized LOC111044846 (LOC111044846), mRNA	PC-3p-15330_496	1	1	2
XM_022330081.1	map	111044846	LOC111044846	PREDICTED: Nilaparvata lugens uncharacterized LOC111044846 (LOC111044846), mRNA	tca-miR-14-3p_R-2_1ss1TC	1	1	2
XM_022330082.1	map	111044848	LOC111044848	PREDICTED: Nilaparvata lugens pyruvate dehydrogenase E1 component subunit beta, mitochondrial (LOC111044848), mRNA	PC-3p-15330_496	1	1	2
XM_022330084.1	map	111044850	LOC111044850	PREDICTED: Nilaparvata lugens farnesyl pyrophosphate synthase-like (LOC111044850), mRNA	PC-3p-2060_2700	1	1	2
XM_022330084.1	map	111044850	LOC111044850	PREDICTED: Nilaparvata lugens farnesyl pyrophosphate synthase-like (LOC111044850), mRNA	PC-5p-141661_45	1	1	2
XM_022330084.1	map	111044850	LOC111044850	PREDICTED: Nilaparvata lugens farnesyl pyrophosphate synthase-like (LOC111044850), mRNA	PC-5p-335567_12	1	1	2
XM_022330085.1	map	111044847	LOC111044847	PREDICTED: Nilaparvata lugens Golgi to ER traffic protein 4 homolog (LOC111044847), mRNA	PC-5p-139494_46	1	1	2
XM_022330086.1	map	111044851	LOC111044851	PREDICTED: Nilaparvata lugens homocysteine-responsive endoplasmic reticulum-resident ubiquitin-like domain member 2 protein (LOC111044851), transcript variant X4, mRNA	tca-miR-317-3p_R-3	1	1	2
XM_022330087.1	map	111044851	LOC111044851	PREDICTED: Nilaparvata lugens homocysteine-responsive endoplasmic reticulum-resident ubiquitin-like domain member 2 protein (LOC111044851), transcript variant X4, mRNA	tca-miR-317-3p_R-3	1	1	2
XM_022330088.1	map	111044851	LOC111044851	PREDICTED: Nilaparvata lugens homocysteine-responsive endoplasmic reticulum-resident ubiquitin-like domain member 2 protein (LOC111044851), transcript variant X4, mRNA	tca-miR-317-3p_R-3	1	1	2
XM_022330089.1	map	111044851	LOC111044851	PREDICTED: Nilaparvata lugens homocysteine-responsive endoplasmic reticulum-resident ubiquitin-like domain member 2 protein (LOC111044851), transcript variant X4, mRNA	tca-miR-317-3p_R-3	1	1	2
XM_022330090.1	map	111044852	LOC111044852	PREDICTED: Nilaparvata lugens nucleoside diphosphate-linked moiety X motif 19-like (LOC111044852), transcript variant X4, mRNA	tca-miR-2788-3p_R+3_1ss11GA	1	1	2
XM_022330091.1	map	111044852	LOC111044852	PREDICTED: Nilaparvata lugens nucleoside diphosphate-linked moiety X motif 19-like (LOC111044852), transcript variant X4, mRNA	tca-miR-2788-3p_R+3_1ss11GA	1	1	2
XM_022330092.1	map	111044852	LOC111044852	PREDICTED: Nilaparvata lugens nucleoside diphosphate-linked moiety X motif 19-like (LOC111044852), transcript variant X4, mRNA	tca-miR-2788-3p_R+3_1ss11GA	1	1	2
XM_022330094.1	map	111044854	LOC111044854	PREDICTED: Nilaparvata lugens protein artemis-like (LOC111044854), transcript variant X2, misc_RNA	PC-3p-15330_496	1	1	2
XM_022330094.1	map	111044854	LOC111044854	PREDICTED: Nilaparvata lugens protein artemis-like (LOC111044854), transcript variant X2, misc_RNA	tca-miR-137-3p_L-1R+1_1ss18AG	1	1	2
XM_022330094.1	map	111044854	LOC111044854	PREDICTED: Nilaparvata lugens protein artemis-like (LOC111044854), transcript variant X2, misc_RNA	tca-miR-34-5p_R+3	1	1	2
XM_022330094.1	map	111044854	LOC111044854	PREDICTED: Nilaparvata lugens protein artemis-like (LOC111044854), transcript variant X2, misc_RNA	tca-miR-9a-5p_R+1	1	1	2
XM_022330096.1	map	111044853	LOC111044853	PREDICTED: Nilaparvata lugens cryptochrome-1 (LOC111044853), transcript variant X1, mRNA	PC-5p-141661_45	1	1	2	GO:0000060(protein import into nucleus, translocation);GO:0005634(nucleus);GO:0005641(nuclear envelope lumen);GO:0005737(cytoplasm);GO:0009882(blue light photoreceptor activity);GO:0042752(regulation of circadian rhythm);GO:0045892(negative regulation of transcription, DNA-templated);GO:0050660(flavin adenine dinucleotide binding)
XM_022330096.1	map	111044853	LOC111044853	PREDICTED: Nilaparvata lugens cryptochrome-1 (LOC111044853), transcript variant X1, mRNA	tca-miR-275-3p	1	1	2	GO:0000060(protein import into nucleus, translocation);GO:0005634(nucleus);GO:0005641(nuclear envelope lumen);GO:0005737(cytoplasm);GO:0009882(blue light photoreceptor activity);GO:0042752(regulation of circadian rhythm);GO:0045892(negative regulation of transcription, DNA-templated);GO:0050660(flavin adenine dinucleotide binding)
XM_022330099.1	map	111044859	LOC111044859	PREDICTED: Nilaparvata lugens tetratricopeptide repeat protein 39C-like (LOC111044859), mRNA	PC-5p-10471_673	1	1	2
XM_022330101.1	map	111044853	LOC111044853	PREDICTED: Nilaparvata lugens cryptochrome-1 (LOC111044853), transcript variant X1, mRNA	PC-5p-141661_45	1	1	2	GO:0000060(protein import into nucleus, translocation);GO:0005634(nucleus);GO:0005641(nuclear envelope lumen);GO:0005737(cytoplasm);GO:0009882(blue light photoreceptor activity);GO:0042752(regulation of circadian rhythm);GO:0045892(negative regulation of transcription, DNA-templated);GO:0050660(flavin adenine dinucleotide binding)
XM_022330101.1	map	111044853	LOC111044853	PREDICTED: Nilaparvata lugens cryptochrome-1 (LOC111044853), transcript variant X1, mRNA	tca-miR-275-3p	1	1	2	GO:0000060(protein import into nucleus, translocation);GO:0005634(nucleus);GO:0005641(nuclear envelope lumen);GO:0005737(cytoplasm);GO:0009882(blue light photoreceptor activity);GO:0042752(regulation of circadian rhythm);GO:0045892(negative regulation of transcription, DNA-templated);GO:0050660(flavin adenine dinucleotide binding)
XM_022330104.1	map	111044864	LOC111044864	PREDICTED: Nilaparvata lugens diacylglycerol kinase epsilon-like (LOC111044864), mRNA	PC-5p-280_24071	1	1	2
XM_022330104.1	map	111044864	LOC111044864	PREDICTED: Nilaparvata lugens diacylglycerol kinase epsilon-like (LOC111044864), mRNA	PC-5p-41317_196	1	1	2
XM_022330105.1	map	111044865	LOC111044865	PREDICTED: Nilaparvata lugens rho GDP-dissociation inhibitor 1 (LOC111044865), mRNA	PC-3p-2060_2700	1	1	2
XM_022330105.1	map	111044865	LOC111044865	PREDICTED: Nilaparvata lugens rho GDP-dissociation inhibitor 1 (LOC111044865), mRNA	PC-3p-91528_79	1	1	2
XM_022330105.1	map	111044865	LOC111044865	PREDICTED: Nilaparvata lugens rho GDP-dissociation inhibitor 1 (LOC111044865), mRNA	PC-5p-182481_31	1	1	2
XM_022330105.1	map	111044865	LOC111044865	PREDICTED: Nilaparvata lugens rho GDP-dissociation inhibitor 1 (LOC111044865), mRNA	PC-5p-71845_106	1	1	2
XM_022330105.1	map	111044865	LOC111044865	PREDICTED: Nilaparvata lugens rho GDP-dissociation inhibitor 1 (LOC111044865), mRNA	bmo-miR-9a-5p_L+2R-2	1	1	2
XM_022330105.1	map	111044865	LOC111044865	PREDICTED: Nilaparvata lugens rho GDP-dissociation inhibitor 1 (LOC111044865), mRNA	tca-miR-9a-5p_R+1	1	1	2
XM_022330106.1	map	111044866	LOC111044866	PREDICTED: Nilaparvata lugens complex III assembly factor LYRM7 (LOC111044866), mRNA	PC-3p-55615_142	1	1	2
XM_022330106.1	map	111044866	LOC111044866	PREDICTED: Nilaparvata lugens complex III assembly factor LYRM7 (LOC111044866), mRNA	PC-3p-91528_79	1	1	2
XM_022330114.1	map	111044868	LOC111044868	PREDICTED: Nilaparvata lugens gastrula zinc finger protein XlCGF8.2DB-like (LOC111044868), mRNA	PC-3p-77335_97	1	1	2
XM_022330123.1	map	111044878	LOC111044878	PREDICTED: Nilaparvata lugens leucine zipper transcription factor-like protein 1 (LOC111044878), mRNA	tca-miR-317-3p_R-3	1	1	2
XM_022330125.1	map	111044877	LOC111044877	PREDICTED: Nilaparvata lugens protein roadkill (LOC111044877), transcript variant X2, mRNA	PC-5p-142923_44	1	1	2	GO:0005515(protein binding);GO:0005634(nucleus);GO:0007349(cellularization);GO:0016567(protein ubiquitination);GO:0030162(regulation of proteolysis);GO:0031648(protein destabilization);GO:0042067(establishment of ommatidial planar polarity);GO:0042308(negative regulation of protein import into nucleus);GO:0042803(protein homodimerization activity);GO:0043065(positive regulation of apoptotic proce…
XM_022330126.1	map	111044880	LOC111044880	PREDICTED: Nilaparvata lugens guanine nucleotide-binding protein G(q) subunit alpha (LOC111044880), transcript variant X1, mRNA	bmo-miR-9a-5p_L+2R-2	1	1	2	GO:0001664(G-protein coupled receptor binding);GO:0002385(mucosal immune response);GO:0003924(GTPase activity);GO:0004871(signal transducer activity);GO:0005525(GTP binding);GO:0005834(heterotrimeric G-protein complex);GO:0005886(plasma membrane);GO:0006897(endocytosis);GO:0007186(G-protein coupled receptor signaling pathway);GO:0007202(activation of phospholipase C activity);GO:0007602(phototran…	ko04745(Phototransduction - fly)
XM_022330129.1	map	111044880	LOC111044880	PREDICTED: Nilaparvata lugens guanine nucleotide-binding protein G(q) subunit alpha (LOC111044880), transcript variant X1, mRNA	bmo-miR-9a-5p_L+2R-2	1	1	2	GO:0001664(G-protein coupled receptor binding);GO:0002385(mucosal immune response);GO:0003924(GTPase activity);GO:0004871(signal transducer activity);GO:0005525(GTP binding);GO:0005834(heterotrimeric G-protein complex);GO:0005886(plasma membrane);GO:0006897(endocytosis);GO:0007186(G-protein coupled receptor signaling pathway);GO:0007202(activation of phospholipase C activity);GO:0007602(phototran…	ko04745(Phototransduction - fly)
XM_022330130.1	map	111044880	LOC111044880	PREDICTED: Nilaparvata lugens guanine nucleotide-binding protein G(q) subunit alpha (LOC111044880), transcript variant X1, mRNA	bmo-miR-9a-5p_L+2R-2	1	1	2	GO:0001664(G-protein coupled receptor binding);GO:0002385(mucosal immune response);GO:0003924(GTPase activity);GO:0004871(signal transducer activity);GO:0005525(GTP binding);GO:0005834(heterotrimeric G-protein complex);GO:0005886(plasma membrane);GO:0006897(endocytosis);GO:0007186(G-protein coupled receptor signaling pathway);GO:0007202(activation of phospholipase C activity);GO:0007602(phototran…	ko04745(Phototransduction - fly)
XM_022330131.1	map	111044880	LOC111044880	PREDICTED: Nilaparvata lugens guanine nucleotide-binding protein G(q) subunit alpha (LOC111044880), transcript variant X1, mRNA	bmo-miR-9a-5p_L+2R-2	1	1	2	GO:0001664(G-protein coupled receptor binding);GO:0002385(mucosal immune response);GO:0003924(GTPase activity);GO:0004871(signal transducer activity);GO:0005525(GTP binding);GO:0005834(heterotrimeric G-protein complex);GO:0005886(plasma membrane);GO:0006897(endocytosis);GO:0007186(G-protein coupled receptor signaling pathway);GO:0007202(activation of phospholipase C activity);GO:0007602(phototran…	ko04745(Phototransduction - fly)
XM_022330133.1	map	111044880	LOC111044880	PREDICTED: Nilaparvata lugens guanine nucleotide-binding protein G(q) subunit alpha (LOC111044880), transcript variant X1, mRNA	bmo-miR-9a-5p_L+2R-2	1	1	2	GO:0001664(G-protein coupled receptor binding);GO:0002385(mucosal immune response);GO:0003924(GTPase activity);GO:0004871(signal transducer activity);GO:0005525(GTP binding);GO:0005834(heterotrimeric G-protein complex);GO:0005886(plasma membrane);GO:0006897(endocytosis);GO:0007186(G-protein coupled receptor signaling pathway);GO:0007202(activation of phospholipase C activity);GO:0007602(phototran…	ko04745(Phototransduction - fly)
XM_022330137.1	map	111044883	LOC111044883	PREDICTED: Nilaparvata lugens uncharacterized LOC111044883 (LOC111044883), mRNA	bmo-miR-9a-5p_L+2R-2	1	1	2
XM_022330137.1	map	111044883	LOC111044883	PREDICTED: Nilaparvata lugens uncharacterized LOC111044883 (LOC111044883), mRNA	dqu-miR-133-5p_2ss13AC18TC	1	1	2
XM_022330137.1	map	111044883	LOC111044883	PREDICTED: Nilaparvata lugens uncharacterized LOC111044883 (LOC111044883), mRNA	tca-miR-9a-5p_R+1	1	1	2
XM_022330138.1	map	111044884	LOC111044884	PREDICTED: Nilaparvata lugens E3 ubiquitin-protein ligase ZNF598 (LOC111044884), mRNA	bmo-miR-9a-5p_L+2R-2	1	1	2
XM_022330141.1	map	111044886	LOC111044886	PREDICTED: Nilaparvata lugens DNA damage-regulated autophagy modulator protein 2-like (LOC111044886), mRNA	PC-5p-10471_673	1	1	2
XM_022330142.1	map	111044887	LOC111044887	PREDICTED: Nilaparvata lugens repetitive proline-rich cell wall protein 2-like (LOC111044887), mRNA	PC-3p-99602_71	1	1	2
XM_022330163.1	map	111044898	LOC111044898	PREDICTED: Nilaparvata lugens uncharacterized LOC111044898 (LOC111044898), transcript variant X3, mRNA	bmo-miR-9a-5p_L+2R-2	1	1	2
XM_022330163.1	map	111044898	LOC111044898	PREDICTED: Nilaparvata lugens uncharacterized LOC111044898 (LOC111044898), transcript variant X3, mRNA	tca-miR-14-3p_R-2_1ss1TC	1	1	2
XM_022330170.1	map	111044898	LOC111044898	PREDICTED: Nilaparvata lugens uncharacterized LOC111044898 (LOC111044898), transcript variant X3, mRNA	bmo-miR-9a-5p_L+2R-2	1	1	2
XM_022330170.1	map	111044898	LOC111044898	PREDICTED: Nilaparvata lugens uncharacterized LOC111044898 (LOC111044898), transcript variant X3, mRNA	tca-miR-14-3p_R-2_1ss1TC	1	1	2
XM_022330173.1	map	111044909	LOC111044909	PREDICTED: Nilaparvata lugens cohesin subunit SA-1-like (LOC111044909), mRNA	PC-5p-10471_673	1	1	2	GO:0000780(condensed nuclear chromosome, centromeric region);GO:0000922(spindle pole);GO:0003682(chromatin binding);GO:0005634(nucleus);GO:0005721(pericentric heterochromatin);GO:0007064(mitotic sister chromatid cohesion);GO:0008278(cohesin complex);GO:0016322(neuron remodeling);GO:0034990(nuclear mitotic cohesin complex);GO:0035327(transcriptionally active chromatin)	ko04110(Cell cycle)
XM_022330179.1	map	111044898	LOC111044898	PREDICTED: Nilaparvata lugens uncharacterized LOC111044898 (LOC111044898), transcript variant X3, mRNA	bmo-miR-9a-5p_L+2R-2	1	1	2
XM_022330179.1	map	111044898	LOC111044898	PREDICTED: Nilaparvata lugens uncharacterized LOC111044898 (LOC111044898), transcript variant X3, mRNA	tca-miR-14-3p_R-2_1ss1TC	1	1	2
XM_022330184.1	map	111044918	LOC111044918	PREDICTED: Nilaparvata lugens mpv17-like protein (LOC111044918), transcript variant X1, mRNA	PC-3p-99602_71	1	1	2
XM_022330184.1	map	111044918	LOC111044918	PREDICTED: Nilaparvata lugens mpv17-like protein (LOC111044918), transcript variant X1, mRNA	PC-5p-10471_673	1	1	2
XM_022330184.1	map	111044918	LOC111044918	PREDICTED: Nilaparvata lugens mpv17-like protein (LOC111044918), transcript variant X1, mRNA	bmo-miR-9a-5p_L+2R-2	1	1	2
XM_022330184.1	map	111044918	LOC111044918	PREDICTED: Nilaparvata lugens mpv17-like protein (LOC111044918), transcript variant X1, mRNA	tca-miR-9a-5p_R+1	1	1	2
XM_022330185.1	map	111044918	LOC111044918	PREDICTED: Nilaparvata lugens mpv17-like protein (LOC111044918), transcript variant X1, mRNA	PC-3p-99602_71	1	1	2
XM_022330185.1	map	111044918	LOC111044918	PREDICTED: Nilaparvata lugens mpv17-like protein (LOC111044918), transcript variant X1, mRNA	PC-5p-10471_673	1	1	2
XM_022330185.1	map	111044918	LOC111044918	PREDICTED: Nilaparvata lugens mpv17-like protein (LOC111044918), transcript variant X1, mRNA	bmo-miR-9a-5p_L+2R-2	1	1	2
XM_022330185.1	map	111044918	LOC111044918	PREDICTED: Nilaparvata lugens mpv17-like protein (LOC111044918), transcript variant X1, mRNA	dme-miR-193-3p_2ss10AG22CG	1	1	2
XM_022330185.1	map	111044918	LOC111044918	PREDICTED: Nilaparvata lugens mpv17-like protein (LOC111044918), transcript variant X1, mRNA	tca-miR-275-3p	1	1	2
XM_022330185.1	map	111044918	LOC111044918	PREDICTED: Nilaparvata lugens mpv17-like protein (LOC111044918), transcript variant X1, mRNA	tca-miR-9a-5p_R+1	1	1	2
XM_022330186.1	map	111044898	LOC111044898	PREDICTED: Nilaparvata lugens uncharacterized LOC111044898 (LOC111044898), transcript variant X3, mRNA	bmo-miR-9a-5p_L+2R-2	1	1	2
XM_022330186.1	map	111044898	LOC111044898	PREDICTED: Nilaparvata lugens uncharacterized LOC111044898 (LOC111044898), transcript variant X3, mRNA	tca-miR-14-3p_R-2_1ss1TC	1	1	2
XM_022330187.1	map	111044919	LOC111044919	PREDICTED: Nilaparvata lugens uncharacterized LOC111044919 (LOC111044919), mRNA	PC-5p-42059_193	1	1	2
XM_022330194.1	map	111044927	LOC111044927	PREDICTED: Nilaparvata lugens uncharacterized LOC111044927 (LOC111044927), mRNA	PC-5p-182481_31	1	1	2
XM_022330195.1	map	111044925	LOC111044925	PREDICTED: Nilaparvata lugens tektin-4 (LOC111044925), mRNA	PC-5p-142923_44	1	1	2
XM_022330204.1	map	111044939	LOC111044939	PREDICTED: Nilaparvata lugens zinc finger protein 62-like (LOC111044939), mRNA	PC-3p-2510_2230	1	1	2
XM_022330204.1	map	111044939	LOC111044939	PREDICTED: Nilaparvata lugens zinc finger protein 62-like (LOC111044939), mRNA	PC-5p-182481_31	1	1	2
XM_022330204.1	map	111044939	LOC111044939	PREDICTED: Nilaparvata lugens zinc finger protein 62-like (LOC111044939), mRNA	PC-5p-335567_12	1	1	2
XM_022330204.1	map	111044939	LOC111044939	PREDICTED: Nilaparvata lugens zinc finger protein 62-like (LOC111044939), mRNA	PC-5p-41317_196	1	1	2
XM_022330205.1	map	111044936	LOC111044936	PREDICTED: Nilaparvata lugens cytochrome c oxidase subunit 7C, mitochondrial-like (LOC111044936), transcript variant X2, mRNA	tca-miR-137-3p_L-1R+1_1ss18AG	1	1	2
XM_022330206.1	map	111044940	LOC111044940	PREDICTED: Nilaparvata lugens phosphatidylinositol 4-phosphate 5-kinase type-1 alpha (LOC111044940), transcript variant X4, mRNA	PC-5p-141661_45	1	1	2	GO:0007603(phototransduction, visible light);GO:0008582(regulation of synaptic growth at neuromuscular junction);GO:0010513(positive regulation of phosphatidylinositol biosynthetic process);GO:0016308(1-phosphatidylinositol-4-phosphate 5-kinase activity);GO:0016310(phosphorylation);GO:0035997(rhabdomere microvillus membrane);GO:0071482(cellular response to light stimulus)	ko00562(Inositol phosphate metabolism);ko04070(Phosphatidylinositol signaling system);ko04144(Endocytosis)
XM_022330207.1	map	111044940	LOC111044940	PREDICTED: Nilaparvata lugens phosphatidylinositol 4-phosphate 5-kinase type-1 alpha (LOC111044940), transcript variant X4, mRNA	PC-5p-141661_45	1	1	2	GO:0007603(phototransduction, visible light);GO:0008582(regulation of synaptic growth at neuromuscular junction);GO:0010513(positive regulation of phosphatidylinositol biosynthetic process);GO:0016308(1-phosphatidylinositol-4-phosphate 5-kinase activity);GO:0016310(phosphorylation);GO:0035997(rhabdomere microvillus membrane);GO:0071482(cellular response to light stimulus)	ko00562(Inositol phosphate metabolism);ko04070(Phosphatidylinositol signaling system);ko04144(Endocytosis)
XM_022330208.1	map	111044940	LOC111044940	PREDICTED: Nilaparvata lugens phosphatidylinositol 4-phosphate 5-kinase type-1 alpha (LOC111044940), transcript variant X4, mRNA	PC-5p-141661_45	1	1	2	GO:0007603(phototransduction, visible light);GO:0008582(regulation of synaptic growth at neuromuscular junction);GO:0010513(positive regulation of phosphatidylinositol biosynthetic process);GO:0016308(1-phosphatidylinositol-4-phosphate 5-kinase activity);GO:0016310(phosphorylation);GO:0035997(rhabdomere microvillus membrane);GO:0071482(cellular response to light stimulus)	ko00562(Inositol phosphate metabolism);ko04070(Phosphatidylinositol signaling system);ko04144(Endocytosis)
XM_022330209.1	map	111044940	LOC111044940	PREDICTED: Nilaparvata lugens phosphatidylinositol 4-phosphate 5-kinase type-1 alpha (LOC111044940), transcript variant X4, mRNA	PC-5p-141661_45	1	1	2	GO:0007603(phototransduction, visible light);GO:0008582(regulation of synaptic growth at neuromuscular junction);GO:0010513(positive regulation of phosphatidylinositol biosynthetic process);GO:0016308(1-phosphatidylinositol-4-phosphate 5-kinase activity);GO:0016310(phosphorylation);GO:0035997(rhabdomere microvillus membrane);GO:0071482(cellular response to light stimulus)	ko00562(Inositol phosphate metabolism);ko04070(Phosphatidylinositol signaling system);ko04144(Endocytosis)
XM_022330210.1	map	111044940	LOC111044940	PREDICTED: Nilaparvata lugens phosphatidylinositol 4-phosphate 5-kinase type-1 alpha (LOC111044940), transcript variant X4, mRNA	PC-5p-141661_45	1	1	2	GO:0007603(phototransduction, visible light);GO:0008582(regulation of synaptic growth at neuromuscular junction);GO:0010513(positive regulation of phosphatidylinositol biosynthetic process);GO:0016308(1-phosphatidylinositol-4-phosphate 5-kinase activity);GO:0016310(phosphorylation);GO:0035997(rhabdomere microvillus membrane);GO:0071482(cellular response to light stimulus)	ko00562(Inositol phosphate metabolism);ko04070(Phosphatidylinositol signaling system);ko04144(Endocytosis)
XM_022330211.1	map	111044940	LOC111044940	PREDICTED: Nilaparvata lugens phosphatidylinositol 4-phosphate 5-kinase type-1 alpha (LOC111044940), transcript variant X4, mRNA	PC-5p-141661_45	1	1	2	GO:0007603(phototransduction, visible light);GO:0008582(regulation of synaptic growth at neuromuscular junction);GO:0010513(positive regulation of phosphatidylinositol biosynthetic process);GO:0016308(1-phosphatidylinositol-4-phosphate 5-kinase activity);GO:0016310(phosphorylation);GO:0035997(rhabdomere microvillus membrane);GO:0071482(cellular response to light stimulus)	ko00562(Inositol phosphate metabolism);ko04070(Phosphatidylinositol signaling system);ko04144(Endocytosis)
XM_022330212.1	map	111044940	LOC111044940	PREDICTED: Nilaparvata lugens phosphatidylinositol 4-phosphate 5-kinase type-1 alpha (LOC111044940), transcript variant X4, mRNA	PC-5p-141661_45	1	1	2	GO:0007603(phototransduction, visible light);GO:0008582(regulation of synaptic growth at neuromuscular junction);GO:0010513(positive regulation of phosphatidylinositol biosynthetic process);GO:0016308(1-phosphatidylinositol-4-phosphate 5-kinase activity);GO:0016310(phosphorylation);GO:0035997(rhabdomere microvillus membrane);GO:0071482(cellular response to light stimulus)	ko00562(Inositol phosphate metabolism);ko04070(Phosphatidylinositol signaling system);ko04144(Endocytosis)
XM_022330213.1	map	111044940	LOC111044940	PREDICTED: Nilaparvata lugens phosphatidylinositol 4-phosphate 5-kinase type-1 alpha (LOC111044940), transcript variant X4, mRNA	PC-5p-141661_45	1	1	2	GO:0007603(phototransduction, visible light);GO:0008582(regulation of synaptic growth at neuromuscular junction);GO:0010513(positive regulation of phosphatidylinositol biosynthetic process);GO:0016308(1-phosphatidylinositol-4-phosphate 5-kinase activity);GO:0016310(phosphorylation);GO:0035997(rhabdomere microvillus membrane);GO:0071482(cellular response to light stimulus)	ko00562(Inositol phosphate metabolism);ko04070(Phosphatidylinositol signaling system);ko04144(Endocytosis)
XM_022330215.1	map	111044936	LOC111044936	PREDICTED: Nilaparvata lugens cytochrome c oxidase subunit 7C, mitochondrial-like (LOC111044936), transcript variant X2, mRNA	tca-miR-137-3p_L-1R+1_1ss18AG	1	1	2
XM_022330216.1	map	111044942	LOC111044942	PREDICTED: Nilaparvata lugens agrin (LOC111044942), mRNA	PC-3p-15330_496	1	1	2
XM_022330216.1	map	111044942	LOC111044942	PREDICTED: Nilaparvata lugens agrin (LOC111044942), mRNA	PC-3p-71874_106	1	1	2
XM_022330216.1	map	111044942	LOC111044942	PREDICTED: Nilaparvata lugens agrin (LOC111044942), mRNA	tca-miR-14-3p_R-2_1ss1TC	1	1	2
XM_022330218.1	map	111044944	LOC111044944	PREDICTED: Nilaparvata lugens low-density lipoprotein receptor-related protein 4-like (LOC111044944), mRNA	PC-3p-15330_496	1	1	2
XM_022330223.1	map	111044950	LOC111044950	PREDICTED: Nilaparvata lugens cell wall protein IFF6 (LOC111044950), transcript variant X2, mRNA	PC-3p-91528_79	1	1	2
XM_022330223.1	map	111044950	LOC111044950	PREDICTED: Nilaparvata lugens cell wall protein IFF6 (LOC111044950), transcript variant X2, mRNA	tca-miR-9a-3p_R+3_1ss18GA	1	1	2
XM_022330223.1	map	111044950	LOC111044950	PREDICTED: Nilaparvata lugens cell wall protein IFF6 (LOC111044950), transcript variant X2, mRNA	tca-miR-9a-5p_R+1	1	1	2
XM_022330224.1	map	111044950	LOC111044950	PREDICTED: Nilaparvata lugens cell wall protein IFF6 (LOC111044950), transcript variant X2, mRNA	PC-3p-91528_79	1	1	2
XM_022330224.1	map	111044950	LOC111044950	PREDICTED: Nilaparvata lugens cell wall protein IFF6 (LOC111044950), transcript variant X2, mRNA	tca-miR-9a-3p_R+3_1ss18GA	1	1	2
XM_022330224.1	map	111044950	LOC111044950	PREDICTED: Nilaparvata lugens cell wall protein IFF6 (LOC111044950), transcript variant X2, mRNA	tca-miR-9a-5p_R+1	1	1	2
XM_022330225.1	map	111044950	LOC111044950	PREDICTED: Nilaparvata lugens cell wall protein IFF6 (LOC111044950), transcript variant X2, mRNA	PC-3p-91528_79	1	1	2
XM_022330225.1	map	111044950	LOC111044950	PREDICTED: Nilaparvata lugens cell wall protein IFF6 (LOC111044950), transcript variant X2, mRNA	tca-miR-9a-3p_R+3_1ss18GA	1	1	2
XM_022330225.1	map	111044950	LOC111044950	PREDICTED: Nilaparvata lugens cell wall protein IFF6 (LOC111044950), transcript variant X2, mRNA	tca-miR-9a-5p_R+1	1	1	2
XM_022330227.1	map	111044952	LOC111044952	PREDICTED: Nilaparvata lugens keratin, type I cytoskeletal 9-like (LOC111044952), transcript variant X2, mRNA	PC-5p-141661_45	1	1	2
XM_022330227.1	map	111044952	LOC111044952	PREDICTED: Nilaparvata lugens keratin, type I cytoskeletal 9-like (LOC111044952), transcript variant X2, mRNA	PC-5p-71845_106	1	1	2
XM_022330228.1	map	111044952	LOC111044952	PREDICTED: Nilaparvata lugens keratin, type I cytoskeletal 9-like (LOC111044952), transcript variant X2, mRNA	PC-5p-141661_45	1	1	2
XM_022330228.1	map	111044952	LOC111044952	PREDICTED: Nilaparvata lugens keratin, type I cytoskeletal 9-like (LOC111044952), transcript variant X2, mRNA	PC-5p-71845_106	1	1	2
XM_022330229.1	map	111044952	LOC111044952	PREDICTED: Nilaparvata lugens keratin, type I cytoskeletal 9-like (LOC111044952), transcript variant X2, mRNA	PC-5p-141661_45	1	1	2
XM_022330229.1	map	111044952	LOC111044952	PREDICTED: Nilaparvata lugens keratin, type I cytoskeletal 9-like (LOC111044952), transcript variant X2, mRNA	PC-5p-71845_106	1	1	2
XM_022330232.1	map	111044955	LOC111044955	PREDICTED: Nilaparvata lugens otopetrin-2-like (LOC111044955), mRNA	PC-5p-24585_327	1	1	2
XM_022330232.1	map	111044955	LOC111044955	PREDICTED: Nilaparvata lugens otopetrin-2-like (LOC111044955), mRNA	bmo-miR-9a-5p_L+2R-2	1	1	2
XM_022330233.1	map	111044956	LOC111044956	PREDICTED: Nilaparvata lugens TBC1 domain family member 19 (LOC111044956), mRNA	PC-3p-77335_97	1	1	2
XM_022330235.1	map	111044957	LOC111044957	PREDICTED: Nilaparvata lugens glycine-rich cell wall structural protein 1.8-like (LOC111044957), transcript variant X1, mRNA	PC-3p-77335_97	1	1	2
XM_022330236.1	map	111044957	LOC111044957	PREDICTED: Nilaparvata lugens glycine-rich cell wall structural protein 1.8-like (LOC111044957), transcript variant X1, mRNA	PC-3p-77335_97	1	1	2
XM_022330239.1	map	111044961	LOC111044961	PREDICTED: Nilaparvata lugens uncharacterized LOC111044961 (LOC111044961), mRNA	PC-3p-99602_71	1	1	2
XM_022330239.1	map	111044961	LOC111044961	PREDICTED: Nilaparvata lugens uncharacterized LOC111044961 (LOC111044961), mRNA	PC-5p-162901_37	1	1	2
XM_022330239.1	map	111044961	LOC111044961	PREDICTED: Nilaparvata lugens uncharacterized LOC111044961 (LOC111044961), mRNA	tca-miR-137-3p_L-1R+1_1ss18AG	1	1	2
XM_022330240.1	map	111044962	LOC111044962	PREDICTED: Nilaparvata lugens uncharacterized LOC111044962 (LOC111044962), transcript variant X7, mRNA	PC-3p-15330_496	1	1	2
XM_022330240.1	map	111044962	LOC111044962	PREDICTED: Nilaparvata lugens uncharacterized LOC111044962 (LOC111044962), transcript variant X7, mRNA	PC-3p-2060_2700	1	1	2
XM_022330240.1	map	111044962	LOC111044962	PREDICTED: Nilaparvata lugens uncharacterized LOC111044962 (LOC111044962), transcript variant X7, mRNA	PC-3p-77335_97	1	1	2
XM_022330240.1	map	111044962	LOC111044962	PREDICTED: Nilaparvata lugens uncharacterized LOC111044962 (LOC111044962), transcript variant X7, mRNA	PC-5p-10471_673	1	1	2
XM_022330240.1	map	111044962	LOC111044962	PREDICTED: Nilaparvata lugens uncharacterized LOC111044962 (LOC111044962), transcript variant X7, mRNA	tca-miR-317-3p_R-3	1	1	2
XM_022330241.1	map	111044962	LOC111044962	PREDICTED: Nilaparvata lugens uncharacterized LOC111044962 (LOC111044962), transcript variant X7, mRNA	PC-3p-15330_496	1	1	2
XM_022330241.1	map	111044962	LOC111044962	PREDICTED: Nilaparvata lugens uncharacterized LOC111044962 (LOC111044962), transcript variant X7, mRNA	PC-3p-2060_2700	1	1	2
XM_022330241.1	map	111044962	LOC111044962	PREDICTED: Nilaparvata lugens uncharacterized LOC111044962 (LOC111044962), transcript variant X7, mRNA	PC-3p-77335_97	1	1	2
XM_022330241.1	map	111044962	LOC111044962	PREDICTED: Nilaparvata lugens uncharacterized LOC111044962 (LOC111044962), transcript variant X7, mRNA	PC-5p-10471_673	1	1	2
XM_022330241.1	map	111044962	LOC111044962	PREDICTED: Nilaparvata lugens uncharacterized LOC111044962 (LOC111044962), transcript variant X7, mRNA	tca-miR-317-3p_R-3	1	1	2
XM_022330242.1	map	111044962	LOC111044962	PREDICTED: Nilaparvata lugens uncharacterized LOC111044962 (LOC111044962), transcript variant X7, mRNA	PC-3p-15330_496	1	1	2
XM_022330242.1	map	111044962	LOC111044962	PREDICTED: Nilaparvata lugens uncharacterized LOC111044962 (LOC111044962), transcript variant X7, mRNA	PC-3p-2060_2700	1	1	2
XM_022330242.1	map	111044962	LOC111044962	PREDICTED: Nilaparvata lugens uncharacterized LOC111044962 (LOC111044962), transcript variant X7, mRNA	PC-3p-77335_97	1	1	2
XM_022330242.1	map	111044962	LOC111044962	PREDICTED: Nilaparvata lugens uncharacterized LOC111044962 (LOC111044962), transcript variant X7, mRNA	PC-5p-10471_673	1	1	2
XM_022330242.1	map	111044962	LOC111044962	PREDICTED: Nilaparvata lugens uncharacterized LOC111044962 (LOC111044962), transcript variant X7, mRNA	tca-miR-317-3p_R-3	1	1	2
XM_022330243.1	map	111044962	LOC111044962	PREDICTED: Nilaparvata lugens uncharacterized LOC111044962 (LOC111044962), transcript variant X7, mRNA	PC-3p-15330_496	1	1	2
XM_022330243.1	map	111044962	LOC111044962	PREDICTED: Nilaparvata lugens uncharacterized LOC111044962 (LOC111044962), transcript variant X7, mRNA	PC-3p-2060_2700	1	1	2
XM_022330243.1	map	111044962	LOC111044962	PREDICTED: Nilaparvata lugens uncharacterized LOC111044962 (LOC111044962), transcript variant X7, mRNA	PC-3p-77335_97	1	1	2
XM_022330243.1	map	111044962	LOC111044962	PREDICTED: Nilaparvata lugens uncharacterized LOC111044962 (LOC111044962), transcript variant X7, mRNA	PC-5p-10471_673	1	1	2
XM_022330243.1	map	111044962	LOC111044962	PREDICTED: Nilaparvata lugens uncharacterized LOC111044962 (LOC111044962), transcript variant X7, mRNA	tca-miR-317-3p_R-3	1	1	2
XM_022330244.1	map	111044962	LOC111044962	PREDICTED: Nilaparvata lugens uncharacterized LOC111044962 (LOC111044962), transcript variant X7, mRNA	PC-3p-15330_496	1	1	2
XM_022330244.1	map	111044962	LOC111044962	PREDICTED: Nilaparvata lugens uncharacterized LOC111044962 (LOC111044962), transcript variant X7, mRNA	PC-3p-2060_2700	1	1	2
XM_022330244.1	map	111044962	LOC111044962	PREDICTED: Nilaparvata lugens uncharacterized LOC111044962 (LOC111044962), transcript variant X7, mRNA	PC-3p-77335_97	1	1	2
XM_022330244.1	map	111044962	LOC111044962	PREDICTED: Nilaparvata lugens uncharacterized LOC111044962 (LOC111044962), transcript variant X7, mRNA	PC-5p-10471_673	1	1	2
XM_022330244.1	map	111044962	LOC111044962	PREDICTED: Nilaparvata lugens uncharacterized LOC111044962 (LOC111044962), transcript variant X7, mRNA	tca-miR-317-3p_R-3	1	1	2
XM_022330245.1	map	111044962	LOC111044962	PREDICTED: Nilaparvata lugens uncharacterized LOC111044962 (LOC111044962), transcript variant X7, mRNA	PC-3p-15330_496	1	1	2
XM_022330245.1	map	111044962	LOC111044962	PREDICTED: Nilaparvata lugens uncharacterized LOC111044962 (LOC111044962), transcript variant X7, mRNA	PC-3p-2060_2700	1	1	2
XM_022330245.1	map	111044962	LOC111044962	PREDICTED: Nilaparvata lugens uncharacterized LOC111044962 (LOC111044962), transcript variant X7, mRNA	PC-3p-77335_97	1	1	2
XM_022330245.1	map	111044962	LOC111044962	PREDICTED: Nilaparvata lugens uncharacterized LOC111044962 (LOC111044962), transcript variant X7, mRNA	PC-5p-10471_673	1	1	2
XM_022330245.1	map	111044962	LOC111044962	PREDICTED: Nilaparvata lugens uncharacterized LOC111044962 (LOC111044962), transcript variant X7, mRNA	tca-miR-317-3p_R-3	1	1	2
XM_022330246.1	map	111044962	LOC111044962	PREDICTED: Nilaparvata lugens uncharacterized LOC111044962 (LOC111044962), transcript variant X7, mRNA	PC-3p-15330_496	1	1	2
XM_022330246.1	map	111044962	LOC111044962	PREDICTED: Nilaparvata lugens uncharacterized LOC111044962 (LOC111044962), transcript variant X7, mRNA	PC-3p-2060_2700	1	1	2
XM_022330246.1	map	111044962	LOC111044962	PREDICTED: Nilaparvata lugens uncharacterized LOC111044962 (LOC111044962), transcript variant X7, mRNA	PC-3p-77335_97	1	1	2
XM_022330246.1	map	111044962	LOC111044962	PREDICTED: Nilaparvata lugens uncharacterized LOC111044962 (LOC111044962), transcript variant X7, mRNA	PC-5p-10471_673	1	1	2
XM_022330246.1	map	111044962	LOC111044962	PREDICTED: Nilaparvata lugens uncharacterized LOC111044962 (LOC111044962), transcript variant X7, mRNA	tca-miR-317-3p_R-3	1	1	2
XM_022330248.1	map	111044962	LOC111044962	PREDICTED: Nilaparvata lugens uncharacterized LOC111044962 (LOC111044962), transcript variant X7, mRNA	PC-3p-15330_496	1	1	2
XM_022330248.1	map	111044962	LOC111044962	PREDICTED: Nilaparvata lugens uncharacterized LOC111044962 (LOC111044962), transcript variant X7, mRNA	PC-3p-2060_2700	1	1	2
XM_022330248.1	map	111044962	LOC111044962	PREDICTED: Nilaparvata lugens uncharacterized LOC111044962 (LOC111044962), transcript variant X7, mRNA	PC-3p-77335_97	1	1	2
XM_022330248.1	map	111044962	LOC111044962	PREDICTED: Nilaparvata lugens uncharacterized LOC111044962 (LOC111044962), transcript variant X7, mRNA	PC-5p-10471_673	1	1	2
XM_022330248.1	map	111044962	LOC111044962	PREDICTED: Nilaparvata lugens uncharacterized LOC111044962 (LOC111044962), transcript variant X7, mRNA	tca-miR-317-3p_R-3	1	1	2
XM_022330249.1	map	111044962	LOC111044962	PREDICTED: Nilaparvata lugens uncharacterized LOC111044962 (LOC111044962), transcript variant X7, mRNA	PC-3p-15330_496	1	1	2
XM_022330249.1	map	111044962	LOC111044962	PREDICTED: Nilaparvata lugens uncharacterized LOC111044962 (LOC111044962), transcript variant X7, mRNA	PC-3p-2060_2700	1	1	2
XM_022330249.1	map	111044962	LOC111044962	PREDICTED: Nilaparvata lugens uncharacterized LOC111044962 (LOC111044962), transcript variant X7, mRNA	PC-3p-77335_97	1	1	2
XM_022330249.1	map	111044962	LOC111044962	PREDICTED: Nilaparvata lugens uncharacterized LOC111044962 (LOC111044962), transcript variant X7, mRNA	PC-5p-10471_673	1	1	2
XM_022330249.1	map	111044962	LOC111044962	PREDICTED: Nilaparvata lugens uncharacterized LOC111044962 (LOC111044962), transcript variant X7, mRNA	tca-miR-317-3p_R-3	1	1	2
XM_022330251.1	map	111044965	LOC111044965	PREDICTED: Nilaparvata lugens snRNA-activating protein complex subunit 3-like (LOC111044965), transcript variant X1, mRNA	tca-miR-317-3p_R-3	1	1	2
XM_022330252.1	map	111044965	LOC111044965	PREDICTED: Nilaparvata lugens snRNA-activating protein complex subunit 3-like (LOC111044965), transcript variant X1, mRNA	tca-miR-317-3p_R-3	1	1	2
XM_022330253.1	map	111044966	LOC111044966	PREDICTED: Nilaparvata lugens transmembrane protein 245 (LOC111044966), mRNA	dme-miR-193-3p_2ss10AG22CG	1	1	2
XM_022330257.1	map	111044972	LOC111044972	PREDICTED: Nilaparvata lugens E3 ubiquitin-protein ligase TRIP12-like (LOC111044972), mRNA	PC-3p-15330_496	1	1	2
XM_022330258.1	map	111044969	LOC111044969	PREDICTED: Nilaparvata lugens uncharacterized LOC111044969 (LOC111044969), mRNA	PC-5p-42059_193	1	1	2
XM_022330261.1	map	111044975	LOC111044975	PREDICTED: Nilaparvata lugens isoprenoid synthase domain-containing protein-like (LOC111044975), mRNA	tca-miR-275-3p	1	1	2
XM_022330266.1	map	111044981	LOC111044981	PREDICTED: Nilaparvata lugens zinc finger protein 708-like (LOC111044981), mRNA	PC-3p-2060_2700	1	1	2
XM_022330266.1	map	111044981	LOC111044981	PREDICTED: Nilaparvata lugens zinc finger protein 708-like (LOC111044981), mRNA	PC-3p-71874_106	1	1	2
XM_022330266.1	map	111044981	LOC111044981	PREDICTED: Nilaparvata lugens zinc finger protein 708-like (LOC111044981), mRNA	PC-5p-42059_193	1	1	2
XM_022330273.1	map	111044988	LOC111044988	PREDICTED: Nilaparvata lugens solute carrier family 35 member E2-like (LOC111044988), transcript variant X1, mRNA	PC-3p-2015_2755	1	1	2	GO:0016021(integral component of membrane)
XM_022330276.1	map	111044960	LOC111044960	PREDICTED: Nilaparvata lugens probable cationic amino acid transporter (LOC111044960), mRNA	PC-3p-71007_108	1	1	2
XM_022330277.1	map	111044992	LOC111044992	PREDICTED: Nilaparvata lugens protein drumstick (LOC111044992), transcript variant X4, mRNA	tca-miR-317-3p_R-3	1	1	2
XM_022330278.1	map	111044992	LOC111044992	PREDICTED: Nilaparvata lugens protein drumstick (LOC111044992), transcript variant X4, mRNA	tca-miR-317-3p_R-3	1	1	2
XM_022330279.1	map	111044992	LOC111044992	PREDICTED: Nilaparvata lugens protein drumstick (LOC111044992), transcript variant X4, mRNA	tca-miR-317-3p_R-3	1	1	2
XM_022330292.1	map	111044999	LOC111044999	PREDICTED: Nilaparvata lugens uncharacterized LOC111044999 (LOC111044999), mRNA	tca-miR-9a-5p_R+1	1	1	2
XM_022330298.1	map	111045004	LOC111045004	PREDICTED: Nilaparvata lugens protein NDRG3 (LOC111045004), transcript variant X6, mRNA	PC-3p-2060_2700	1	1	2
XM_022330298.1	map	111045004	LOC111045004	PREDICTED: Nilaparvata lugens protein NDRG3 (LOC111045004), transcript variant X6, mRNA	PC-3p-55615_142	1	1	2
XM_022330298.1	map	111045004	LOC111045004	PREDICTED: Nilaparvata lugens protein NDRG3 (LOC111045004), transcript variant X6, mRNA	tca-miR-9b-3p_1ss10GT	1	1	2
XM_022330299.1	map	111045004	LOC111045004	PREDICTED: Nilaparvata lugens protein NDRG3 (LOC111045004), transcript variant X6, mRNA	PC-3p-2060_2700	1	1	2
XM_022330299.1	map	111045004	LOC111045004	PREDICTED: Nilaparvata lugens protein NDRG3 (LOC111045004), transcript variant X6, mRNA	PC-3p-55615_142	1	1	2
XM_022330299.1	map	111045004	LOC111045004	PREDICTED: Nilaparvata lugens protein NDRG3 (LOC111045004), transcript variant X6, mRNA	tca-miR-9b-3p_1ss10GT	1	1	2
XM_022330300.1	map	111045004	LOC111045004	PREDICTED: Nilaparvata lugens protein NDRG3 (LOC111045004), transcript variant X6, mRNA	PC-3p-2060_2700	1	1	2
XM_022330300.1	map	111045004	LOC111045004	PREDICTED: Nilaparvata lugens protein NDRG3 (LOC111045004), transcript variant X6, mRNA	PC-3p-55615_142	1	1	2
XM_022330300.1	map	111045004	LOC111045004	PREDICTED: Nilaparvata lugens protein NDRG3 (LOC111045004), transcript variant X6, mRNA	tca-miR-9b-3p_1ss10GT	1	1	2
XM_022330301.1	map	111045004	LOC111045004	PREDICTED: Nilaparvata lugens protein NDRG3 (LOC111045004), transcript variant X6, mRNA	PC-3p-2060_2700	1	1	2
XM_022330301.1	map	111045004	LOC111045004	PREDICTED: Nilaparvata lugens protein NDRG3 (LOC111045004), transcript variant X6, mRNA	PC-3p-55615_142	1	1	2
XM_022330301.1	map	111045004	LOC111045004	PREDICTED: Nilaparvata lugens protein NDRG3 (LOC111045004), transcript variant X6, mRNA	tca-miR-9b-3p_1ss10GT	1	1	2
XM_022330302.1	map	111045004	LOC111045004	PREDICTED: Nilaparvata lugens protein NDRG3 (LOC111045004), transcript variant X6, mRNA	PC-3p-2060_2700	1	1	2
XM_022330302.1	map	111045004	LOC111045004	PREDICTED: Nilaparvata lugens protein NDRG3 (LOC111045004), transcript variant X6, mRNA	PC-3p-55615_142	1	1	2
XM_022330302.1	map	111045004	LOC111045004	PREDICTED: Nilaparvata lugens protein NDRG3 (LOC111045004), transcript variant X6, mRNA	tca-miR-9b-3p_1ss10GT	1	1	2
XM_022330303.1	map	111045004	LOC111045004	PREDICTED: Nilaparvata lugens protein NDRG3 (LOC111045004), transcript variant X6, mRNA	PC-3p-2060_2700	1	1	2
XM_022330303.1	map	111045004	LOC111045004	PREDICTED: Nilaparvata lugens protein NDRG3 (LOC111045004), transcript variant X6, mRNA	PC-3p-55615_142	1	1	2
XM_022330303.1	map	111045004	LOC111045004	PREDICTED: Nilaparvata lugens protein NDRG3 (LOC111045004), transcript variant X6, mRNA	tca-miR-9b-3p_1ss10GT	1	1	2
XM_022330304.1	map	111045004	LOC111045004	PREDICTED: Nilaparvata lugens protein NDRG3 (LOC111045004), transcript variant X6, mRNA	PC-3p-2060_2700	1	1	2
XM_022330304.1	map	111045004	LOC111045004	PREDICTED: Nilaparvata lugens protein NDRG3 (LOC111045004), transcript variant X6, mRNA	PC-3p-55615_142	1	1	2
XM_022330304.1	map	111045004	LOC111045004	PREDICTED: Nilaparvata lugens protein NDRG3 (LOC111045004), transcript variant X6, mRNA	tca-miR-9b-3p_1ss10GT	1	1	2
XM_022330305.1	map	111045004	LOC111045004	PREDICTED: Nilaparvata lugens protein NDRG3 (LOC111045004), transcript variant X6, mRNA	PC-3p-2060_2700	1	1	2
XM_022330305.1	map	111045004	LOC111045004	PREDICTED: Nilaparvata lugens protein NDRG3 (LOC111045004), transcript variant X6, mRNA	PC-3p-55615_142	1	1	2
XM_022330305.1	map	111045004	LOC111045004	PREDICTED: Nilaparvata lugens protein NDRG3 (LOC111045004), transcript variant X6, mRNA	tca-miR-9b-3p_1ss10GT	1	1	2
XM_022330307.1	map	111045005	LOC111045005	PREDICTED: Nilaparvata lugens outer dense fiber protein 2-like (LOC111045005), transcript variant X3, mRNA	PC-3p-2060_2700	1	1	2
XM_022330309.1	map	111045006	LOC111045006	PREDICTED: Nilaparvata lugens cytochrome P450 6j1-like (LOC111045006), mRNA	dme-miR-193-3p_2ss10AG22CG	1	1	2
XM_022330312.1	map	111045009	LOC111045009	PREDICTED: Nilaparvata lugens intraflagellar transport protein 88 homolog (LOC111045009), mRNA	PC-5p-10471_673	1	1	2
XM_022330317.1	map	111045011	LOC111045011	PREDICTED: Nilaparvata lugens uncharacterized protein CG5098-like (LOC111045011), mRNA	PC-3p-71874_106	1	1	2
XM_022330317.1	map	111045011	LOC111045011	PREDICTED: Nilaparvata lugens uncharacterized protein CG5098-like (LOC111045011), mRNA	PC-5p-42059_193	1	1	2
XM_022330318.1	map	111045015	LOC111045015	PREDICTED: Nilaparvata lugens alpha-crystallin A chain-like (LOC111045015), mRNA	tca-miR-14-3p_R-2_1ss1TC	1	1	2		ko04141(Protein processing in endoplasmic reticulum);ko04213(Longevity regulating pathway - multiple species)
XM_022330321.1	map	111045017	LOC111045017	PREDICTED: Nilaparvata lugens ribonuclease kappa-like (LOC111045017), mRNA	PC-3p-15330_496	1	1	2
XM_022330325.1	map	111045021	LOC111045021	PREDICTED: Nilaparvata lugens uncharacterized protein C14orf119 (LOC111045021), mRNA	PC-3p-71874_106	1	1	2
XM_022330329.1	map	111045022	LOC111045022	PREDICTED: Nilaparvata lugens protein CLEC16A homolog (LOC111045022), mRNA	tca-miR-275-3p	1	1	2	GO:0005770(late endosome);GO:0005794(Golgi apparatus);GO:0008333(endosome to lysosome transport);GO:0016021(integral component of membrane);GO:0016197(endosomal transport);GO:0017137(Rab GTPase binding)
XM_022330330.1	map	111045026	LOC111045026	PREDICTED: Nilaparvata lugens neuroblastoma-amplified sequence-like (LOC111045026), mRNA	tca-miR-137-3p_L-1R+1_1ss18AG	1	1	2
XM_022330338.1	map	111045034	LOC111045034	PREDICTED: Nilaparvata lugens suppressor of fused homolog (LOC111045034), mRNA	PC-3p-71007_108	1	1	2	GO:0000122(negative regulation of transcription from RNA polymerase II promoter);GO:0001843(neural tube closure);GO:0001947(heart looping);GO:0003281(ventricular septum development);GO:0003714(transcription corepressor activity);GO:0004871(signal transducer activity);GO:0005634(nucleus);GO:0005654(nucleoplasm);GO:0005737(cytoplasm);GO:0007165(signal transduction);GO:0007275(multicellular organism…	ko04340(Hedgehog signaling pathway)
XM_022330338.1	map	111045034	LOC111045034	PREDICTED: Nilaparvata lugens suppressor of fused homolog (LOC111045034), mRNA	PC-5p-71845_106	1	1	2	GO:0000122(negative regulation of transcription from RNA polymerase II promoter);GO:0001843(neural tube closure);GO:0001947(heart looping);GO:0003281(ventricular septum development);GO:0003714(transcription corepressor activity);GO:0004871(signal transducer activity);GO:0005634(nucleus);GO:0005654(nucleoplasm);GO:0005737(cytoplasm);GO:0007165(signal transduction);GO:0007275(multicellular organism…	ko04340(Hedgehog signaling pathway)
XM_022330338.1	map	111045034	LOC111045034	PREDICTED: Nilaparvata lugens suppressor of fused homolog (LOC111045034), mRNA	tca-miR-275-3p	1	1	2	GO:0000122(negative regulation of transcription from RNA polymerase II promoter);GO:0001843(neural tube closure);GO:0001947(heart looping);GO:0003281(ventricular septum development);GO:0003714(transcription corepressor activity);GO:0004871(signal transducer activity);GO:0005634(nucleus);GO:0005654(nucleoplasm);GO:0005737(cytoplasm);GO:0007165(signal transduction);GO:0007275(multicellular organism…	ko04340(Hedgehog signaling pathway)
XM_022330338.1	map	111045034	LOC111045034	PREDICTED: Nilaparvata lugens suppressor of fused homolog (LOC111045034), mRNA	tca-miR-34-5p_R+3	1	1	2	GO:0000122(negative regulation of transcription from RNA polymerase II promoter);GO:0001843(neural tube closure);GO:0001947(heart looping);GO:0003281(ventricular septum development);GO:0003714(transcription corepressor activity);GO:0004871(signal transducer activity);GO:0005634(nucleus);GO:0005654(nucleoplasm);GO:0005737(cytoplasm);GO:0007165(signal transduction);GO:0007275(multicellular organism…	ko04340(Hedgehog signaling pathway)
XM_022330341.1	map	111045036	LOC111045036	PREDICTED: Nilaparvata lugens probable cardiolipin synthase (CMP-forming) (LOC111045036), mRNA	PC-3p-55615_142	1	1	2
XM_022330341.1	map	111045036	LOC111045036	PREDICTED: Nilaparvata lugens probable cardiolipin synthase (CMP-forming) (LOC111045036), mRNA	PC-3p-576_10624	1	1	2
XM_022330341.1	map	111045036	LOC111045036	PREDICTED: Nilaparvata lugens probable cardiolipin synthase (CMP-forming) (LOC111045036), mRNA	tca-miR-9a-3p_R+3_1ss18GA	1	1	2
XM_022330341.1	map	111045036	LOC111045036	PREDICTED: Nilaparvata lugens probable cardiolipin synthase (CMP-forming) (LOC111045036), mRNA	tca-miR-9b-3p_1ss10GT	1	1	2
XM_022330343.1	map	111045038	LOC111045038	PREDICTED: Nilaparvata lugens cytochrome P450 6B7-like (LOC111045038), mRNA	tca-miR-137-3p_L-1R+1_1ss18AG	1	1	2
XM_022330352.1	map	111045050	LOC111045050	PREDICTED: Nilaparvata lugens carbohydrate sulfotransferase 11 (LOC111045050), mRNA	PC-5p-182481_31	1	1	2
XM_022330353.1	map	111045051	LOC111045051	PREDICTED: Nilaparvata lugens vacuolar protein sorting-associated protein 72 homolog (LOC111045051), transcript variant X2, mRNA	PC-3p-12814_573	1	1	2
XM_022330353.1	map	111045051	LOC111045051	PREDICTED: Nilaparvata lugens vacuolar protein sorting-associated protein 72 homolog (LOC111045051), transcript variant X2, mRNA	PC-3p-15330_496	1	1	2
XM_022330353.1	map	111045051	LOC111045051	PREDICTED: Nilaparvata lugens vacuolar protein sorting-associated protein 72 homolog (LOC111045051), transcript variant X2, mRNA	PC-3p-2060_2700	1	1	2
XM_022330354.1	map	111045051	LOC111045051	PREDICTED: Nilaparvata lugens vacuolar protein sorting-associated protein 72 homolog (LOC111045051), transcript variant X2, mRNA	PC-3p-12814_573	1	1	2
XM_022330354.1	map	111045051	LOC111045051	PREDICTED: Nilaparvata lugens vacuolar protein sorting-associated protein 72 homolog (LOC111045051), transcript variant X2, mRNA	PC-3p-15330_496	1	1	2
XM_022330354.1	map	111045051	LOC111045051	PREDICTED: Nilaparvata lugens vacuolar protein sorting-associated protein 72 homolog (LOC111045051), transcript variant X2, mRNA	PC-3p-2060_2700	1	1	2
XM_022330355.1	map	111045051	LOC111045051	PREDICTED: Nilaparvata lugens vacuolar protein sorting-associated protein 72 homolog (LOC111045051), transcript variant X2, mRNA	PC-3p-12814_573	1	1	2
XM_022330355.1	map	111045051	LOC111045051	PREDICTED: Nilaparvata lugens vacuolar protein sorting-associated protein 72 homolog (LOC111045051), transcript variant X2, mRNA	PC-3p-15330_496	1	1	2
XM_022330355.1	map	111045051	LOC111045051	PREDICTED: Nilaparvata lugens vacuolar protein sorting-associated protein 72 homolog (LOC111045051), transcript variant X2, mRNA	PC-3p-2060_2700	1	1	2
XM_022330357.1	map	111045052	LOC111045052	PREDICTED: Nilaparvata lugens pro-corazonin-like (LOC111045052), mRNA	PC-3p-2060_2700	1	1	2
XM_022330357.1	map	111045052	LOC111045052	PREDICTED: Nilaparvata lugens pro-corazonin-like (LOC111045052), mRNA	PC-3p-2510_2230	1	1	2
XM_022330357.1	map	111045052	LOC111045052	PREDICTED: Nilaparvata lugens pro-corazonin-like (LOC111045052), mRNA	PC-5p-71845_106	1	1	2
XM_022330358.1	map	111045055	LOC111045055	PREDICTED: Nilaparvata lugens glucose dehydrogenase [FAD, quinone]-like (LOC111045055), transcript variant X2, mRNA	PC-5p-182481_31	1	1	2		ko00030(Pentose phosphate pathway)
XM_022330358.1	map	111045055	LOC111045055	PREDICTED: Nilaparvata lugens glucose dehydrogenase [FAD, quinone]-like (LOC111045055), transcript variant X2, mRNA	tca-miR-275-3p	1	1	2		ko00030(Pentose phosphate pathway)
XM_022330359.1	map	111045055	LOC111045055	PREDICTED: Nilaparvata lugens glucose dehydrogenase [FAD, quinone]-like (LOC111045055), transcript variant X2, mRNA	PC-5p-182481_31	1	1	2		ko00030(Pentose phosphate pathway)
XM_022330359.1	map	111045055	LOC111045055	PREDICTED: Nilaparvata lugens glucose dehydrogenase [FAD, quinone]-like (LOC111045055), transcript variant X2, mRNA	tca-miR-275-3p	1	1	2		ko00030(Pentose phosphate pathway)
XM_022330360.1	map	111045055	LOC111045055	PREDICTED: Nilaparvata lugens glucose dehydrogenase [FAD, quinone]-like (LOC111045055), transcript variant X2, mRNA	PC-5p-182481_31	1	1	2		ko00030(Pentose phosphate pathway)
XM_022330360.1	map	111045055	LOC111045055	PREDICTED: Nilaparvata lugens glucose dehydrogenase [FAD, quinone]-like (LOC111045055), transcript variant X2, mRNA	tca-miR-275-3p	1	1	2		ko00030(Pentose phosphate pathway)
XM_022330361.1	map	111045055	LOC111045055	PREDICTED: Nilaparvata lugens glucose dehydrogenase [FAD, quinone]-like (LOC111045055), transcript variant X2, mRNA	PC-5p-182481_31	1	1	2		ko00030(Pentose phosphate pathway)
XM_022330361.1	map	111045055	LOC111045055	PREDICTED: Nilaparvata lugens glucose dehydrogenase [FAD, quinone]-like (LOC111045055), transcript variant X2, mRNA	tca-miR-275-3p	1	1	2		ko00030(Pentose phosphate pathway)
XM_022330362.1	map	111045056	LOC111045056	PREDICTED: Nilaparvata lugens glucose dehydrogenase [FAD, quinone]-like (LOC111045056), mRNA	PC-5p-142923_44	1	1	2
XM_022330363.1	map	111045057	LOC111045057	PREDICTED: Nilaparvata lugens fat-like cadherin-related tumor suppressor homolog (LOC111045057), mRNA	PC-5p-335567_12	1	1	2
XM_022330371.1	map	111045064	LOC111045064	PREDICTED: Nilaparvata lugens cytochrome b-c1 complex subunit 6, mitochondrial-like (LOC111045064), mRNA	PC-5p-42059_193	1	1	2
XM_022330372.1	map	111045065	LOC111045065	PREDICTED: Nilaparvata lugens ER degradation-enhancing alpha-mannosidase-like protein 1 (LOC111045065), mRNA	PC-5p-335567_12	1	1	2	GO:0004571(mannosyl-oligosaccharide 1,2-alpha-mannosidase activity);GO:0005783(endoplasmic reticulum);GO:0006491(N-glycan processing);GO:0030433(ER-associated ubiquitin-dependent protein catabolic process);GO:0030968(endoplasmic reticulum unfolded protein response);GO:0097466(glycoprotein ERAD pathway)	ko04141(Protein processing in endoplasmic reticulum)
XM_022330373.1	map	111045066	LOC111045066	PREDICTED: Nilaparvata lugens transmembrane emp24 domain-containing protein 2 (LOC111045066), mRNA	PC-3p-71007_108	1	1	2	GO:0000139(Golgi membrane);GO:0001843(neural tube closure);GO:0001893(maternal placenta development);GO:0001947(heart looping);GO:0005515(protein binding);GO:0005783(endoplasmic reticulum);GO:0005789(endoplasmic reticulum membrane);GO:0005793(endoplasmic reticulum-Golgi intermediate compartment);GO:0005794(Golgi apparatus);GO:0006886(intracellular protein transport);GO:0006888(ER to Golgi vesicle…
XM_022330375.1	map	111045068	LOC111045068	PREDICTED: Nilaparvata lugens dolichyl-diphosphooligosaccharide--protein glycosyltransferase subunit 1-like (LOC111045068), mRNA	PC-5p-193172_29	1	1	2
XM_022330376.1	map	111045070	LOC111045070	PREDICTED: Nilaparvata lugens serine-rich adhesin for platelets-like (LOC111045070), mRNA	PC-5p-193172_29	1	1	2
XM_022330376.1	map	111045070	LOC111045070	PREDICTED: Nilaparvata lugens serine-rich adhesin for platelets-like (LOC111045070), mRNA	tca-miR-9a-5p_R+1	1	1	2
XM_022330377.1	map	111045071	LOC111045071	PREDICTED: Nilaparvata lugens uncharacterized LOC111045071 (LOC111045071), mRNA	PC-3p-15330_496	1	1	2
XM_022330378.1	map	111045072	LOC111045072	PREDICTED: Nilaparvata lugens ataxin-2-like protein (LOC111045072), mRNA	PC-5p-280_24071	1	1	2
XM_022330380.1	map	111045073	LOC111045073	PREDICTED: Nilaparvata lugens histone-lysine N-methyltransferase SETD1B-A-like (LOC111045073), mRNA	tca-miR-137-3p_L-1R+1_1ss18AG	1	1	2
XM_022330384.1	map	111045077	LOC111045077	PREDICTED: Nilaparvata lugens homeobox protein PKNOX2-like (LOC111045077), partial mRNA	PC-3p-15330_496	1	1	2
XM_022330384.1	map	111045077	LOC111045077	PREDICTED: Nilaparvata lugens homeobox protein PKNOX2-like (LOC111045077), partial mRNA	PC-3p-2060_2700	1	1	2
XM_022330384.1	map	111045077	LOC111045077	PREDICTED: Nilaparvata lugens homeobox protein PKNOX2-like (LOC111045077), partial mRNA	PC-3p-2510_2230	1	1	2
XM_022330384.1	map	111045077	LOC111045077	PREDICTED: Nilaparvata lugens homeobox protein PKNOX2-like (LOC111045077), partial mRNA	PC-3p-71007_108	1	1	2
XM_022330384.1	map	111045077	LOC111045077	PREDICTED: Nilaparvata lugens homeobox protein PKNOX2-like (LOC111045077), partial mRNA	PC-5p-182481_31	1	1	2
XM_022330384.1	map	111045077	LOC111045077	PREDICTED: Nilaparvata lugens homeobox protein PKNOX2-like (LOC111045077), partial mRNA	PC-5p-335567_12	1	1	2
XM_022330384.1	map	111045077	LOC111045077	PREDICTED: Nilaparvata lugens homeobox protein PKNOX2-like (LOC111045077), partial mRNA	tca-miR-9a-3p_R+3_1ss18GA	1	1	2
XM_022330387.1	map	111045048	LOC111045048	PREDICTED: Nilaparvata lugens PQ-loop repeat-containing protein 1-like (LOC111045048), mRNA	PC-3p-2060_2700	1	1	2
XM_022330387.1	map	111045048	LOC111045048	PREDICTED: Nilaparvata lugens PQ-loop repeat-containing protein 1-like (LOC111045048), mRNA	PC-5p-182481_31	1	1	2
XM_022330387.1	map	111045048	LOC111045048	PREDICTED: Nilaparvata lugens PQ-loop repeat-containing protein 1-like (LOC111045048), mRNA	PC-5p-280_24071	1	1	2
XM_022330387.1	map	111045048	LOC111045048	PREDICTED: Nilaparvata lugens PQ-loop repeat-containing protein 1-like (LOC111045048), mRNA	tca-miR-34-5p_R+3	1	1	2
XM_022330390.1	map	111045080	LOC111045080	PREDICTED: Nilaparvata lugens uncharacterized LOC111045080 (LOC111045080), mRNA	PC-3p-71007_108	1	1	2
XM_022330390.1	map	111045080	LOC111045080	PREDICTED: Nilaparvata lugens uncharacterized LOC111045080 (LOC111045080), mRNA	PC-3p-77335_97	1	1	2
XM_022330395.1	map	111045087	LOC111045087	PREDICTED: Nilaparvata lugens uncharacterized LOC111045087 (LOC111045087), mRNA	PC-5p-139494_46	1	1	2
XM_022330412.1	map	111045107	LOC111045107	PREDICTED: Nilaparvata lugens COP9 signalosome complex subunit 6-like (LOC111045107), mRNA	PC-5p-30729_264	1	1	2
XM_022330414.1	map	111045105	LOC111045105	PREDICTED: Nilaparvata lugens glycogen-binding subunit 76A (LOC111045105), transcript variant X2, mRNA	PC-3p-77335_97	1	1	2
XM_022330414.1	map	111045105	LOC111045105	PREDICTED: Nilaparvata lugens glycogen-binding subunit 76A (LOC111045105), transcript variant X2, mRNA	PC-5p-71845_106	1	1	2
XM_022330420.1	map	111045114	LOC111045114	PREDICTED: Nilaparvata lugens cytochrome b5-like (LOC111045114), mRNA	PC-3p-15330_496	1	1	2
XM_022330420.1	map	111045114	LOC111045114	PREDICTED: Nilaparvata lugens cytochrome b5-like (LOC111045114), mRNA	PC-5p-10471_673	1	1	2
XM_022330421.1	map	111045105	LOC111045105	PREDICTED: Nilaparvata lugens glycogen-binding subunit 76A (LOC111045105), transcript variant X2, mRNA	PC-3p-77335_97	1	1	2
XM_022330421.1	map	111045105	LOC111045105	PREDICTED: Nilaparvata lugens glycogen-binding subunit 76A (LOC111045105), transcript variant X2, mRNA	PC-5p-71845_106	1	1	2
XM_022330427.1	map	111045121	LOC111045121	PREDICTED: Nilaparvata lugens uncharacterized LOC111045121 (LOC111045121), mRNA	PC-3p-77335_97	1	1	2
XM_022330427.1	map	111045121	LOC111045121	PREDICTED: Nilaparvata lugens uncharacterized LOC111045121 (LOC111045121), mRNA	PC-5p-142923_44	1	1	2
XM_022330428.1	map	111045105	LOC111045105	PREDICTED: Nilaparvata lugens glycogen-binding subunit 76A (LOC111045105), transcript variant X2, mRNA	PC-3p-77335_97	1	1	2
XM_022330428.1	map	111045105	LOC111045105	PREDICTED: Nilaparvata lugens glycogen-binding subunit 76A (LOC111045105), transcript variant X2, mRNA	PC-5p-71845_106	1	1	2
XM_022330432.1	map	111045124	LOC111045124	PREDICTED: Nilaparvata lugens ubiquitin thioesterase trabid (LOC111045124), mRNA	PC-3p-91528_79	1	1	2
XM_022330432.1	map	111045124	LOC111045124	PREDICTED: Nilaparvata lugens ubiquitin thioesterase trabid (LOC111045124), mRNA	PC-5p-141661_45	1	1	2
XM_022330432.1	map	111045124	LOC111045124	PREDICTED: Nilaparvata lugens ubiquitin thioesterase trabid (LOC111045124), mRNA	tca-miR-9a-3p_R+3_1ss18GA	1	1	2
XM_022330433.1	map	111045125	LOC111045125	PREDICTED: Nilaparvata lugens chloride channel protein 2 (LOC111045125), mRNA	PC-5p-335567_12	1	1	2	GO:0005247(voltage-gated chloride channel activity);GO:0005254(chloride channel activity);GO:0006821(chloride transport);GO:0015629(actin cytoskeleton);GO:0016020(membrane);GO:0055085(transmembrane transport)
XM_022330434.1	map	111045126	LOC111045126	PREDICTED: Nilaparvata lugens actin-binding LIM protein 3-like (LOC111045126), mRNA	PC-5p-141661_45	1	1	2
XM_022330436.1	map	111045129	LOC111045129	PREDICTED: Nilaparvata lugens zinc finger Ran-binding domain-containing protein 2-like (LOC111045129), mRNA	PC-5p-335567_12	1	1	2	GO:0003723(RNA binding);GO:0005634(nucleus);GO:0008150(biological_process);GO:0008270(zinc ion binding);GO:0046872(metal ion binding)
XM_022330437.1	map	111045130	LOC111045130	PREDICTED: Nilaparvata lugens E3 ubiquitin-protein ligase RNF19A-like (LOC111045130), mRNA	PC-3p-2060_2700	1	1	2
XM_022330437.1	map	111045130	LOC111045130	PREDICTED: Nilaparvata lugens E3 ubiquitin-protein ligase RNF19A-like (LOC111045130), mRNA	PC-3p-2510_2230	1	1	2
XM_022330437.1	map	111045130	LOC111045130	PREDICTED: Nilaparvata lugens E3 ubiquitin-protein ligase RNF19A-like (LOC111045130), mRNA	PC-3p-55615_142	1	1	2
XM_022330437.1	map	111045130	LOC111045130	PREDICTED: Nilaparvata lugens E3 ubiquitin-protein ligase RNF19A-like (LOC111045130), mRNA	PC-3p-576_10624	1	1	2
XM_022330437.1	map	111045130	LOC111045130	PREDICTED: Nilaparvata lugens E3 ubiquitin-protein ligase RNF19A-like (LOC111045130), mRNA	PC-3p-91528_79	1	1	2
XM_022330437.1	map	111045130	LOC111045130	PREDICTED: Nilaparvata lugens E3 ubiquitin-protein ligase RNF19A-like (LOC111045130), mRNA	PC-5p-162901_37	1	1	2
XM_022330437.1	map	111045130	LOC111045130	PREDICTED: Nilaparvata lugens E3 ubiquitin-protein ligase RNF19A-like (LOC111045130), mRNA	PC-5p-41317_196	1	1	2
XM_022330437.1	map	111045130	LOC111045130	PREDICTED: Nilaparvata lugens E3 ubiquitin-protein ligase RNF19A-like (LOC111045130), mRNA	PC-5p-42059_193	1	1	2
XM_022330437.1	map	111045130	LOC111045130	PREDICTED: Nilaparvata lugens E3 ubiquitin-protein ligase RNF19A-like (LOC111045130), mRNA	tca-miR-317-3p_R-3	1	1	2
XM_022330437.1	map	111045130	LOC111045130	PREDICTED: Nilaparvata lugens E3 ubiquitin-protein ligase RNF19A-like (LOC111045130), mRNA	tca-miR-9a-3p_R+3_1ss18GA	1	1	2
XM_022330437.1	map	111045130	LOC111045130	PREDICTED: Nilaparvata lugens E3 ubiquitin-protein ligase RNF19A-like (LOC111045130), mRNA	tca-miR-9b-3p_1ss10GT	1	1	2
XM_022330438.1	map	111045131	LOC111045131	PREDICTED: Nilaparvata lugens uncharacterized LOC111045131 (LOC111045131), mRNA	PC-5p-280_24071	1	1	2
XM_022330439.1	map	111045128	LOC111045128	PREDICTED: Nilaparvata lugens ATPase family AAA domain-containing protein 2-like (LOC111045128), transcript variant X2, mRNA	tca-miR-137-3p_L-1R+1_1ss18AG	1	1	2
XM_022330440.1	map	111045132	LOC111045132	PREDICTED: Nilaparvata lugens histone acetyltransferase KAT6A (LOC111045132), transcript variant X3, mRNA	PC-5p-141661_45	1	1	2
XM_022330441.1	map	111045132	LOC111045132	PREDICTED: Nilaparvata lugens histone acetyltransferase KAT6A (LOC111045132), transcript variant X3, mRNA	PC-5p-141661_45	1	1	2
XM_022330443.1	map	111045132	LOC111045132	PREDICTED: Nilaparvata lugens histone acetyltransferase KAT6A (LOC111045132), transcript variant X3, mRNA	PC-5p-141661_45	1	1	2
XM_022330449.1	map	111045128	LOC111045128	PREDICTED: Nilaparvata lugens ATPase family AAA domain-containing protein 2-like (LOC111045128), transcript variant X2, mRNA	tca-miR-137-3p_L-1R+1_1ss18AG	1	1	2
XM_022330457.1	map	111045143	LOC111045143	PREDICTED: Nilaparvata lugens acetylcholine receptor subunit gamma-like (LOC111045143), mRNA	PC-5p-335567_12	1	1	2
XM_022330460.1	map	111045147	LOC111045147	PREDICTED: Nilaparvata lugens ATP-dependent RNA helicase DDX24 (LOC111045147), mRNA	PC-5p-280_24071	1	1	2
XM_022330460.1	map	111045147	LOC111045147	PREDICTED: Nilaparvata lugens ATP-dependent RNA helicase DDX24 (LOC111045147), mRNA	dme-miR-193-3p_2ss10AG22CG	1	1	2
XM_022330461.1	map	111045148	LOC111045148	PREDICTED: Nilaparvata lugens KH domain-containing, RNA-binding, signal transduction-associated protein 3-like (LOC111045148), transcript variant X3, mRNA	PC-5p-42059_193	1	1	2
XM_022330462.1	map	111045148	LOC111045148	PREDICTED: Nilaparvata lugens KH domain-containing, RNA-binding, signal transduction-associated protein 3-like (LOC111045148), transcript variant X3, mRNA	PC-5p-42059_193	1	1	2
XM_022330463.1	map	111045148	LOC111045148	PREDICTED: Nilaparvata lugens KH domain-containing, RNA-binding, signal transduction-associated protein 3-like (LOC111045148), transcript variant X3, mRNA	PC-3p-1819_3013	1	1	2
XM_022330468.1	map	111045151	LOC111045151	PREDICTED: Nilaparvata lugens hepatocyte nuclear factor 4-gamma (LOC111045151), transcript variant X2, mRNA	PC-5p-42059_193	1	1	2	GO:0000979(RNA polymerase II core promoter sequence-specific DNA binding);GO:0001046(core promoter sequence-specific DNA binding);GO:0001102(RNA polymerase II activating transcription factor binding);GO:0001228(transcriptional activator activity, RNA polymerase II transcription regulatory region sequence-specific binding);GO:0003700(transcription factor activity, sequence-specific DNA binding);GO…	ko04950(Maturity onset diabetes of the young)
XM_022330469.1	map	111045151	LOC111045151	PREDICTED: Nilaparvata lugens hepatocyte nuclear factor 4-gamma (LOC111045151), transcript variant X2, mRNA	PC-5p-42059_193	1	1	2	GO:0000979(RNA polymerase II core promoter sequence-specific DNA binding);GO:0001046(core promoter sequence-specific DNA binding);GO:0001102(RNA polymerase II activating transcription factor binding);GO:0001228(transcriptional activator activity, RNA polymerase II transcription regulatory region sequence-specific binding);GO:0003700(transcription factor activity, sequence-specific DNA binding);GO…	ko04950(Maturity onset diabetes of the young)
XM_022330470.1	map	111045151	LOC111045151	PREDICTED: Nilaparvata lugens hepatocyte nuclear factor 4-gamma (LOC111045151), transcript variant X2, mRNA	PC-5p-42059_193	1	1	2	GO:0000979(RNA polymerase II core promoter sequence-specific DNA binding);GO:0001046(core promoter sequence-specific DNA binding);GO:0001102(RNA polymerase II activating transcription factor binding);GO:0001228(transcriptional activator activity, RNA polymerase II transcription regulatory region sequence-specific binding);GO:0003700(transcription factor activity, sequence-specific DNA binding);GO…	ko04950(Maturity onset diabetes of the young)
XM_022330476.1	map	111045157	LOC111045157	PREDICTED: Nilaparvata lugens uncharacterized LOC111045157 (LOC111045157), mRNA	PC-5p-141661_45	1	1	2
XM_022330476.1	map	111045157	LOC111045157	PREDICTED: Nilaparvata lugens uncharacterized LOC111045157 (LOC111045157), mRNA	PC-5p-42059_193	1	1	2
XM_022330483.1	map	111045159	LOC111045159	PREDICTED: Nilaparvata lugens uncharacterized LOC111045159 (LOC111045159), mRNA	tca-miR-317-3p_R-3	1	1	2
XM_022330489.1	map	111045164	LOC111045164	PREDICTED: Nilaparvata lugens nuclear pore membrane glycoprotein 210-like (LOC111045164), mRNA	PC-5p-182481_31	1	1	2
XM_022330501.1	map	111045176	LOC111045176	PREDICTED: Nilaparvata lugens uncharacterized LOC111045176 (LOC111045176), mRNA	PC-5p-193172_29	1	1	2
XM_022330503.1	map	111045178	LOC111045178	PREDICTED: Nilaparvata lugens uncharacterized LOC111045178 (LOC111045178), transcript variant X1, mRNA	PC-5p-193172_29	1	1	2
XM_022330504.1	map	111045178	LOC111045178	PREDICTED: Nilaparvata lugens uncharacterized LOC111045178 (LOC111045178), transcript variant X1, mRNA	PC-5p-193172_29	1	1	2
XM_022330505.1	map	111045178	LOC111045178	PREDICTED: Nilaparvata lugens uncharacterized LOC111045178 (LOC111045178), transcript variant X1, mRNA	PC-5p-193172_29	1	1	2
XM_022330506.1	map	111045178	LOC111045178	PREDICTED: Nilaparvata lugens uncharacterized LOC111045178 (LOC111045178), transcript variant X1, mRNA	PC-5p-193172_29	1	1	2
XM_022330507.1	map	111045179	LOC111045179	PREDICTED: Nilaparvata lugens S-adenosylhomocysteine hydrolase-like protein 1 (LOC111045179), transcript variant X1, mRNA	PC-3p-12814_573	1	1	2
XM_022330507.1	map	111045179	LOC111045179	PREDICTED: Nilaparvata lugens S-adenosylhomocysteine hydrolase-like protein 1 (LOC111045179), transcript variant X1, mRNA	PC-3p-71007_108	1	1	2
XM_022330507.1	map	111045179	LOC111045179	PREDICTED: Nilaparvata lugens S-adenosylhomocysteine hydrolase-like protein 1 (LOC111045179), transcript variant X1, mRNA	PC-5p-141661_45	1	1	2
XM_022330507.1	map	111045179	LOC111045179	PREDICTED: Nilaparvata lugens S-adenosylhomocysteine hydrolase-like protein 1 (LOC111045179), transcript variant X1, mRNA	PC-5p-41317_196	1	1	2
XM_022330508.1	map	111045179	LOC111045179	PREDICTED: Nilaparvata lugens S-adenosylhomocysteine hydrolase-like protein 1 (LOC111045179), transcript variant X1, mRNA	PC-3p-12814_573	1	1	2
XM_022330508.1	map	111045179	LOC111045179	PREDICTED: Nilaparvata lugens S-adenosylhomocysteine hydrolase-like protein 1 (LOC111045179), transcript variant X1, mRNA	PC-3p-71007_108	1	1	2
XM_022330508.1	map	111045179	LOC111045179	PREDICTED: Nilaparvata lugens S-adenosylhomocysteine hydrolase-like protein 1 (LOC111045179), transcript variant X1, mRNA	PC-5p-141661_45	1	1	2
[truncated: 12,570 more rows]
