# Supplementary material for: Characterization of MicroRNAs Associated with Reproduction in the Brown Planthopper, Nilaparvata lugens
Source: Int J Mol Sci. 2022 Jul 15;23(14):7808. doi: 10.3390/ijms23147808 (PMC9316625; doi:10.3390/ijms23147808)
Supplement: Supplementary file 1 [file ijms-23-07808-s001.zip › Supplement_Table S4. GO terms enriched by differentially expressed miRNAs targeting genes.xlsx]

## Sheet: Sheet1
Table S4. GO terms enriched by differentially expressed miRNAs targeting genes.
GO ID	Function	GO_term	S gene number	TS gene number	B gene number	TB gene number	Pvalue of Fisher's Exact Test
GO:0060586	biological_process	multicellular organismal iron ion homeostasis	5	677	5	4221	0.000104825
GO:0000386	molecular_function	second spliceosomal transesterification activity	5	677	5	4221	0.000104825
GO:0005375	molecular_function	copper ion transmembrane transporter activity	5	677	6	4221	0.00054541
GO:0007614	biological_process	short-term memory	5	677	6	4221	0.00054541
GO:0046718	biological_process	viral entry into host cell	4	677	4	4221	0.000656833
GO:0008611	biological_process	ether lipid biosynthetic process	4	677	4	4221	0.000656833
GO:0000041	biological_process	transition metal ion transport	4	677	4	4221	0.000656833
GO:0050916	biological_process	sensory perception of sweet taste	4	677	4	4221	0.000656833
GO:0033212	biological_process	iron assimilation	4	677	4	4221	0.000656833
GO:0030536	biological_process	larval feeding behavior	4	677	4	4221	0.000656833
GO:0034761	biological_process	positive regulation of iron ion transmembrane transport	4	677	4	4221	0.000656833
GO:0015677	biological_process	copper ion import	4	677	4	4221	0.000656833
GO:0055076	biological_process	transition metal ion homeostasis	4	677	4	4221	0.000656833
GO:0005384	molecular_function	manganese ion transmembrane transporter activity	4	677	4	4221	0.000656833
GO:0048477	biological_process	oogenesis	19	677	57	4221	0.000929253
GO:0005875	cellular_component	microtubule associated complex	32	677	116	4221	0.00096289
GO:0004693	molecular_function	cyclin-dependent protein serine/threonine kinase activity	7	677	12	4221	0.00100001
GO:0005739	cellular_component	mitochondrion	58	677	248	4221	0.00122791
GO:0055070	biological_process	copper ion homeostasis	4	677	5	4221	0.00286486
GO:0030507	molecular_function	spectrin binding	4	677	5	4221	0.00286486
GO:0070838	biological_process	divalent metal ion transport	4	677	5	4221	0.00286486
GO:0006952	biological_process	defense response	5	677	8	4221	0.00383543
GO:0006839	biological_process	mitochondrial transport	3	677	3	4221	0.00411057
GO:0007560	biological_process	imaginal disc morphogenesis	3	677	3	4221	0.00411057
GO:0006002	biological_process	fructose 6-phosphate metabolic process	3	677	3	4221	0.00411057
GO:0016580	cellular_component	Sin3 complex	3	677	3	4221	0.00411057
GO:0006979	biological_process	response to oxidative stress	11	677	30	4221	0.00485421
GO:0006635	biological_process	fatty acid beta-oxidation	6	677	12	4221	0.0064512
GO:0016055	biological_process	Wnt signaling pathway	11	677	31	4221	0.00645898
GO:0007016	biological_process	cytoskeletal anchoring at plasma membrane	5	677	9	4221	0.00749828
GO:0004029	molecular_function	aldehyde dehydrogenase (NAD) activity	4	677	6	4221	0.00750377
GO:0070050	biological_process	neuron cellular homeostasis	4	677	6	4221	0.00750377
GO:0004888	molecular_function	transmembrane signaling receptor activity	4	677	6	4221	0.00750377
GO:0007005	biological_process	mitochondrion organization	7	677	16	4221	0.00801986
GO:0005675	cellular_component	holo TFIIH complex	5	677	10	4221	0.0130395
GO:0007283	biological_process	spermatogenesis	11	677	34	4221	0.0138295
GO:0006388	biological_process	tRNA splicing, via endonucleolytic cleavage and ligation	3	677	4	4221	0.0144718
GO:0008514	molecular_function	organic anion transmembrane transporter activity	3	677	4	4221	0.0144718
GO:0051225	biological_process	spindle assembly	3	677	4	4221	0.0144718
GO:0043687	biological_process	post-translational protein modification	3	677	4	4221	0.0144718
GO:0000350	biological_process	generation of catalytic spliceosome for second transesterification step	3	677	4	4221	0.0144718
GO:0000245	biological_process	spliceosomal complex assembly	3	677	4	4221	0.0144718
GO:0016050	biological_process	vesicle organization	3	677	4	4221	0.0144718
GO:0005740	cellular_component	mitochondrial envelope	3	677	4	4221	0.0144718
GO:0035317	biological_process	imaginal disc-derived wing hair organization	4	677	7	4221	0.0153002
GO:0005682	cellular_component	U5 snRNP	4	677	7	4221	0.0153002
GO:0008278	cellular_component	cohesin complex	4	677	7	4221	0.0153002
GO:0035167	biological_process	larval lymph gland hemopoiesis	4	677	7	4221	0.0153002
GO:0022857	molecular_function	transmembrane transporter activity	6	677	14	4221	0.0157433
GO:0007602	biological_process	phototransduction	9	677	26	4221	0.015906
GO:0009408	biological_process	response to heat	9	677	27	4221	0.0205613
GO:0045298	cellular_component	tubulin complex	5	677	11	4221	0.0208011
GO:0051015	molecular_function	actin filament binding	6	677	15	4221	0.0227573
GO:0048190	biological_process	wing disc dorsal/ventral pattern formation	6	677	15	4221	0.0227573
GO:0007269	biological_process	neurotransmitter secretion	12	677	41	4221	0.0234216
GO:0000122	biological_process	negative regulation of transcription from RNA polymerase II promoter	10	677	32	4221	0.0237584
GO:0007411	biological_process	axon guidance	18	677	70	4221	0.0244428
GO:0045334	cellular_component	clathrin-coated endocytic vesicle	2	677	2	4221	0.0256926
GO:0006817	biological_process	phosphate ion transport	2	677	2	4221	0.0256926
GO:0001661	biological_process	conditioned taste aversion	2	677	2	4221	0.0256926
GO:0071021	cellular_component	U2-type post-spliceosomal complex	2	677	2	4221	0.0256926
GO:0006116	biological_process	NADH oxidation	2	677	2	4221	0.0256926
GO:0019367	biological_process	fatty acid elongation, saturated fatty acid	2	677	2	4221	0.0256926
GO:0030620	molecular_function	U2 snRNA binding	2	677	2	4221	0.0256926
GO:0004723	molecular_function	calcium-dependent protein serine/threonine phosphatase activity	2	677	2	4221	0.0256926
GO:0045199	biological_process	maintenance of epithelial cell apical/basal polarity	2	677	2	4221	0.0256926
GO:0004301	molecular_function	epoxide hydrolase activity	2	677	2	4221	0.0256926
GO:0003401	biological_process	axis elongation	2	677	2	4221	0.0256926
GO:0016308	molecular_function	1-phosphatidylinositol-4-phosphate 5-kinase activity	2	677	2	4221	0.0256926
GO:0003938	molecular_function	IMP dehydrogenase activity	2	677	2	4221	0.0256926
GO:0016509	molecular_function	long-chain-3-hydroxyacyl-CoA dehydrogenase activity	2	677	2	4221	0.0256926
GO:0010821	biological_process	regulation of mitochondrion organization	2	677	2	4221	0.0256926
GO:0005945	cellular_component	6-phosphofructokinase complex	2	677	2	4221	0.0256926
GO:0071048	biological_process	nuclear retention of unspliced pre-mRNA at the site of transcription	2	677	2	4221	0.0256926
GO:0034047	biological_process	regulation of protein phosphatase type 2A activity	2	677	2	4221	0.0256926
GO:0023019	biological_process	signal transduction involved in regulation of gene expression	2	677	2	4221	0.0256926
GO:0005229	molecular_function	intracellular calcium activated chloride channel activity	2	677	2	4221	0.0256926
GO:0004352	molecular_function	glutamate dehydrogenase (NAD+) activity	2	677	2	4221	0.0256926
GO:0019551	biological_process	glutamate catabolic process to 2-oxoglutarate	2	677	2	4221	0.0256926
GO:0015893	biological_process	drug transport	2	677	2	4221	0.0256926
GO:0004095	molecular_function	carnitine O-palmitoyltransferase activity	2	677	2	4221	0.0256926
GO:0042761	biological_process	very long-chain fatty acid biosynthetic process	2	677	2	4221	0.0256926
GO:0003904	molecular_function	deoxyribodipyrimidine photo-lyase activity	2	677	2	4221	0.0256926
GO:0000719	biological_process	photoreactive repair	2	677	2	4221	0.0256926
GO:0002227	biological_process	innate immune response in mucosa	2	677	2	4221	0.0256926
GO:0010637	biological_process	negative regulation of mitochondrial fusion	2	677	2	4221	0.0256926
GO:1900407	biological_process	regulation of cellular response to oxidative stress	2	677	2	4221	0.0256926
GO:0030382	biological_process	sperm mitochondrion organization	2	677	2	4221	0.0256926
GO:0004450	molecular_function	isocitrate dehydrogenase (NADP+) activity	2	677	2	4221	0.0256926
GO:0003974	molecular_function	UDP-N-acetylglucosamine 4-epimerase activity	2	677	2	4221	0.0256926
GO:0042325	biological_process	regulation of phosphorylation	2	677	2	4221	0.0256926
GO:0048599	biological_process	oocyte development	2	677	2	4221	0.0256926
GO:0030619	molecular_function	U1 snRNA binding	2	677	2	4221	0.0256926
GO:0032970	biological_process	regulation of actin filament-based process	2	677	2	4221	0.0256926
GO:0010038	biological_process	response to metal ion	2	677	2	4221	0.0256926
GO:0070528	biological_process	protein kinase C signaling	2	677	2	4221	0.0256926
GO:0004099	molecular_function	chitin deacetylase activity	2	677	2	4221	0.0256926
GO:0004353	molecular_function	glutamate dehydrogenase [NAD(P)+] activity	2	677	2	4221	0.0256926
GO:0006102	biological_process	isocitrate metabolic process	2	677	2	4221	0.0256926
GO:0007436	biological_process	larval salivary gland morphogenesis	2	677	2	4221	0.0256926
GO:0000266	biological_process	mitochondrial fission	2	677	2	4221	0.0256926
GO:0035230	cellular_component	cytoneme	2	677	2	4221	0.0256926
GO:0015114	molecular_function	phosphate ion transmembrane transporter activity	2	677	2	4221	0.0256926
GO:0042416	biological_process	dopamine biosynthetic process	2	677	2	4221	0.0256926
GO:0003872	molecular_function	6-phosphofructokinase activity	2	677	2	4221	0.0256926
GO:1903361	biological_process	protein localization to basolateral plasma membrane	2	677	2	4221	0.0256926
GO:0000979	molecular_function	RNA polymerase II core promoter sequence-specific DNA binding	2	677	2	4221	0.0256926
GO:0015238	molecular_function	drug transmembrane transporter activity	2	677	2	4221	0.0256926
GO:0016507	cellular_component	mitochondrial fatty acid beta-oxidation multienzyme complex	2	677	2	4221	0.0256926
GO:0009166	biological_process	nucleotide catabolic process	2	677	2	4221	0.0256926
GO:0090141	biological_process	positive regulation of mitochondrial fission	2	677	2	4221	0.0256926
GO:0015293	molecular_function	symporter activity	4	677	8	4221	0.026765
GO:0007349	biological_process	cellularization	4	677	8	4221	0.026765
GO:0005829	cellular_component	cytosol	52	677	252	4221	0.0275615
GO:0045475	biological_process	locomotor rhythm	8	677	24	4221	0.0284217
GO:0007095	biological_process	mitotic G2 DNA damage checkpoint	7	677	20	4221	0.0304064
GO:0016459	cellular_component	myosin complex	5	677	12	4221	0.0310511
GO:0030014	cellular_component	CCR4-NOT complex	3	677	5	4221	0.0318821
GO:0016197	biological_process	endosomal transport	3	677	5	4221	0.0318821
GO:0021682	biological_process	nerve maturation	3	677	5	4221	0.0318821
GO:0016568	biological_process	chromatin modification	3	677	5	4221	0.0318821
GO:0000990	molecular_function	core RNA polymerase binding transcription factor activity	3	677	5	4221	0.0318821
GO:0000159	cellular_component	protein phosphatase type 2A complex	3	677	5	4221	0.0318821
GO:0035098	cellular_component	ESC/E(Z) complex	3	677	5	4221	0.0318821
GO:0010025	biological_process	wax biosynthetic process	3	677	5	4221	0.0318821
GO:0008366	biological_process	axon ensheathment	3	677	5	4221	0.0318821
GO:0004300	molecular_function	enoyl-CoA hydratase activity	3	677	5	4221	0.0318821
GO:0047497	biological_process	mitochondrion transport along microtubule	3	677	5	4221	0.0318821
GO:0031966	cellular_component	mitochondrial membrane	3	677	5	4221	0.0318821
GO:0043171	biological_process	peptide catabolic process	3	677	5	4221	0.0318821
GO:1901739	biological_process	regulation of myoblast fusion	3	677	5	4221	0.0318821
GO:0007391	biological_process	dorsal closure	8	677	25	4221	0.0361153
GO:0006887	biological_process	exocytosis	7	677	21	4221	0.0394983
GO:0016021	cellular_component	integral component of membrane	65	677	331	4221	0.0399238
GO:0006909	biological_process	phagocytosis	16	677	64	4221	0.0416953
GO:0046329	biological_process	negative regulation of JNK cascade	4	677	9	4221	0.0421784
GO:0042593	biological_process	glucose homeostasis	4	677	9	4221	0.0421784
GO:0071004	cellular_component	U2-type prespliceosome	4	677	9	4221	0.0421784
GO:0016082	biological_process	synaptic vesicle priming	4	677	9	4221	0.0421784
GO:0005381	molecular_function	iron ion transmembrane transporter activity	4	677	9	4221	0.0421784
GO:0001700	biological_process	embryonic development via the syncytial blastoderm	6	677	17	4221	0.0424091
GO:0005977	biological_process	glycogen metabolic process	5	677	13	4221	0.0439713
GO:0010506	biological_process	regulation of autophagy	5	677	13	4221	0.0439713
GO:0005700	cellular_component	polytene chromosome	8	677	26	4221	0.0450972
GO:0042594	biological_process	response to starvation	7	677	22	4221	0.0501965
GO:0055114	biological_process	oxidation-reduction process	31	677	145	4221	0.0513967
GO:0012505	cellular_component	endomembrane system	15	677	61	4221	0.0542603
GO:0009744	biological_process	response to sucrose	6	677	18	4221	0.0552782
GO:0007616	biological_process	long-term memory	8	677	27	4221	0.0554281
GO:0007520	biological_process	myoblast fusion	8	677	27	4221	0.0554281
GO:0007601	biological_process	visual perception	3	677	6	4221	0.0562605
GO:0008601	molecular_function	protein phosphatase type 2A regulator activity	3	677	6	4221	0.0562605
GO:0072661	biological_process	protein targeting to plasma membrane	3	677	6	4221	0.0562605
GO:0070328	biological_process	triglyceride homeostasis	3	677	6	4221	0.0562605
GO:0006541	biological_process	glutamine metabolic process	3	677	6	4221	0.0562605
GO:0007051	biological_process	spindle organization	3	677	6	4221	0.0562605
GO:0007064	biological_process	mitotic sister chromatid cohesion	3	677	6	4221	0.0562605
GO:0005919	cellular_component	pleated septate junction	3	677	6	4221	0.0562605
GO:0008353	molecular_function	RNA polymerase II carboxy-terminal domain kinase activity	3	677	6	4221	0.0562605
GO:0032956	biological_process	regulation of actin cytoskeleton organization	3	677	6	4221	0.0562605
GO:0007160	biological_process	cell-matrix adhesion	3	677	6	4221	0.0562605
GO:0004407	molecular_function	histone deacetylase activity	3	677	6	4221	0.0562605
GO:0030308	biological_process	negative regulation of cell growth	3	677	6	4221	0.0562605
GO:0005515	molecular_function	protein binding	43	677	213	4221	0.0580803
GO:0005783	cellular_component	endoplasmic reticulum	18	677	77	4221	0.0581876
GO:0055085	biological_process	transmembrane transport	17	677	72	4221	0.0594084
GO:0007059	biological_process	chromosome segregation	5	677	14	4221	0.0596534
GO:0005737	cellular_component	cytoplasm	108	677	590	4221	0.0613086
GO:0030198	biological_process	extracellular matrix organization	4	677	10	4221	0.0616043
GO:0006120	biological_process	mitochondrial electron transport, NADH to ubiquinone	4	677	10	4221	0.0616043
GO:0042391	biological_process	regulation of membrane potential	4	677	10	4221	0.0616043
GO:0020037	molecular_function	heme binding	7	677	23	4221	0.0625593
GO:0030431	biological_process	sleep	7	677	23	4221	0.0625593
GO:0006099	biological_process	tricarboxylic acid cycle	7	677	23	4221	0.0625593
GO:0006470	biological_process	protein dephosphorylation	8	677	28	4221	0.0671502
GO:0005965	cellular_component	protein farnesyltransferase complex	2	677	3	4221	0.0688566
GO:0030048	biological_process	actin filament-based movement	2	677	3	4221	0.0688566
GO:0061321	biological_process	garland nephrocyte differentiation	2	677	3	4221	0.0688566
GO:0048036	biological_process	central complex development	2	677	3	4221	0.0688566
GO:0032027	molecular_function	myosin light chain binding	2	677	3	4221	0.0688566
GO:0060049	biological_process	regulation of protein glycosylation	2	677	3	4221	0.0688566
GO:0017134	molecular_function	fibroblast growth factor binding	2	677	3	4221	0.0688566
GO:0042054	molecular_function	histone methyltransferase activity	2	677	3	4221	0.0688566
GO:0097206	biological_process	nephrocyte filtration	2	677	3	4221	0.0688566
GO:0004660	molecular_function	protein farnesyltransferase activity	2	677	3	4221	0.0688566
GO:0000030	molecular_function	mannosyltransferase activity	2	677	3	4221	0.0688566
GO:0015904	biological_process	tetracycline transport	2	677	3	4221	0.0688566
GO:0031523	cellular_component	Myb complex	2	677	3	4221	0.0688566
GO:0006177	biological_process	GMP biosynthetic process	2	677	3	4221	0.0688566
GO:0008093	molecular_function	cytoskeletal adaptor activity	2	677	3	4221	0.0688566
GO:0061327	biological_process	anterior Malpighian tubule development	2	677	3	4221	0.0688566
GO:0035567	biological_process	non-canonical Wnt signaling pathway	2	677	3	4221	0.0688566
GO:0035204	biological_process	negative regulation of lamellocyte differentiation	2	677	3	4221	0.0688566
GO:0046030	molecular_function	inositol trisphosphate phosphatase activity	2	677	3	4221	0.0688566
GO:0005685	cellular_component	U1 snRNP	2	677	3	4221	0.0688566
GO:0005742	cellular_component	mitochondrial outer membrane translocase complex	2	677	3	4221	0.0688566
GO:0008493	molecular_function	tetracycline transporter activity	2	677	3	4221	0.0688566
GO:0060026	biological_process	convergent extension	2	677	3	4221	0.0688566
GO:0046693	biological_process	sperm storage	2	677	3	4221	0.0688566
GO:0046425	biological_process	regulation of JAK-STAT cascade	2	677	3	4221	0.0688566
GO:0018343	biological_process	protein farnesylation	2	677	3	4221	0.0688566
GO:0045595	biological_process	regulation of cell differentiation	2	677	3	4221	0.0688566
GO:0033116	cellular_component	endoplasmic reticulum-Golgi intermediate compartment membrane	2	677	3	4221	0.0688566
GO:0008143	molecular_function	poly(A) binding	2	677	3	4221	0.0688566
GO:0005330	molecular_function	dopamine:sodium symporter activity	2	677	3	4221	0.0688566
GO:0051583	biological_process	dopamine uptake involved in synaptic transmission	2	677	3	4221	0.0688566
GO:0055069	biological_process	zinc ion homeostasis	2	677	3	4221	0.0688566
GO:0016581	cellular_component	NuRD complex	2	677	3	4221	0.0688566
GO:0036011	biological_process	imaginal disc-derived leg segmentation	2	677	3	4221	0.0688566
GO:0061467	biological_process	basolateral protein localization	2	677	3	4221	0.0688566
GO:0046167	biological_process	glycerol-3-phosphate biosynthetic process	2	677	3	4221	0.0688566
GO:0034515	cellular_component	proteasome storage granule	2	677	3	4221	0.0688566
GO:0070822	cellular_component	Sin3-type complex	2	677	3	4221	0.0688566
GO:0050965	biological_process	detection of temperature stimulus involved in sensory perception of pain	2	677	3	4221	0.0688566
GO:0050062	molecular_function	long-chain-fatty-acyl-CoA reductase activity	2	677	3	4221	0.0688566
GO:0009982	molecular_function	pseudouridine synthase activity	2	677	3	4221	0.0688566
GO:0005917	cellular_component	nephrocyte diaphragm	2	677	3	4221	0.0688566
GO:0036059	biological_process	nephrocyte diaphragm assembly	2	677	3	4221	0.0688566
GO:0001843	biological_process	neural tube closure	2	677	3	4221	0.0688566
GO:0008280	cellular_component	cohesin core heterodimer	2	677	3	4221	0.0688566
GO:0006536	biological_process	glutamate metabolic process	2	677	3	4221	0.0688566
GO:0006591	biological_process	ornithine metabolic process	2	677	3	4221	0.0688566
GO:0051731	molecular_function	polynucleotide 5'-hydroxyl-kinase activity	2	677	3	4221	0.0688566
GO:0046330	biological_process	positive regulation of JNK cascade	2	677	3	4221	0.0688566
GO:0006807	biological_process	nitrogen compound metabolic process	2	677	3	4221	0.0688566
GO:0003978	molecular_function	UDP-glucose 4-epimerase activity	2	677	3	4221	0.0688566
GO:0005777	cellular_component	peroxisome	9	677	33	4221	0.0699081
GO:0005912	cellular_component	adherens junction	6	677	19	4221	0.0702523
GO:0007611	biological_process	learning or memory	6	677	19	4221	0.0702523
GO:0006096	biological_process	glycolytic process	6	677	19	4221	0.0702523
GO:0005524	molecular_function	ATP binding	64	677	336	4221	0.0703848
GO:0043052	biological_process	thermotaxis	5	677	15	4221	0.0781015
GO:0006629	biological_process	lipid metabolic process	5	677	15	4221	0.0781015
GO:0007615	biological_process	anesthesia-resistant memory	5	677	15	4221	0.0781015
GO:0005200	molecular_function	structural constituent of cytoskeleton	9	677	34	4221	0.0821789
GO:0042787	biological_process	protein ubiquitination involved in ubiquitin-dependent protein catabolic process	11	677	44	4221	0.0827126
GO:0048471	cellular_component	perinuclear region of cytoplasm	10	677	39	4221	0.0828647
GO:0006289	biological_process	nucleotide-excision repair	4	677	11	4221	0.0849204
GO:0005705	cellular_component	polytene chromosome interband	4	677	11	4221	0.0849204
GO:0060857	biological_process	establishment of glial blood-brain barrier	4	677	11	4221	0.0849204
GO:0006836	biological_process	neurotransmitter transport	3	677	7	4221	0.0869807
GO:0009411	biological_process	response to UV	3	677	7	4221	0.0869807
GO:0035152	biological_process	regulation of tube architecture, open tracheal system	3	677	7	4221	0.0869807
GO:0046843	biological_process	dorsal appendage formation	3	677	7	4221	0.0869807
GO:0001666	biological_process	response to hypoxia	3	677	7	4221	0.0869807
GO:0002039	molecular_function	p53 binding	3	677	7	4221	0.0869807
GO:0030239	biological_process	myofibril assembly	3	677	7	4221	0.0869807
GO:0070584	biological_process	mitochondrion morphogenesis	3	677	7	4221	0.0869807
GO:0019897	cellular_component	extrinsic component of plasma membrane	3	677	7	4221	0.0869807
GO:0016056	biological_process	rhodopsin mediated signaling pathway	3	677	7	4221	0.0869807
GO:0007444	biological_process	imaginal disc development	3	677	7	4221	0.0869807
GO:0007112	biological_process	male meiosis cytokinesis	3	677	7	4221	0.0869807
GO:0048675	biological_process	axon extension	6	677	20	4221	0.0873291
GO:0006897	biological_process	endocytosis	8	677	30	4221	0.0948378
GO:0016491	molecular_function	oxidoreductase activity	15	677	66	4221	0.0964801
GO:0030154	biological_process	cell differentiation	5	677	16	4221	0.0992387
GO:0015629	cellular_component	actin cytoskeleton	5	677	16	4221	0.0992387
GO:0005886	cellular_component	plasma membrane	57	677	303	4221	0.101156
GO:0004674	molecular_function	protein serine/threonine kinase activity	18	677	83	4221	0.105708
GO:0005198	molecular_function	structural molecule activity	6	677	21	4221	0.106461
GO:0008045	biological_process	motor neuron axon guidance	6	677	21	4221	0.106461
GO:0005794	cellular_component	Golgi apparatus	15	677	67	4221	0.106857
GO:0016310	biological_process	phosphorylation	7	677	26	4221	0.109781
GO:0006366	biological_process	transcription from RNA polymerase II promoter	7	677	26	4221	0.109781
GO:0048813	biological_process	dendrite morphogenesis	9	677	36	4221	0.110358
GO:0005703	cellular_component	polytene chromosome puff	4	677	12	4221	0.111855
GO:0061343	biological_process	cell adhesion involved in heart morphogenesis	4	677	12	4221	0.111855
GO:0043195	cellular_component	terminal bouton	4	677	12	4221	0.111855
GO:0007293	biological_process	germarium-derived egg chamber formation	4	677	12	4221	0.111855
GO:0003954	molecular_function	NADH dehydrogenase activity	4	677	12	4221	0.111855
GO:0043190	cellular_component	ATP-binding cassette (ABC) transporter complex	5	677	17	4221	0.122918
GO:0048149	biological_process	behavioral response to ethanol	5	677	17	4221	0.122918
GO:0046933	molecular_function	proton-transporting ATP synthase activity, rotational mechanism	3	677	8	4221	0.12311
GO:0005868	cellular_component	cytoplasmic dynein complex	3	677	8	4221	0.12311
GO:0003707	molecular_function	steroid hormone receptor activity	3	677	8	4221	0.12311
GO:0045172	cellular_component	germline ring canal	3	677	8	4221	0.12311
GO:0008239	molecular_function	dipeptidyl-peptidase activity	3	677	8	4221	0.12311
GO:0055059	biological_process	asymmetric neuroblast division	3	677	8	4221	0.12311
GO:0060429	biological_process	epithelium development	3	677	8	4221	0.12311
GO:0008139	molecular_function	nuclear localization sequence binding	3	677	8	4221	0.12311
GO:0009986	cellular_component	cell surface	3	677	8	4221	0.12311
GO:0004879	molecular_function	ligand-activated sequence-specific DNA binding RNA polymerase II transcription factor activity	3	677	8	4221	0.12311
GO:0007094	biological_process	mitotic spindle assembly checkpoint	3	677	8	4221	0.12311
GO:0080019	molecular_function	fatty-acyl-CoA reductase (alcohol-forming) activity	3	677	8	4221	0.12311
GO:0019730	biological_process	antimicrobial humoral response	3	677	8	4221	0.12311
GO:0034605	biological_process	cellular response to heat	3	677	8	4221	0.12311
GO:0016575	biological_process	histone deacetylation	3	677	8	4221	0.12311
GO:0006486	biological_process	protein glycosylation	3	677	8	4221	0.12311
GO:0016331	biological_process	morphogenesis of embryonic epithelium	2	677	4	4221	0.123241
GO:0035035	molecular_function	histone acetyltransferase binding	2	677	4	4221	0.123241
GO:0070006	molecular_function	metalloaminopeptidase activity	2	677	4	4221	0.123241
GO:0004370	molecular_function	glycerol kinase activity	2	677	4	4221	0.123241
GO:0045879	biological_process	negative regulation of smoothened signaling pathway	2	677	4	4221	0.123241
GO:0046667	biological_process	compound eye retinal cell programmed cell death	2	677	4	4221	0.123241
GO:0032508	biological_process	DNA duplex unwinding	2	677	4	4221	0.123241
GO:0016607	cellular_component	nuclear speck	2	677	4	4221	0.123241
GO:0033363	biological_process	secretory granule organization	2	677	4	4221	0.123241
GO:0005112	molecular_function	Notch binding	2	677	4	4221	0.123241
GO:0005869	cellular_component	dynactin complex	2	677	4	4221	0.123241
GO:0017049	molecular_function	GTP-Rho binding	2	677	4	4221	0.123241
GO:0007523	biological_process	larval visceral muscle development	2	677	4	4221	0.123241
GO:0005247	molecular_function	voltage-gated chloride channel activity	2	677	4	4221	0.123241
GO:0031526	cellular_component	brush border membrane	2	677	4	4221	0.123241
GO:0007140	biological_process	male meiosis	2	677	4	4221	0.123241
GO:0043588	biological_process	skin development	2	677	4	4221	0.123241
GO:0070816	biological_process	phosphorylation of RNA polymerase II C-terminal domain	2	677	4	4221	0.123241
GO:0030537	biological_process	larval behavior	2	677	4	4221	0.123241
GO:0046976	molecular_function	histone methyltransferase activity (H3-K27 specific)	2	677	4	4221	0.123241
GO:0030016	cellular_component	myofibril	2	677	4	4221	0.123241
GO:0006641	biological_process	triglyceride metabolic process	2	677	4	4221	0.123241
GO:0001113	biological_process	transcriptional open complex formation at RNA polymerase II promoter	2	677	4	4221	0.123241
GO:0030497	biological_process	fatty acid elongation	2	677	4	4221	0.123241
GO:0016322	biological_process	neuron remodeling	2	677	4	4221	0.123241
GO:0016027	cellular_component	inaD signaling complex	2	677	4	4221	0.123241
GO:0045927	biological_process	positive regulation of growth	2	677	4	4221	0.123241
GO:0012506	cellular_component	vesicle membrane	2	677	4	4221	0.123241
GO:0034501	biological_process	protein localization to kinetochore	2	677	4	4221	0.123241
GO:0004445	molecular_function	inositol-polyphosphate 5-phosphatase activity	2	677	4	4221	0.123241
GO:0005464	molecular_function	UDP-xylose transmembrane transporter activity	2	677	4	4221	0.123241
GO:0048935	biological_process	peripheral nervous system neuron development	2	677	4	4221	0.123241
GO:0032580	cellular_component	Golgi cisterna membrane	2	677	4	4221	0.123241
GO:0008333	biological_process	endosome to lysosome transport	2	677	4	4221	0.123241
GO:0019239	molecular_function	deaminase activity	2	677	4	4221	0.123241
GO:0002165	biological_process	instar larval or pupal development	2	677	4	4221	0.123241
GO:0046673	biological_process	negative regulation of compound eye retinal cell programmed cell death	2	677	4	4221	0.123241
GO:0030322	biological_process	stabilization of membrane potential	2	677	4	4221	0.123241
GO:0051213	molecular_function	dioxygenase activity	2	677	4	4221	0.123241
GO:0046488	biological_process	phosphatidylinositol metabolic process	2	677	4	4221	0.123241
GO:0015701	biological_process	bicarbonate transport	2	677	4	4221	0.123241
GO:0007603	biological_process	phototransduction, visible light	2	677	4	4221	0.123241
GO:0030210	biological_process	heparin biosynthetic process	2	677	4	4221	0.123241
GO:0001111	biological_process	promoter clearance from RNA polymerase II promoter	2	677	4	4221	0.123241
GO:0019216	biological_process	regulation of lipid metabolic process	2	677	4	4221	0.123241
GO:0005001	molecular_function	transmembrane receptor protein tyrosine phosphatase activity	2	677	4	4221	0.123241
GO:0006071	biological_process	glycerol metabolic process	2	677	4	4221	0.123241
GO:0004143	molecular_function	diacylglycerol kinase activity	2	677	4	4221	0.123241
GO:0015301	molecular_function	anion:anion antiporter activity	2	677	4	4221	0.123241
GO:0004587	molecular_function	ornithine-oxo-acid transaminase activity	2	677	4	4221	0.123241
GO:0051920	molecular_function	peroxiredoxin activity	2	677	4	4221	0.123241
GO:0001726	cellular_component	ruffle	2	677	4	4221	0.123241
GO:0000086	biological_process	G2/M transition of mitotic cell cycle	2	677	4	4221	0.123241
GO:0010797	biological_process	regulation of multivesicular body size involved in endosome transport	2	677	4	4221	0.123241
GO:0046835	biological_process	carbohydrate phosphorylation	2	677	4	4221	0.123241
GO:0015106	molecular_function	bicarbonate transmembrane transporter activity	2	677	4	4221	0.123241
GO:0008250	cellular_component	oligosaccharyltransferase complex	2	677	4	4221	0.123241
GO:0000060	biological_process	protein import into nucleus, translocation	2	677	4	4221	0.123241
GO:0003774	molecular_function	motor activity	6	677	22	4221	0.127561
GO:0008355	biological_process	olfactory learning	6	677	22	4221	0.127561
GO:0000281	biological_process	mitotic cytokinesis	6	677	22	4221	0.127561
GO:0008344	biological_process	adult locomotory behavior	6	677	22	4221	0.127561
GO:0003924	molecular_function	GTPase activity	19	677	91	4221	0.131011
GO:0019899	molecular_function	enzyme binding	4	677	13	4221	0.142026
GO:0030529	cellular_component	ribonucleoprotein complex	4	677	13	4221	0.142026
GO:0007062	biological_process	sister chromatid cohesion	4	677	13	4221	0.142026
GO:0019898	cellular_component	extrinsic component of membrane	4	677	13	4221	0.142026
GO:0009416	biological_process	response to light stimulus	4	677	13	4221	0.142026
GO:0006820	biological_process	anion transport	4	677	13	4221	0.142026
GO:0030246	molecular_function	carbohydrate binding	4	677	13	4221	0.142026
GO:0035091	molecular_function	phosphatidylinositol binding	4	677	13	4221	0.142026
GO:0048812	biological_process	neuron projection morphogenesis	9	677	38	4221	0.143254
GO:0008021	cellular_component	synaptic vesicle	7	677	28	4221	0.149356
GO:0003824	molecular_function	catalytic activity	11	677	49	4221	0.150496
GO:0001745	biological_process	compound eye morphogenesis	6	677	23	4221	0.150502
GO:0046959	biological_process	habituation	1	677	1	4221	0.160389
GO:2001229	biological_process	negative regulation of response to gamma radiation	1	677	1	4221	0.160389
GO:0007447	biological_process	imaginal disc pattern formation	1	677	1	4221	0.160389
GO:0019693	biological_process	ribose phosphate metabolic process	1	677	1	4221	0.160389
GO:0045204	biological_process	MAPK export from nucleus	1	677	1	4221	0.160389
GO:0031047	biological_process	gene silencing by RNA	1	677	1	4221	0.160389
GO:0006608	biological_process	snRNP protein import into nucleus	1	677	1	4221	0.160389
GO:0070628	molecular_function	proteasome binding	1	677	1	4221	0.160389
GO:0004689	molecular_function	phosphorylase kinase activity	1	677	1	4221	0.160389
GO:2000641	biological_process	regulation of early endosome to late endosome transport	1	677	1	4221	0.160389
GO:0010977	biological_process	negative regulation of neuron projection development	1	677	1	4221	0.160389
GO:0036058	biological_process	filtration diaphragm assembly	1	677	1	4221	0.160389
GO:0030725	biological_process	germline ring canal formation	1	677	1	4221	0.160389
GO:0070213	biological_process	protein auto-ADP-ribosylation	1	677	1	4221	0.160389
GO:0004844	molecular_function	uracil DNA N-glycosylase activity	1	677	1	4221	0.160389
GO:0051046	biological_process	regulation of secretion	1	677	1	4221	0.160389
GO:0006307	biological_process	DNA dealkylation involved in DNA repair	1	677	1	4221	0.160389
GO:0004081	molecular_function	bis(5'-nucleosyl)-tetraphosphatase (asymmetrical) activity	1	677	1	4221	0.160389
GO:0061072	biological_process	iris morphogenesis	1	677	1	4221	0.160389
GO:0035311	biological_process	wing cell fate specification	1	677	1	4221	0.160389
GO:0045503	molecular_function	dynein light chain binding	1	677	1	4221	0.160389
GO:0008615	biological_process	pyridoxine biosynthetic process	1	677	1	4221	0.160389
GO:0097482	cellular_component	muscle cell postsynaptic density	1	677	1	4221	0.160389
GO:1902954	biological_process	regulation of early endosome to recycling endosome transport	1	677	1	4221	0.160389
GO:0046845	biological_process	branched duct epithelial cell fate determination, open tracheal system	1	677	1	4221	0.160389
GO:0090528	biological_process	smooth septate junction assembly	1	677	1	4221	0.160389
GO:0009749	biological_process	response to glucose	1	677	1	4221	0.160389
GO:0003842	molecular_function	1-pyrroline-5-carboxylate dehydrogenase activity	1	677	1	4221	0.160389
GO:0030055	cellular_component	cell-substrate junction	1	677	1	4221	0.160389
GO:0033365	biological_process	protein localization to organelle	1	677	1	4221	0.160389
GO:0021775	biological_process	smoothened signaling pathway involved in ventral spinal cord interneuron specification	1	677	1	4221	0.160389
GO:0045921	biological_process	positive regulation of exocytosis	1	677	1	4221	0.160389
GO:0047874	molecular_function	dolichyldiphosphatase activity	1	677	1	4221	0.160389
GO:0003883	molecular_function	CTP synthase activity	1	677	1	4221	0.160389
GO:0008445	molecular_function	D-aspartate oxidase activity	1	677	1	4221	0.160389
GO:0031591	biological_process	wybutosine biosynthetic process	1	677	1	4221	0.160389
GO:0032092	biological_process	positive regulation of protein binding	1	677	1	4221	0.160389
GO:0019725	biological_process	cellular homeostasis	1	677	1	4221	0.160389
GO:2000040	biological_process	regulation of planar cell polarity pathway involved in axis elongation	1	677	1	4221	0.160389
GO:0035065	biological_process	regulation of histone acetylation	1	677	1	4221	0.160389
GO:0015169	molecular_function	glycerol-3-phosphate transmembrane transporter activity	1	677	1	4221	0.160389
GO:0001692	biological_process	histamine metabolic process	1	677	1	4221	0.160389
GO:0035859	cellular_component	Seh1-associated complex	1	677	1	4221	0.160389
GO:0015088	molecular_function	copper uptake transmembrane transporter activity	1	677	1	4221	0.160389
GO:0018008	biological_process	N-terminal peptidyl-glycine N-myristoylation	1	677	1	4221	0.160389
GO:0032808	biological_process	lacrimal gland development	1	677	1	4221	0.160389
GO:0016458	biological_process	gene silencing	1	677	1	4221	0.160389
GO:0043410	biological_process	positive regulation of MAPK cascade	1	677	1	4221	0.160389
GO:0021766	biological_process	hippocampus development	1	677	1	4221	0.160389
GO:0035012	cellular_component	polytene chromosome, telomeric region	1	677	1	4221	0.160389
GO:0032324	biological_process	molybdopterin cofactor biosynthetic process	1	677	1	4221	0.160389
GO:1902911	cellular_component	protein kinase complex	1	677	1	4221	0.160389
GO:0005496	molecular_function	steroid binding	1	677	1	4221	0.160389
GO:0030522	biological_process	intracellular receptor signaling pathway	1	677	1	4221	0.160389
GO:0031118	biological_process	rRNA pseudouridine synthesis	1	677	1	4221	0.160389
GO:0030518	biological_process	intracellular steroid hormone receptor signaling pathway	1	677	1	4221	0.160389
GO:0008592	biological_process	regulation of Toll signaling pathway	1	677	1	4221	0.160389
GO:0000138	cellular_component	Golgi trans cisterna	1	677	1	4221	0.160389
GO:0032886	biological_process	regulation of microtubule-based process	1	677	1	4221	0.160389
GO:0016071	biological_process	mRNA metabolic process	1	677	1	4221	0.160389
GO:0042776	biological_process	mitochondrial ATP synthesis coupled proton transport	1	677	1	4221	0.160389
GO:0071837	molecular_function	HMG box domain binding	1	677	1	4221	0.160389
GO:0031964	molecular_function	beta-alanyl-histamine hydrolase activity	1	677	1	4221	0.160389
GO:0004708	molecular_function	MAP kinase kinase activity	1	677	1	4221	0.160389
GO:0048589	biological_process	developmental growth	1	677	1	4221	0.160389
GO:0090544	cellular_component	BAF-type complex	1	677	1	4221	0.160389
GO:0000188	biological_process	inactivation of MAPK activity	1	677	1	4221	0.160389
GO:0038031	biological_process	non-canonical Wnt signaling pathway via JNK cascade	1	677	1	4221	0.160389
GO:0008609	molecular_function	alkylglycerone-phosphate synthase activity	1	677	1	4221	0.160389
GO:0004411	molecular_function	homogentisate 1,2-dioxygenase activity	1	677	1	4221	0.160389
GO:0009882	molecular_function	blue light photoreceptor activity	1	677	1	4221	0.160389
GO:0021913	biological_process	regulation of transcription from RNA polymerase II promoter involved in ventral spinal cord interneuron specification	1	677	1	4221	0.160389
GO:0019909	molecular_function	[pyruvate dehydrogenase (lipoamide)] phosphatase regulator activity	1	677	1	4221	0.160389
GO:0009786	biological_process	regulation of asymmetric cell division	1	677	1	4221	0.160389
GO:0035242	molecular_function	protein-arginine omega-N asymmetric methyltransferase activity	1	677	1	4221	0.160389
GO:0004362	molecular_function	glutathione-disulfide reductase activity	1	677	1	4221	0.160389
GO:0004566	molecular_function	beta-glucuronidase activity	1	677	1	4221	0.160389
GO:0010606	biological_process	positive regulation of cytoplasmic mRNA processing body assembly	1	677	1	4221	0.160389
GO:0031648	biological_process	protein destabilization	1	677	1	4221	0.160389
GO:0060259	biological_process	regulation of feeding behavior	1	677	1	4221	0.160389
GO:1902036	biological_process	regulation of hematopoietic stem cell differentiation	1	677	1	4221	0.160389
GO:0021902	biological_process	commitment of neuronal cell to specific neuron type in forebrain	1	677	1	4221	0.160389
GO:0044027	biological_process	hypermethylation of CpG island	1	677	1	4221	0.160389
GO:0006529	biological_process	asparagine biosynthetic process	1	677	1	4221	0.160389
GO:0048499	biological_process	synaptic vesicle membrane organization	1	677	1	4221	0.160389
GO:0006437	biological_process	tyrosyl-tRNA aminoacylation	1	677	1	4221	0.160389
GO:0006097	biological_process	glyoxylate cycle	1	677	1	4221	0.160389
GO:0035434	biological_process	copper ion transmembrane transport	1	677	1	4221	0.160389
GO:0021983	biological_process	pituitary gland development	1	677	1	4221	0.160389
GO:0070372	biological_process	regulation of ERK1 and ERK2 cascade	1	677	1	4221	0.160389
GO:0036465	biological_process	synaptic vesicle recycling	1	677	1	4221	0.160389
GO:0004487	molecular_function	methylenetetrahydrofolate dehydrogenase (NAD+) activity	1	677	1	4221	0.160389
GO:0005457	molecular_function	GDP-fucose transmembrane transporter activity	1	677	1	4221	0.160389
GO:0033147	biological_process	negative regulation of intracellular estrogen receptor signaling pathway	1	677	1	4221	0.160389
GO:0005242	molecular_function	inward rectifier potassium channel activity	1	677	1	4221	0.160389
GO:0043135	molecular_function	5-phosphoribosyl 1-pyrophosphate pyrophosphatase activity	1	677	1	4221	0.160389
GO:2000059	biological_process	negative regulation of protein ubiquitination involved in ubiquitin-dependent protein catabolic process	1	677	1	4221	0.160389
GO:0035166	biological_process	post-embryonic hemopoiesis	1	677	1	4221	0.160389
GO:0016653	molecular_function	oxidoreductase activity, acting on NAD(P)H, heme protein as acceptor	1	677	1	4221	0.160389
GO:0008426	molecular_function	protein kinase C inhibitor activity	1	677	1	4221	0.160389
GO:0021531	biological_process	spinal cord radial glial cell differentiation	1	677	1	4221	0.160389
GO:0048708	biological_process	astrocyte differentiation	1	677	1	4221	0.160389
GO:0070410	molecular_function	co-SMAD binding	1	677	1	4221	0.160389
GO:0043271	biological_process	negative regulation of ion transport	1	677	1	4221	0.160389
GO:0032065	biological_process	cortical protein anchoring	1	677	1	4221	0.160389
GO:0046834	biological_process	lipid phosphorylation	1	677	1	4221	0.160389
GO:0021529	biological_process	spinal cord oligodendrocyte cell differentiation	1	677	1	4221	0.160389
GO:0035182	cellular_component	female germline ring canal outer rim	1	677	1	4221	0.160389
GO:0044255	biological_process	cellular lipid metabolic process	1	677	1	4221	0.160389
GO:0090254	biological_process	cell elongation involved in imaginal disc-derived wing morphogenesis	1	677	1	4221	0.160389
GO:0021796	biological_process	cerebral cortex regionalization	1	677	1	4221	0.160389
GO:1901137	biological_process	carbohydrate derivative biosynthetic process	1	677	1	4221	0.160389
GO:0018395	biological_process	peptidyl-lysine hydroxylation to 5-hydroxy-L-lysine	1	677	1	4221	0.160389
GO:0021797	biological_process	forebrain anterior/posterior pattern specification	1	677	1	4221	0.160389
GO:0097472	molecular_function	cyclin-dependent protein kinase activity	1	677	1	4221	0.160389
GO:0009168	biological_process	purine ribonucleoside monophosphate biosynthetic process	1	677	1	4221	0.160389
GO:0032874	biological_process	positive regulation of stress-activated MAPK cascade	1	677	1	4221	0.160389
GO:0045314	biological_process	regulation of compound eye photoreceptor development	1	677	1	4221	0.160389
GO:0021879	biological_process	forebrain neuron differentiation	1	677	1	4221	0.160389
GO:0004345	molecular_function	glucose-6-phosphate dehydrogenase activity	1	677	1	4221	0.160389
GO:0003870	molecular_function	5-aminolevulinate synthase activity	1	677	1	4221	0.160389
GO:0006545	biological_process	glycine biosynthetic process	1	677	1	4221	0.160389
GO:0051306	biological_process	mitotic sister chromatid separation	1	677	1	4221	0.160389
GO:0014043	biological_process	negative regulation of neuron maturation	1	677	1	4221	0.160389
GO:0040013	biological_process	negative regulation of locomotion	1	677	1	4221	0.160389
GO:0021776	biological_process	smoothened signaling pathway involved in spinal cord motor neuron cell fate specification	1	677	1	4221	0.160389
GO:0032780	biological_process	negative regulation of ATPase activity	1	677	1	4221	0.160389
GO:0042589	cellular_component	zymogen granule membrane	1	677	1	4221	0.160389
GO:0032525	biological_process	somite rostral/caudal axis specification	1	677	1	4221	0.160389
GO:0038007	biological_process	netrin-activated signaling pathway	1	677	1	4221	0.160389
GO:0035652	biological_process	cargo loading into clathrin-coated vesicle	1	677	1	4221	0.160389
GO:0004850	molecular_function	uridine phosphorylase activity	1	677	1	4221	0.160389
GO:0031123	biological_process	RNA 3'-end processing	1	677	1	4221	0.160389
GO:0048388	biological_process	endosomal lumen acidification	1	677	1	4221	0.160389
GO:0015679	biological_process	plasma membrane copper ion transport	1	677	1	4221	0.160389
GO:0015369	molecular_function	calcium:proton antiporter activity	1	677	1	4221	0.160389
GO:0048208	biological_process	COPII vesicle coating	1	677	1	4221	0.160389
GO:0004465	molecular_function	lipoprotein lipase activity	1	677	1	4221	0.160389
GO:0000506	cellular_component	glycosylphosphatidylinositol-N-acetylglucosaminyltransferase (GPI-GnT) complex	1	677	1	4221	0.160389
GO:0010800	biological_process	positive regulation of peptidyl-threonine phosphorylation	1	677	1	4221	0.160389
GO:0070626	molecular_function	(S)-2-(5-amino-1-(5-phospho-D-ribosyl)imidazole-4-carboxamido)succinate AMP-lyase (fumarate-forming) activity	1	677	1	4221	0.160389
GO:0070856	molecular_function	myosin VI light chain binding	1	677	1	4221	0.160389
GO:0001958	biological_process	endochondral ossification	1	677	1	4221	0.160389
GO:0019886	biological_process	antigen processing and presentation of exogenous peptide antigen via MHC class II	1	677	1	4221	0.160389
GO:0071109	biological_process	superior temporal gyrus development	1	677	1	4221	0.160389
GO:0048205	biological_process	COPI coating of Golgi vesicle	1	677	1	4221	0.160389
GO:0030623	molecular_function	U5 snRNA binding	1	677	1	4221	0.160389
GO:0032147	biological_process	activation of protein kinase activity	1	677	1	4221	0.160389
GO:0003972	molecular_function	RNA ligase (ATP) activity	1	677	1	4221	0.160389
GO:0050802	biological_process	circadian sleep/wake cycle, sleep	1	677	1	4221	0.160389
GO:0048785	biological_process	hatching gland development	1	677	1	4221	0.160389
GO:0071709	biological_process	membrane assembly	1	677	1	4221	0.160389
GO:0004054	molecular_function	arginine kinase activity	1	677	1	4221	0.160389
GO:0004375	molecular_function	glycine dehydrogenase (decarboxylating) activity	1	677	1	4221	0.160389
GO:0097362	cellular_component	MCM8-MCM9 complex	1	677	1	4221	0.160389
GO:0070262	biological_process	peptidyl-serine dephosphorylation	1	677	1	4221	0.160389
GO:0030216	biological_process	keratinocyte differentiation	1	677	1	4221	0.160389
GO:0005993	biological_process	trehalose catabolic process	1	677	1	4221	0.160389
GO:0009507	cellular_component	chloroplast	1	677	1	4221	0.160389
GO:0031985	cellular_component	Golgi cisterna	1	677	1	4221	0.160389
GO:0006241	biological_process	CTP biosynthetic process	1	677	1	4221	0.160389
GO:0060898	biological_process	eye field cell fate commitment involved in camera-type eye formation	1	677	1	4221	0.160389
GO:0051823	biological_process	regulation of synapse structural plasticity	1	677	1	4221	0.160389
GO:0009880	biological_process	embryonic pattern specification	1	677	1	4221	0.160389
GO:0007284	biological_process	spermatogonial cell division	1	677	1	4221	0.160389
GO:0000244	biological_process	spliceosomal tri-snRNP complex assembly	1	677	1	4221	0.160389
GO:0015459	molecular_function	potassium channel regulator activity	1	677	1	4221	0.160389
GO:0000097	biological_process	sulfur amino acid biosynthetic process	1	677	1	4221	0.160389
GO:0045217	biological_process	cell-cell junction maintenance	1	677	1	4221	0.160389
GO:0007091	biological_process	metaphase/anaphase transition of mitotic cell cycle	1	677	1	4221	0.160389
GO:0048505	biological_process	regulation of timing of cell differentiation	1	677	1	4221	0.160389
GO:0005430	molecular_function	synaptic vesicle amine transmembrane transporter activity	1	677	1	4221	0.160389
GO:0032836	biological_process	glomerular basement membrane development	1	677	1	4221	0.160389
GO:0034316	biological_process	negative regulation of Arp2/3 complex-mediated actin nucleation	1	677	1	4221	0.160389
GO:0016992	molecular_function	lipoate synthase activity	1	677	1	4221	0.160389
GO:0021912	biological_process	regulation of transcription from RNA polymerase II promoter involved in spinal cord motor neuron fate specification	1	677	1	4221	0.160389
GO:0030137	cellular_component	COPI-coated vesicle	1	677	1	4221	0.160389
GO:0003823	molecular_function	antigen binding	1	677	1	4221	0.160389
GO:0032790	biological_process	ribosome disassembly	1	677	1	4221	0.160389
GO:0042974	molecular_function	retinoic acid receptor binding	1	677	1	4221	0.160389
GO:0042982	biological_process	amyloid precursor protein metabolic process	1	677	1	4221	0.160389
GO:0044337	biological_process	canonical Wnt signaling pathway involved in positive regulation of apoptotic process	1	677	1	4221	0.160389
GO:0010918	biological_process	positive regulation of mitochondrial membrane potential	1	677	1	4221	0.160389
GO:0044754	cellular_component	autolysosome	1	677	1	4221	0.160389
GO:0001106	molecular_function	RNA polymerase II transcription corepressor activity	1	677	1	4221	0.160389
GO:0008348	biological_process	negative regulation of antimicrobial humoral response	1	677	1	4221	0.160389
GO:0015386	molecular_function	potassium:proton antiporter activity	1	677	1	4221	0.160389
GO:1990481	biological_process	mRNA pseudouridine synthesis	1	677	1	4221	0.160389
GO:0051983	biological_process	regulation of chromosome segregation	1	677	1	4221	0.160389
GO:0060716	biological_process	labyrinthine layer blood vessel development	1	677	1	4221	0.160389
GO:0019236	biological_process	response to pheromone	1	677	1	4221	0.160389
GO:0051452	biological_process	intracellular pH reduction	1	677	1	4221	0.160389
GO:0004021	molecular_function	L-alanine:2-oxoglutarate aminotransferase activity	1	677	1	4221	0.160389
GO:0016233	biological_process	telomere capping	1	677	1	4221	0.160389
GO:0090303	biological_process	positive regulation of wound healing	1	677	1	4221	0.160389
GO:0005637	cellular_component	nuclear inner membrane	1	677	1	4221	0.160389
GO:0004517	molecular_function	nitric-oxide synthase activity	1	677	1	4221	0.160389
GO:0070476	biological_process	rRNA (guanine-N7)-methylation	1	677	1	4221	0.160389
GO:0019442	biological_process	tryptophan catabolic process to acetyl-CoA	1	677	1	4221	0.160389
GO:0031901	cellular_component	early endosome membrane	1	677	1	4221	0.160389
GO:0003988	molecular_function	acetyl-CoA C-acyltransferase activity	1	677	1	4221	0.160389
GO:0000347	cellular_component	THO complex	1	677	1	4221	0.160389
GO:0015662	molecular_function	ATPase activity, coupled to transmembrane movement of ions, phosphorylative mechanism	1	677	1	4221	0.160389
GO:0042308	biological_process	negative regulation of protein import into nucleus	1	677	1	4221	0.160389
GO:0004555	molecular_function	alpha,alpha-trehalase activity	1	677	1	4221	0.160389
GO:0031334	biological_process	positive regulation of protein complex assembly	1	677	1	4221	0.160389
GO:0046037	biological_process	GMP metabolic process	1	677	1	4221	0.160389
GO:0032386	biological_process	regulation of intracellular transport	1	677	1	4221	0.160389
GO:0035241	molecular_function	protein-arginine omega-N monomethyltransferase activity	1	677	1	4221	0.160389
GO:1903538	biological_process	regulation of meiotic cell cycle process involved in oocyte maturation	1	677	1	4221	0.160389
GO:0005314	molecular_function	high-affinity glutamate transmembrane transporter activity	1	677	1	4221	0.160389
GO:0090382	biological_process	phagosome maturation	1	677	1	4221	0.160389
GO:0015840	biological_process	urea transport	1	677	1	4221	0.160389
GO:0004066	molecular_function	asparagine synthase (glutamine-hydrolyzing) activity	1	677	1	4221	0.160389
GO:0046710	biological_process	GDP metabolic process	1	677	1	4221	0.160389
GO:0004379	molecular_function	glycylpeptide N-tetradecanoyltransferase activity	1	677	1	4221	0.160389
GO:0031333	biological_process	negative regulation of protein complex assembly	1	677	1	4221	0.160389
GO:0006208	biological_process	pyrimidine nucleobase catabolic process	1	677	1	4221	0.160389
GO:1903475	biological_process	mitotic actomyosin contractile ring assembly	1	677	1	4221	0.160389
GO:0008597	molecular_function	calcium-dependent protein serine/threonine phosphatase regulator activity	1	677	1	4221	0.160389
GO:0010972	biological_process	negative regulation of G2/M transition of mitotic cell cycle	1	677	1	4221	0.160389
GO:0010513	biological_process	positive regulation of phosphatidylinositol biosynthetic process	1	677	1	4221	0.160389
GO:0008757	molecular_function	S-adenosylmethionine-dependent methyltransferase activity	1	677	1	4221	0.160389
GO:0051608	biological_process	histamine transport	1	677	1	4221	0.160389
GO:0033746	molecular_function	histone demethylase activity (H3-R2 specific)	1	677	1	4221	0.160389
GO:0042990	biological_process	regulation of transcription factor import into nucleus	1	677	1	4221	0.160389
GO:0019749	biological_process	cytoskeleton-dependent cytoplasmic transport, nurse cell to oocyte	1	677	1	4221	0.160389
GO:0005504	molecular_function	fatty acid binding	1	677	1	4221	0.160389
GO:1900074	biological_process	negative regulation of neuromuscular synaptic transmission	1	677	1	4221	0.160389
GO:0015272	molecular_function	ATP-activated inward rectifier potassium channel activity	1	677	1	4221	0.160389
GO:0048387	biological_process	negative regulation of retinoic acid receptor signaling pathway	1	677	1	4221	0.160389
GO:0050113	molecular_function	inositol oxygenase activity	1	677	1	4221	0.160389
GO:1990145	biological_process	maintenance of translational fidelity	1	677	1	4221	0.160389
GO:0014029	biological_process	neural crest formation	1	677	1	4221	0.160389
GO:0008428	molecular_function	ribonuclease inhibitor activity	1	677	1	4221	0.160389
GO:0000320	biological_process	re-entry into mitotic cell cycle	1	677	1	4221	0.160389
GO:0016202	biological_process	regulation of striated muscle tissue development	1	677	1	4221	0.160389
GO:0007302	biological_process	nurse cell nucleus anchoring	1	677	1	4221	0.160389
GO:0007263	biological_process	nitric oxide mediated signal transduction	1	677	1	4221	0.160389
GO:0007181	biological_process	transforming growth factor beta receptor complex assembly	1	677	1	4221	0.160389
GO:0008526	molecular_function	phosphatidylinositol transporter activity	1	677	1	4221	0.160389
GO:0021942	biological_process	radial glia guided migration of Purkinje cell	1	677	1	4221	0.160389
GO:0016309	molecular_function	1-phosphatidylinositol-5-phosphate 4-kinase activity	1	677	1	4221	0.160389
GO:0035459	biological_process	cargo loading into vesicle	1	677	1	4221	0.160389
GO:0009234	biological_process	menaquinone biosynthetic process	1	677	1	4221	0.160389
GO:0045465	biological_process	R8 cell differentiation	1	677	1	4221	0.160389
GO:0004108	molecular_function	citrate (Si)-synthase activity	1	677	1	4221	0.160389
GO:1990569	biological_process	UDP-N-acetylglucosamine transmembrane transport	1	677	1	4221	0.160389
GO:0006983	biological_process	ER overload response	1	677	1	4221	0.160389
GO:0017172	molecular_function	cysteine dioxygenase activity	1	677	1	4221	0.160389
GO:0048596	biological_process	embryonic camera-type eye morphogenesis	1	677	1	4221	0.160389
GO:0035215	biological_process	genital disc development	1	677	1	4221	0.160389
GO:0031120	biological_process	snRNA pseudouridine synthesis	1	677	1	4221	0.160389
GO:0005719	cellular_component	nuclear euchromatin	1	677	1	4221	0.160389
GO:0042428	biological_process	serotonin metabolic process	1	677	1	4221	0.160389
GO:0051534	biological_process	negative regulation of NFAT protein import into nucleus	1	677	1	4221	0.160389
GO:0030295	molecular_function	protein kinase activator activity	1	677	1	4221	0.160389
GO:0032232	biological_process	negative regulation of actin filament bundle assembly	1	677	1	4221	0.160389
GO:0035207	biological_process	negative regulation of hemocyte proliferation	1	677	1	4221	0.160389
GO:0006687	biological_process	glycosphingolipid metabolic process	1	677	1	4221	0.160389
GO:0000495	biological_process	box H/ACA snoRNA 3'-end processing	1	677	1	4221	0.160389
GO:0097268	cellular_component	cytoophidium	1	677	1	4221	0.160389
GO:0032006	biological_process	regulation of TOR signaling	1	677	1	4221	0.160389
GO:0061028	biological_process	establishment of endothelial barrier	1	677	1	4221	0.160389
GO:0014034	biological_process	neural crest cell fate commitment	1	677	1	4221	0.160389
GO:0030628	molecular_function	pre-mRNA 3'-splice site binding	1	677	1	4221	0.160389
GO:0042755	biological_process	eating behavior	1	677	1	4221	0.160389
GO:0000703	molecular_function	oxidized pyrimidine nucleobase lesion DNA N-glycosylase activity	1	677	1	4221	0.160389
GO:0000010	molecular_function	trans-hexaprenyltranstransferase activity	1	677	1	4221	0.160389
GO:0007197	biological_process	adenylate cyclase-inhibiting G-protein coupled acetylcholine receptor signaling pathway	1	677	1	4221	0.160389
GO:0021905	biological_process	forebrain-midbrain boundary formation	1	677	1	4221	0.160389
GO:0097192	biological_process	extrinsic apoptotic signaling pathway in absence of ligand	1	677	1	4221	0.160389
GO:0008732	molecular_function	L-allo-threonine aldolase activity	1	677	1	4221	0.160389
GO:2000189	biological_process	positive regulation of cholesterol homeostasis	1	677	1	4221	0.160389
GO:0001694	biological_process	histamine biosynthetic process	1	677	1	4221	0.160389
GO:0042585	cellular_component	germinal vesicle	1	677	1	4221	0.160389
GO:0009187	biological_process	cyclic nucleotide metabolic process	1	677	1	4221	0.160389
GO:0042518	biological_process	negative regulation of tyrosine phosphorylation of Stat3 protein	1	677	1	4221	0.160389
GO:0007631	biological_process	feeding behavior	1	677	1	4221	0.160389
GO:0004360	molecular_function	glutamine-fructose-6-phosphate transaminase (isomerizing) activity	1	677	1	4221	0.160389
GO:0005277	molecular_function	acetylcholine transmembrane transporter activity	1	677	1	4221	0.160389
GO:0000309	molecular_function	nicotinamide-nucleotide adenylyltransferase activity	1	677	1	4221	0.160389
GO:0045842	biological_process	positive regulation of mitotic metaphase/anaphase transition	1	677	1	4221	0.160389
GO:0000792	cellular_component	heterochromatin	1	677	1	4221	0.160389
GO:0033749	molecular_function	histone demethylase activity (H4-R3 specific)	1	677	1	4221	0.160389
GO:0019310	biological_process	inositol catabolic process	1	677	1	4221	0.160389
GO:0042994	biological_process	cytoplasmic sequestering of transcription factor	1	677	1	4221	0.160389
GO:0016185	biological_process	synaptic vesicle budding from presynaptic membrane	1	677	1	4221	0.160389
GO:0032868	biological_process	response to insulin	1	677	1	4221	0.160389
GO:0032806	cellular_component	carboxy-terminal domain protein kinase complex	1	677	1	4221	0.160389
GO:0070840	molecular_function	dynein complex binding	1	677	1	4221	0.160389
GO:0019207	molecular_function	kinase regulator activity	1	677	1	4221	0.160389
GO:0034628	biological_process	'de novo' NAD biosynthetic process from aspartate	1	677	1	4221	0.160389
GO:0003832	molecular_function	beta-alanyl-dopamine hydrolase activity	1	677	1	4221	0.160389
GO:0055089	biological_process	fatty acid homeostasis	1	677	1	4221	0.160389
GO:0022407	biological_process	regulation of cell-cell adhesion	1	677	1	4221	0.160389
GO:0004659	molecular_function	prenyltransferase activity	1	677	1	4221	0.160389
GO:0051232	biological_process	meiotic spindle elongation	1	677	1	4221	0.160389
GO:0061597	molecular_function	cyclic pyranopterin monophosphate synthase activity	1	677	1	4221	0.160389
GO:0008154	biological_process	actin polymerization or depolymerization	1	677	1	4221	0.160389
GO:1901888	biological_process	regulation of cell junction assembly	1	677	1	4221	0.160389
GO:0004018	molecular_function	N6-(1,2-dicarboxyethyl)AMP AMP-lyase (fumarate-forming) activity	1	677	1	4221	0.160389
GO:0035997	cellular_component	rhabdomere microvillus membrane	1	677	1	4221	0.160389
GO:0003384	biological_process	apical constriction involved in gastrulation	1	677	1	4221	0.160389
GO:0006275	biological_process	regulation of DNA replication	1	677	1	4221	0.160389
GO:0045332	biological_process	phospholipid translocation	1	677	1	4221	0.160389
GO:0021798	biological_process	forebrain dorsal/ventral pattern formation	1	677	1	4221	0.160389
GO:0015783	biological_process	GDP-fucose transport	1	677	1	4221	0.160389
GO:0008525	molecular_function	phosphatidylcholine transporter activity	1	677	1	4221	0.160389
GO:0045153	molecular_function	electron transporter, transferring electrons within CoQH2-cytochrome c reductase complex activity	1	677	1	4221	0.160389
GO:0035729	biological_process	cellular response to hepatocyte growth factor stimulus	1	677	1	4221	0.160389
GO:0004690	molecular_function	cyclic nucleotide-dependent protein kinase activity	1	677	1	4221	0.160389
GO:0001135	molecular_function	RNA polymerase II transcription factor recruiting transcription factor activity	1	677	1	4221	0.160389
GO:0032799	biological_process	low-density lipoprotein receptor particle metabolic process	1	677	1	4221	0.160389
GO:0006570	biological_process	tyrosine metabolic process	1	677	1	4221	0.160389
GO:0071466	biological_process	cellular response to xenobiotic stimulus	1	677	1	4221	0.160389
GO:0046000	biological_process	positive regulation of ecdysteroid secretion	1	677	1	4221	0.160389
GO:0030663	cellular_component	COPI-coated vesicle membrane	1	677	1	4221	0.160389
GO:0032095	biological_process	regulation of response to food	1	677	1	4221	0.160389
GO:0019919	biological_process	peptidyl-arginine methylation, to asymmetrical-dimethyl arginine	1	677	1	4221	0.160389
GO:0071244	biological_process	cellular response to carbon dioxide	1	677	1	4221	0.160389
GO:0035080	biological_process	heat shock-mediated polytene chromosome puffing	1	677	1	4221	0.160389
GO:0015711	biological_process	organic anion transport	1	677	1	4221	0.160389
GO:0008469	molecular_function	histone-arginine N-methyltransferase activity	1	677	1	4221	0.160389
GO:0044818	biological_process	mitotic G2/M transition checkpoint	1	677	1	4221	0.160389
GO:0019451	biological_process	L-cysteine catabolic process to pyruvate, using cysteine dioxygenase	1	677	1	4221	0.160389
GO:0004648	molecular_function	O-phospho-L-serine:2-oxoglutarate aminotransferase activity	1	677	1	4221	0.160389
GO:0015824	biological_process	proline transport	1	677	1	4221	0.160389
GO:0030858	biological_process	positive regulation of epithelial cell differentiation	1	677	1	4221	0.160389
GO:0032091	biological_process	negative regulation of protein binding	1	677	1	4221	0.160389
GO:0050432	biological_process	catecholamine secretion	1	677	1	4221	0.160389
GO:0034332	biological_process	adherens junction organization	1	677	1	4221	0.160389
GO:0005337	molecular_function	nucleoside transmembrane transporter activity	1	677	1	4221	0.160389
GO:0015872	biological_process	dopamine transport	1	677	1	4221	0.160389
GO:0006337	biological_process	nucleosome disassembly	1	677	1	4221	0.160389
GO:0021918	biological_process	regulation of transcription from RNA polymerase II promoter involved in somatic motor neuron fate commitment	1	677	1	4221	0.160389
GO:0000079	biological_process	regulation of cyclin-dependent protein serine/threonine kinase activity	1	677	1	4221	0.160389
GO:0042412	biological_process	taurine biosynthetic process	1	677	1	4221	0.160389
GO:0051156	biological_process	glucose 6-phosphate metabolic process	1	677	1	4221	0.160389
GO:1901621	biological_process	negative regulation of smoothened signaling pathway involved in dorsal/ventral neural tube patterning	1	677	1	4221	0.160389
GO:0033677	molecular_function	DNA/RNA helicase activity	1	677	1	4221	0.160389
GO:0032011	biological_process	ARF protein signal transduction	1	677	1	4221	0.160389
GO:0031429	cellular_component	box H/ACA snoRNP complex	1	677	1	4221	0.160389
GO:0055057	biological_process	neuroblast division	1	677	1	4221	0.160389
GO:0045610	biological_process	regulation of hemocyte differentiation	1	677	1	4221	0.160389
GO:1903035	biological_process	negative regulation of response to wounding	1	677	1	4221	0.160389
GO:2000270	biological_process	negative regulation of fibroblast apoptotic process	1	677	1	4221	0.160389
GO:0030576	biological_process	Cajal body organization	1	677	1	4221	0.160389
GO:0007292	biological_process	female gamete generation	1	677	1	4221	0.160389
GO:0005462	molecular_function	UDP-N-acetylglucosamine transmembrane transporter activity	1	677	1	4221	0.160389
GO:0018406	biological_process	protein C-linked glycosylation via 2'-alpha-mannosyl-L-tryptophan	1	677	1	4221	0.160389
GO:0004180	molecular_function	carboxypeptidase activity	1	677	1	4221	0.160389
GO:0048232	biological_process	male gamete generation	1	677	1	4221	0.160389
GO:0007100	biological_process	mitotic centrosome separation	1	677	1	4221	0.160389
GO:0015813	biological_process	L-glutamate transport	1	677	1	4221	0.160389
GO:0017146	cellular_component	N-methyl-D-aspartate selective glutamate receptor complex	1	677	1	4221	0.160389
GO:1902524	biological_process	positive regulation of protein K48-linked ubiquitination	1	677	1	4221	0.160389
GO:0007596	biological_process	blood coagulation	1	677	1	4221	0.160389
GO:0090281	biological_process	negative regulation of calcium ion import	1	677	1	4221	0.160389
GO:2000237	biological_process	positive regulation of tRNA processing	1	677	1	4221	0.160389
GO:0000189	biological_process	MAPK import into nucleus	1	677	1	4221	0.160389
GO:0004332	molecular_function	fructose-bisphosphate aldolase activity	1	677	1	4221	0.160389
GO:0000257	molecular_function	nitrilase activity	1	677	1	4221	0.160389
GO:0097345	biological_process	mitochondrial outer membrane permeabilization	1	677	1	4221	0.160389
GO:0036016	biological_process	cellular response to interleukin-3	1	677	1	4221	0.160389
GO:0030330	biological_process	DNA damage response, signal transduction by p53 class mediator	1	677	1	4221	0.160389
GO:0061303	biological_process	cornea development in camera-type eye	1	677	1	4221	0.160389
GO:0007207	biological_process	phospholipase C-activating G-protein coupled acetylcholine receptor signaling pathway	1	677	1	4221	0.160389
GO:0019910	cellular_component	mitochondrial pyruvate dehydrogenase (lipoamide) phosphatase complex	1	677	1	4221	0.160389
GO:0003837	molecular_function	beta-ureidopropionase activity	1	677	1	4221	0.160389
GO:0042132	molecular_function	fructose 1,6-bisphosphate 1-phosphatase activity	1	677	1	4221	0.160389
GO:0046958	biological_process	nonassociative learning	1	677	1	4221	0.160389
GO:0070198	biological_process	protein localization to chromosome, telomeric region	1	677	1	4221	0.160389
GO:0008050	biological_process	female courtship behavior	1	677	1	4221	0.160389
GO:0002040	biological_process	sprouting angiogenesis	1	677	1	4221	0.160389
GO:0046578	biological_process	regulation of Ras protein signal transduction	1	677	1	4221	0.160389
GO:0005782	cellular_component	peroxisomal matrix	1	677	1	4221	0.160389
GO:0004515	molecular_function	nicotinate-nucleotide adenylyltransferase activity	1	677	1	4221	0.160389
GO:0004819	molecular_function	glutamine-tRNA ligase activity	1	677	1	4221	0.160389
GO:0070212	biological_process	protein poly-ADP-ribosylation	1	677	1	4221	0.160389
GO:0051754	biological_process	meiotic sister chromatid cohesion, centromeric	1	677	1	4221	0.160389
GO:0050815	molecular_function	phosphoserine binding	1	677	1	4221	0.160389
GO:0042748	biological_process	circadian sleep/wake cycle, non-REM sleep	1	677	1	4221	0.160389
GO:0043024	molecular_function	ribosomal small subunit binding	1	677	1	4221	0.160389
GO:0000791	cellular_component	euchromatin	1	677	1	4221	0.160389
GO:0001763	biological_process	morphogenesis of a branching structure	1	677	1	4221	0.160389
GO:0031284	biological_process	positive regulation of guanylate cyclase activity	1	677	1	4221	0.160389
GO:0019932	biological_process	second-messenger-mediated signaling	1	677	1	4221	0.160389
GO:0050951	biological_process	sensory perception of temperature stimulus	1	677	1	4221	0.160389
GO:0015967	biological_process	diadenosine tetraphosphate catabolic process	1	677	1	4221	0.160389
GO:0003148	biological_process	outflow tract septum morphogenesis	1	677	1	4221	0.160389
GO:0007348	biological_process	regulation of syncytial blastoderm mitotic cell cycle	1	677	1	4221	0.160389
GO:0098527	cellular_component	neuromuscular junction of somatic muscle	1	677	1	4221	0.160389
GO:0031034	biological_process	myosin filament assembly	1	677	1	4221	0.160389
GO:0070865	cellular_component	investment cone	1	677	1	4221	0.160389
GO:1900153	biological_process	positive regulation of nuclear-transcribed mRNA catabolic process, deadenylation-dependent decay	1	677	1	4221	0.160389
GO:0016247	molecular_function	channel regulator activity	1	677	1	4221	0.160389
GO:0003950	molecular_function	NAD+ ADP-ribosyltransferase activity	1	677	1	4221	0.160389
GO:0070815	molecular_function	peptidyl-lysine 5-dioxygenase activity	1	677	1	4221	0.160389
GO:0010738	biological_process	regulation of protein kinase A signaling	1	677	1	4221	0.160389
GO:0000982	molecular_function	RNA polymerase II core promoter proximal region sequence-specific DNA binding transcription factor activity	1	677	1	4221	0.160389
GO:0070361	molecular_function	mitochondrial light strand promoter anti-sense binding	1	677	1	4221	0.160389
GO:0005278	molecular_function	acetylcholine:proton antiporter activity	1	677	1	4221	0.160389
GO:0046416	biological_process	D-amino acid metabolic process	1	677	1	4221	0.160389
GO:0021778	biological_process	oligodendrocyte cell fate specification	1	677	1	4221	0.160389
GO:0016758	molecular_function	transferase activity, transferring hexosyl groups	1	677	1	4221	0.160389
GO:0031981	cellular_component	nuclear lumen	1	677	1	4221	0.160389
GO:0015858	biological_process	nucleoside transport	1	677	1	4221	0.160389
GO:0015842	biological_process	synaptic vesicle amine transport	1	677	1	4221	0.160389
GO:0035191	biological_process	nuclear axial expansion	1	677	1	4221	0.160389
GO:0005641	cellular_component	nuclear envelope lumen	1	677	1	4221	0.160389
GO:0072669	cellular_component	tRNA-splicing ligase complex	1	677	1	4221	0.160389
GO:1901030	biological_process	positive regulation of mitochondrial outer membrane permeabilization involved in apoptotic signaling pathway	1	677	1	4221	0.160389
GO:0003322	biological_process	pancreatic A cell development	1	677	1	4221	0.160389
GO:0000282	biological_process	cellular bud site selection	1	677	1	4221	0.160389
GO:0016029	cellular_component	subrhabdomeral cisterna	1	677	1	4221	0.160389
GO:0032231	biological_process	regulation of actin filament bundle assembly	1	677	1	4221	0.160389
GO:0006425	biological_process	glutaminyl-tRNA aminoacylation	1	677	1	4221	0.160389
GO:0045184	biological_process	establishment of protein localization	1	677	1	4221	0.160389
GO:0090179	biological_process	planar cell polarity pathway involved in neural tube closure	1	677	1	4221	0.160389
GO:0006784	biological_process	heme a biosynthetic process	1	677	1	4221	0.160389
GO:0003309	biological_process	type B pancreatic cell differentiation	1	677	1	4221	0.160389
GO:0001227	molecular_function	RNA polymerase II transcription regulatory region sequence-specific DNA binding transcription factor activity involved in negative regulation of transcription	1	677	1	4221	0.160389
GO:0007084	biological_process	mitotic nuclear envelope reassembly	1	677	1	4221	0.160389
GO:0072015	biological_process	glomerular visceral epithelial cell development	1	677	1	4221	0.160389
GO:0072332	biological_process	intrinsic apoptotic signaling pathway by p53 class mediator	1	677	1	4221	0.160389
GO:0097603	molecular_function	temperature-gated ion channel activity	1	677	1	4221	0.160389
GO:0050321	molecular_function	tau-protein kinase activity	1	677	1	4221	0.160389
GO:0030877	cellular_component	beta-catenin destruction complex	1	677	1	4221	0.160389
GO:0005955	cellular_component	calcineurin complex	1	677	1	4221	0.160389
GO:0045201	biological_process	maintenance of neuroblast polarity	1	677	1	4221	0.160389
GO:0003916	molecular_function	DNA topoisomerase activity	1	677	1	4221	0.160389
GO:0048788	cellular_component	presynaptic cytoskeletal matrix assembled at active zones	1	677	1	4221	0.160389
GO:0018023	biological_process	peptidyl-lysine trimethylation	1	677	1	4221	0.160389
GO:0004663	molecular_function	Rab geranylgeranyltransferase activity	1	677	1	4221	0.160389
GO:0035372	biological_process	protein localization to microtubule	1	677	1	4221	0.160389
GO:0045333	biological_process	cellular respiration	1	677	1	4221	0.160389
GO:0048728	biological_process	proboscis development	1	677	1	4221	0.160389
GO:0007525	biological_process	somatic muscle development	3	677	9	4221	0.163576
GO:0006379	biological_process	mRNA cleavage	3	677	9	4221	0.163576
GO:0050821	biological_process	protein stabilization	3	677	9	4221	0.163576
GO:0006342	biological_process	chromatin silencing	3	677	9	4221	0.163576
GO:0000235	cellular_component	astral microtubule	3	677	9	4221	0.163576
GO:0016059	biological_process	deactivation of rhodopsin mediated signaling	3	677	9	4221	0.163576
GO:0017048	molecular_function	Rho GTPase binding	3	677	9	4221	0.163576
GO:0010883	biological_process	regulation of lipid storage	3	677	9	4221	0.163576
GO:0043401	biological_process	steroid hormone mediated signaling pathway	3	677	9	4221	0.163576
GO:0043087	biological_process	regulation of GTPase activity	3	677	9	4221	0.163576
GO:0005795	cellular_component	Golgi stack	3	677	9	4221	0.163576
GO:0042752	biological_process	regulation of circadian rhythm	3	677	9	4221	0.163576
GO:0016209	molecular_function	antioxidant activity	3	677	9	4221	0.163576
GO:0045466	biological_process	R7 cell differentiation	3	677	9	4221	0.163576
GO:0004601	molecular_function	peroxidase activity	3	677	9	4221	0.163576
GO:0016183	biological_process	synaptic vesicle coating	4	677	14	4221	0.174975
GO:0035151	biological_process	regulation of tube size, open tracheal system	4	677	14	4221	0.174975
GO:0005911	cellular_component	cell-cell junction	4	677	14	4221	0.174975
GO:0008013	molecular_function	beta-catenin binding	4	677	14	4221	0.174975
GO:0030135	cellular_component	coated vesicle	4	677	14	4221	0.174975
GO:0045202	cellular_component	synapse	6	677	24	4221	0.175131
GO:0007275	biological_process	multicellular organismal development	5	677	19	4221	0.177033
GO:0003333	biological_process	amino acid transmembrane transport	5	677	19	4221	0.177033
GO:0035220	biological_process	wing disc development	5	677	19	4221	0.177033
GO:0007015	biological_process	actin filament organization	5	677	19	4221	0.177033
GO:0008237	molecular_function	metallopeptidase activity	5	677	19	4221	0.177033
GO:0046579	biological_process	positive regulation of Ras protein signal transduction	2	677	5	4221	0.184148
GO:0042277	molecular_function	peptide binding	2	677	5	4221	0.184148
GO:0030141	cellular_component	secretory granule	2	677	5	4221	0.184148
GO:0000775	cellular_component	chromosome, centromeric region	2	677	5	4221	0.184148
GO:0042981	biological_process	regulation of apoptotic process	2	677	5	4221	0.184148
GO:0043044	biological_process	ATP-dependent chromatin remodeling	2	677	5	4221	0.184148
GO:0007406	biological_process	negative regulation of neuroblast proliferation	2	677	5	4221	0.184148
GO:0000118	cellular_component	histone deacetylase complex	2	677	5	4221	0.184148
GO:0071482	biological_process	cellular response to light stimulus	2	677	5	4221	0.184148
GO:0051642	biological_process	centrosome localization	2	677	5	4221	0.184148
GO:0019915	biological_process	lipid storage	2	677	5	4221	0.184148
GO:0070864	cellular_component	sperm individualization complex	2	677	5	4221	0.184148
GO:0008610	biological_process	lipid biosynthetic process	2	677	5	4221	0.184148
GO:0051482	biological_process	positive regulation of cytosolic calcium ion concentration involved in phospholipase C-activating G-protein coupled signaling pathway	2	677	5	4221	0.184148
GO:0032947	molecular_function	protein complex scaffold	2	677	5	4221	0.184148
GO:0006164	biological_process	purine nucleotide biosynthetic process	2	677	5	4221	0.184148
GO:0019722	biological_process	calcium-mediated signaling	2	677	5	4221	0.184148
GO:0046620	biological_process	regulation of organ growth	2	677	5	4221	0.184148
GO:0016791	molecular_function	phosphatase activity	2	677	5	4221	0.184148
GO:0007301	biological_process	female germline ring canal formation	2	677	5	4221	0.184148
GO:0007205	biological_process	protein kinase C-activating G-protein coupled receptor signaling pathway	2	677	5	4221	0.184148
GO:0051865	biological_process	protein autoubiquitination	2	677	5	4221	0.184148
GO:0005216	molecular_function	ion channel activity	2	677	5	4221	0.184148
GO:0031252	cellular_component	cell leading edge	2	677	5	4221	0.184148
GO:0035006	biological_process	melanization defense response	2	677	5	4221	0.184148
GO:0000302	biological_process	response to reactive oxygen species	2	677	5	4221	0.184148
GO:0061024	biological_process	membrane organization	2	677	5	4221	0.184148
GO:0045455	biological_process	ecdysteroid metabolic process	2	677	5	4221	0.184148
GO:0051453	biological_process	regulation of intracellular pH	2	677	5	4221	0.184148
GO:0035327	cellular_component	transcriptionally active chromatin	2	677	5	4221	0.184148
GO:0046974	molecular_function	histone methyltransferase activity (H3-K9 specific)	2	677	5	4221	0.184148
GO:0045116	biological_process	protein neddylation	2	677	5	4221	0.184148
GO:0000439	cellular_component	core TFIIH complex	2	677	5	4221	0.184148
GO:0042734	cellular_component	presynaptic membrane	2	677	5	4221	0.184148
GO:0060070	biological_process	canonical Wnt signaling pathway	2	677	5	4221	0.184148
GO:0071949	molecular_function	FAD binding	2	677	5	4221	0.184148
GO:0035218	biological_process	leg disc development	2	677	5	4221	0.184148
GO:0007638	biological_process	mechanosensory behavior	2	677	5	4221	0.184148
GO:0001580	biological_process	detection of chemical stimulus involved in sensory perception of bitter taste	2	677	5	4221	0.184148
GO:0004579	molecular_function	dolichyl-diphosphooligosaccharide-protein glycotransferase activity	2	677	5	4221	0.184148
GO:0045807	biological_process	positive regulation of endocytosis	2	677	5	4221	0.184148
GO:0040001	biological_process	establishment of mitotic spindle localization	2	677	5	4221	0.184148
GO:0005811	cellular_component	lipid particle	22	677	114	4221	0.200188
GO:0008340	biological_process	determination of adult lifespan	9	677	41	4221	0.200636
GO:0030707	biological_process	ovarian follicle cell development	6	677	25	4221	0.201268
GO:0008134	molecular_function	transcription factor binding	6	677	25	4221	0.201268
GO:0000287	molecular_function	magnesium ion binding	6	677	25	4221	0.201268
GO:0005925	cellular_component	focal adhesion	6	677	25	4221	0.201268
GO:0030018	cellular_component	Z disc	6	677	25	4221	0.201268
GO:0019233	biological_process	sensory perception of pain	24	677	126	4221	0.205993
GO:0000139	cellular_component	Golgi membrane	5	677	20	4221	0.206935
GO:0006811	biological_process	ion transport	5	677	20	4221	0.206935
GO:0016757	molecular_function	transferase activity, transferring glycosyl groups	3	677	10	4221	0.207278
GO:0050829	biological_process	defense response to Gram-negative bacterium	3	677	10	4221	0.207278
GO:0001737	biological_process	establishment of imaginal disc-derived wing hair orientation	3	677	10	4221	0.207278
GO:0009058	biological_process	biosynthetic process	3	677	10	4221	0.207278
GO:0046540	cellular_component	U4/U6 x U5 tri-snRNP complex	3	677	10	4221	0.207278
GO:0009953	biological_process	dorsal/ventral pattern formation	3	677	10	4221	0.207278
GO:0007465	biological_process	R7 cell fate commitment	3	677	10	4221	0.207278
GO:0040040	biological_process	thermosensory behavior	3	677	10	4221	0.207278
GO:0006351	biological_process	transcription, DNA-templated	8	677	36	4221	0.209666
GO:0042803	molecular_function	protein homodimerization activity	12	677	58	4221	0.209793
GO:0007629	biological_process	flight behavior	4	677	15	4221	0.210201
GO:0005819	cellular_component	spindle	4	677	15	4221	0.210201
GO:0008307	molecular_function	structural constituent of muscle	4	677	15	4221	0.210201
GO:0040008	biological_process	regulation of growth	4	677	15	4221	0.210201
GO:0005516	molecular_function	calmodulin binding	4	677	15	4221	0.210201
GO:0004702	molecular_function	receptor signaling protein serine/threonine kinase activity	4	677	15	4221	0.210201
GO:0004842	molecular_function	ubiquitin-protein transferase activity	13	677	64	4221	0.216786
GO:0005634	cellular_component	nucleus	106	677	617	4221	0.217614
GO:0016567	biological_process	protein ubiquitination	7	677	31	4221	0.219063
GO:0051082	molecular_function	unfolded protein binding	7	677	31	4221	0.219063
GO:0005975	biological_process	carbohydrate metabolic process	7	677	31	4221	0.219063
GO:0006508	biological_process	proteolysis	18	677	93	4221	0.225868
GO:0006468	biological_process	protein phosphorylation	18	677	93	4221	0.225868
GO:0018105	biological_process	peptidyl-serine phosphorylation	6	677	26	4221	0.228714
GO:0008565	molecular_function	protein transporter activity	6	677	26	4221	0.228714
GO:0004222	molecular_function	metalloendopeptidase activity	6	677	26	4221	0.228714
GO:0016020	cellular_component	membrane	31	677	169	4221	0.230635
GO:0007156	biological_process	homophilic cell adhesion via plasma membrane adhesion molecules	8	677	37	4221	0.232682
GO:0005215	molecular_function	transporter activity	8	677	37	4221	0.232682
GO:0008270	molecular_function	zinc ion binding	26	677	140	4221	0.234062
GO:0048488	biological_process	synaptic vesicle endocytosis	5	677	21	4221	0.238332
GO:0019901	molecular_function	protein kinase binding	5	677	21	4221	0.238332
GO:0045737	biological_process	positive regulation of cyclin-dependent protein serine/threonine kinase activity	2	677	6	4221	0.248091
GO:0007088	biological_process	regulation of mitosis	2	677	6	4221	0.248091
GO:0004176	molecular_function	ATP-dependent peptidase activity	2	677	6	4221	0.248091
GO:0018279	biological_process	protein N-linked glycosylation via asparagine	2	677	6	4221	0.248091
GO:0006783	biological_process	heme biosynthetic process	2	677	6	4221	0.248091
GO:0016616	molecular_function	oxidoreductase activity, acting on the CH-OH group of donors, NAD or NADP as acceptor	2	677	6	4221	0.248091
GO:0060361	biological_process	flight	2	677	6	4221	0.248091
GO:0005778	cellular_component	peroxisomal membrane	2	677	6	4221	0.248091
GO:0032154	cellular_component	cleavage furrow	2	677	6	4221	0.248091
GO:0006012	biological_process	galactose metabolic process	2	677	6	4221	0.248091
GO:1900073	biological_process	regulation of neuromuscular synaptic transmission	2	677	6	4221	0.248091
GO:0005793	cellular_component	endoplasmic reticulum-Golgi intermediate compartment	2	677	6	4221	0.248091
GO:0016538	molecular_function	cyclin-dependent protein serine/threonine kinase regulator activity	2	677	6	4221	0.248091
GO:0018344	biological_process	protein geranylgeranylation	2	677	6	4221	0.248091
GO:1901409	biological_process	positive regulation of phosphorylation of RNA polymerase II C-terminal domain	2	677	6	4221	0.248091
GO:0042026	biological_process	protein refolding	2	677	6	4221	0.248091
GO:0042051	biological_process	compound eye photoreceptor development	2	677	6	4221	0.248091
GO:0048489	biological_process	synaptic vesicle transport	2	677	6	4221	0.248091
GO:0006270	biological_process	DNA replication initiation	2	677	6	4221	0.248091
GO:0000082	biological_process	G1/S transition of mitotic cell cycle	2	677	6	4221	0.248091
GO:0072347	biological_process	response to anesthetic	2	677	6	4221	0.248091
GO:0004075	molecular_function	biotin carboxylase activity	2	677	6	4221	0.248091
GO:0030011	biological_process	maintenance of cell polarity	2	677	6	4221	0.248091
GO:0032509	biological_process	endosome transport via multivesicular body sorting pathway	2	677	6	4221	0.248091
GO:0009611	biological_process	response to wounding	2	677	6	4221	0.248091
GO:0043140	molecular_function	ATP-dependent 3'-5' DNA helicase activity	2	677	6	4221	0.248091
GO:0031624	molecular_function	ubiquitin conjugating enzyme binding	2	677	6	4221	0.248091
GO:0043486	biological_process	histone exchange	2	677	6	4221	0.248091
GO:0008103	biological_process	oocyte microtubule cytoskeleton polarization	2	677	6	4221	0.248091
GO:0008088	biological_process	axon cargo transport	2	677	6	4221	0.248091
GO:0008101	biological_process	decapentaplegic signaling pathway	2	677	6	4221	0.248091
GO:0015266	molecular_function	protein channel activity	2	677	6	4221	0.248091
GO:0030121	cellular_component	AP-1 adaptor complex	2	677	6	4221	0.248091
GO:0004653	molecular_function	polypeptide N-acetylgalactosaminyltransferase activity	2	677	6	4221	0.248091
GO:0000422	biological_process	mitochondrion degradation	3	677	11	4221	0.253162
GO:0007623	biological_process	circadian rhythm	3	677	11	4221	0.253162
GO:0046983	molecular_function	protein dimerization activity	3	677	11	4221	0.253162
GO:0045467	biological_process	R7 cell development	3	677	11	4221	0.253162
GO:0000790	cellular_component	nuclear chromatin	3	677	11	4221	0.253162
GO:0005262	molecular_function	calcium channel activity	3	677	11	4221	0.253162
GO:0016311	biological_process	dephosphorylation	3	677	11	4221	0.253162
GO:0002168	biological_process	instar larval development	3	677	11	4221	0.253162
GO:0050807	biological_process	regulation of synapse organization	3	677	11	4221	0.253162
GO:0000049	molecular_function	tRNA binding	3	677	11	4221	0.253162
GO:0006821	biological_process	chloride transport	3	677	11	4221	0.253162
GO:0019992	molecular_function	diacylglycerol binding	3	677	11	4221	0.253162
GO:0006901	biological_process	vesicle coating	3	677	11	4221	0.253162
GO:0051124	biological_process	synaptic growth at neuromuscular junction	3	677	11	4221	0.253162
GO:0035556	biological_process	intracellular signal transduction	9	677	44	4221	0.265916
GO:0005874	cellular_component	microtubule	7	677	33	4221	0.270865
GO:0019991	biological_process	septate junction assembly	5	677	22	4221	0.270912
GO:0008137	molecular_function	NADH dehydrogenase (ubiquinone) activity	4	677	17	4221	0.285426
GO:0015171	molecular_function	amino acid transmembrane transporter activity	4	677	17	4221	0.285426
GO:0007067	biological_process	mitotic nuclear division	4	677	17	4221	0.285426
GO:0007291	biological_process	sperm individualization	4	677	17	4221	0.285426
GO:0048749	biological_process	compound eye development	6	677	28	4221	0.286687
GO:0009263	biological_process	deoxyribonucleotide biosynthetic process	1	677	2	4221	0.295084
GO:0001558	biological_process	regulation of cell growth	1	677	2	4221	0.295084
GO:0060071	biological_process	Wnt signaling pathway, planar cell polarity pathway	1	677	2	4221	0.295084
GO:0007143	biological_process	female meiotic division	1	677	2	4221	0.295084
GO:0001102	molecular_function	RNA polymerase II activating transcription factor binding	1	677	2	4221	0.295084
GO:0003281	biological_process	ventricular septum development	1	677	2	4221	0.295084
GO:0032264	biological_process	IMP salvage	1	677	2	4221	0.295084
GO:0071625	biological_process	vocalization behavior	1	677	2	4221	0.295084
GO:0000280	biological_process	nuclear division	1	677	2	4221	0.295084
GO:0004331	molecular_function	fructose-2,6-bisphosphate 2-phosphatase activity	1	677	2	4221	0.295084
GO:0055091	biological_process	phospholipid homeostasis	1	677	2	4221	0.295084
GO:0004849	molecular_function	uridine kinase activity	1	677	2	4221	0.295084
GO:2000305	biological_process	semaphorin-plexin signaling pathway involved in regulation of photoreceptor cell axon guidance	1	677	2	4221	0.295084
GO:0045705	biological_process	negative regulation of salivary gland boundary specification	1	677	2	4221	0.295084
GO:0045956	biological_process	positive regulation of calcium ion-dependent exocytosis	1	677	2	4221	0.295084
GO:0016558	biological_process	protein import into peroxisome matrix	1	677	2	4221	0.295084
GO:0007307	biological_process	eggshell chorion gene amplification	1	677	2	4221	0.295084
GO:0004359	molecular_function	glutaminase activity	1	677	2	4221	0.295084
GO:0001561	biological_process	fatty acid alpha-oxidation	1	677	2	4221	0.295084
GO:0015786	biological_process	UDP-glucose transport	1	677	2	4221	0.295084
GO:1990504	biological_process	dense core granule exocytosis	1	677	2	4221	0.295084
GO:0043141	molecular_function	ATP-dependent 5'-3' DNA helicase activity	1	677	2	4221	0.295084
GO:0061085	biological_process	regulation of histone H3-K27 methylation	1	677	2	4221	0.295084
GO:0016255	biological_process	attachment of GPI anchor to protein	1	677	2	4221	0.295084
GO:0035183	cellular_component	female germline ring canal inner rim	1	677	2	4221	0.295084
GO:0032044	cellular_component	DSIF complex	1	677	2	4221	0.295084
GO:0016702	molecular_function	oxidoreductase activity, acting on single donors with incorporation of molecular oxygen, incorporation of two atoms of oxygen	1	677	2	4221	0.295084
GO:0019798	molecular_function	procollagen-proline dioxygenase activity	1	677	2	4221	0.295084
GO:0006997	biological_process	nucleus organization	1	677	2	4221	0.295084
GO:0006069	biological_process	ethanol oxidation	1	677	2	4221	0.295084
GO:0071276	biological_process	cellular response to cadmium ion	1	677	2	4221	0.295084
GO:0036408	molecular_function	histone acetyltransferase activity (H3-K14 specific)	1	677	2	4221	0.295084
GO:0019544	biological_process	arginine catabolic process to glutamate	1	677	2	4221	0.295084
GO:0007032	biological_process	endosome organization	1	677	2	4221	0.295084
GO:0004656	molecular_function	procollagen-proline 4-dioxygenase activity	1	677	2	4221	0.295084
GO:0070412	molecular_function	R-SMAD binding	1	677	2	4221	0.295084
GO:0000003	biological_process	reproduction	1	677	2	4221	0.295084
GO:0006697	biological_process	ecdysone biosynthetic process	1	677	2	4221	0.295084
GO:0008510	molecular_function	sodium:bicarbonate symporter activity	1	677	2	4221	0.295084
GO:0001570	biological_process	vasculogenesis	1	677	2	4221	0.295084
GO:0007158	biological_process	neuron cell-cell adhesion	1	677	2	4221	0.295084
GO:0005332	molecular_function	gamma-aminobutyric acid:sodium symporter activity	1	677	2	4221	0.295084
GO:0016222	cellular_component	procollagen-proline 4-dioxygenase complex	1	677	2	4221	0.295084
GO:0008335	biological_process	female germline ring canal stabilization	1	677	2	4221	0.295084
GO:0006515	biological_process	misfolded or incompletely synthesized protein catabolic process	1	677	2	4221	0.295084
GO:0032093	molecular_function	SAM domain binding	1	677	2	4221	0.295084
GO:0080009	biological_process	mRNA methylation	1	677	2	4221	0.295084
GO:0001944	biological_process	vasculature development	1	677	2	4221	0.295084
GO:0035904	biological_process	aorta development	1	677	2	4221	0.295084
GO:0097602	molecular_function	cullin family protein binding	1	677	2	4221	0.295084
GO:0046854	biological_process	phosphatidylinositol phosphorylation	1	677	2	4221	0.295084
GO:0051647	biological_process	nucleus localization	1	677	2	4221	0.295084
GO:1902769	biological_process	regulation of choline O-acetyltransferase activity	1	677	2	4221	0.295084
GO:0043224	cellular_component	nuclear SCF ubiquitin ligase complex	1	677	2	4221	0.295084
GO:0007637	biological_process	proboscis extension reflex	1	677	2	4221	0.295084
GO:0010314	molecular_function	phosphatidylinositol-5-phosphate binding	1	677	2	4221	0.295084
GO:0004396	molecular_function	hexokinase activity	1	677	2	4221	0.295084
GO:0042462	biological_process	eye photoreceptor cell development	1	677	2	4221	0.295084
GO:0042220	biological_process	response to cocaine	1	677	2	4221	0.295084
GO:0002052	biological_process	positive regulation of neuroblast proliferation	1	677	2	4221	0.295084
GO:2000738	biological_process	positive regulation of stem cell differentiation	1	677	2	4221	0.295084
GO:0000243	cellular_component	commitment complex	1	677	2	4221	0.295084
GO:0090103	biological_process	cochlea morphogenesis	1	677	2	4221	0.295084
GO:0048142	biological_process	germarium-derived cystoblast division	1	677	2	4221	0.295084
GO:0007300	biological_process	ovarian nurse cell to oocyte transport	1	677	2	4221	0.295084
GO:0008796	molecular_function	bis(5'-nucleosyl)-tetraphosphatase activity	1	677	2	4221	0.295084
GO:0031497	biological_process	chromatin assembly	1	677	2	4221	0.295084
GO:0043507	biological_process	positive regulation of JUN kinase activity	1	677	2	4221	0.295084
GO:0038202	biological_process	TORC1 signaling	1	677	2	4221	0.295084
GO:0007594	biological_process	puparial adhesion	1	677	2	4221	0.295084
GO:0032465	biological_process	regulation of cytokinesis	1	677	2	4221	0.295084
GO:0017168	molecular_function	5-oxoprolinase (ATP-hydrolyzing) activity	1	677	2	4221	0.295084
GO:0030659	cellular_component	cytoplasmic vesicle membrane	1	677	2	4221	0.295084
GO:0034498	biological_process	early endosome to Golgi transport	1	677	2	4221	0.295084
GO:0005756	cellular_component	mitochondrial proton-transporting ATP synthase, central stalk	1	677	2	4221	0.295084
GO:0048008	biological_process	platelet-derived growth factor receptor signaling pathway	1	677	2	4221	0.295084
GO:0022414	biological_process	reproductive process	1	677	2	4221	0.295084
GO:0008504	molecular_function	monoamine transmembrane transporter activity	1	677	2	4221	0.295084
GO:0030509	biological_process	BMP signaling pathway	1	677	2	4221	0.295084
GO:0051020	molecular_function	GTPase binding	1	677	2	4221	0.295084
GO:0010121	biological_process	arginine catabolic process to proline via ornithine	1	677	2	4221	0.295084
GO:0035483	biological_process	gastric emptying	1	677	2	4221	0.295084
GO:0004028	molecular_function	3-chloroallyl aldehyde dehydrogenase activity	1	677	2	4221	0.295084
GO:0045055	biological_process	regulated secretory pathway	1	677	2	4221	0.295084
GO:0003987	molecular_function	acetate-CoA ligase activity	1	677	2	4221	0.295084
GO:0008290	cellular_component	F-actin capping protein complex	1	677	2	4221	0.295084
GO:0016627	molecular_function	oxidoreductase activity, acting on the CH-CH group of donors	1	677	2	4221	0.295084
GO:0051490	biological_process	negative regulation of filopodium assembly	1	677	2	4221	0.295084
GO:0034990	cellular_component	nuclear mitotic cohesin complex	1	677	2	4221	0.295084
GO:0035214	biological_process	eye-antennal disc development	1	677	2	4221	0.295084
GO:0004488	molecular_function	methylenetetrahydrofolate dehydrogenase (NADP+) activity	1	677	2	4221	0.295084
GO:0006805	biological_process	xenobiotic metabolic process	1	677	2	4221	0.295084
GO:0055080	biological_process	cation homeostasis	1	677	2	4221	0.295084
GO:0007202	biological_process	activation of phospholipase C activity	1	677	2	4221	0.295084
GO:0008381	molecular_function	mechanically-gated ion channel activity	1	677	2	4221	0.295084
GO:0017109	cellular_component	glutamate-cysteine ligase complex	1	677	2	4221	0.295084
GO:0050850	biological_process	positive regulation of calcium-mediated signaling	1	677	2	4221	0.295084
GO:0031005	molecular_function	filamin binding	1	677	2	4221	0.295084
GO:0050768	biological_process	negative regulation of neurogenesis	1	677	2	4221	0.295084
GO:0001963	biological_process	synaptic transmission, dopaminergic	1	677	2	4221	0.295084
GO:0044154	biological_process	histone H3-K14 acetylation	1	677	2	4221	0.295084
GO:0004477	molecular_function	methenyltetrahydrofolate cyclohydrolase activity	1	677	2	4221	0.295084
GO:0012501	biological_process	programmed cell death	1	677	2	4221	0.295084
GO:0061077	biological_process	chaperone-mediated protein folding	1	677	2	4221	0.295084
GO:0001085	molecular_function	RNA polymerase II transcription factor binding	1	677	2	4221	0.295084
GO:0003985	molecular_function	acetyl-CoA C-acetyltransferase activity	1	677	2	4221	0.295084
GO:0000780	cellular_component	condensed nuclear chromosome, centromeric region	1	677	2	4221	0.295084
GO:0071010	cellular_component	prespliceosome	1	677	2	4221	0.295084
GO:0044291	cellular_component	cell-cell contact zone	1	677	2	4221	0.295084
GO:0005220	molecular_function	inositol 1,4,5-trisphosphate-sensitive calcium-release channel activity	1	677	2	4221	0.295084
GO:0045335	cellular_component	phagocytic vesicle	1	677	2	4221	0.295084
GO:0004373	molecular_function	glycogen (starch) synthase activity	1	677	2	4221	0.295084
GO:0010614	biological_process	negative regulation of cardiac muscle hypertrophy	1	677	2	4221	0.295084
GO:0045924	biological_process	regulation of female receptivity	1	677	2	4221	0.295084
GO:0006672	biological_process	ceramide metabolic process	1	677	2	4221	0.295084
GO:0035332	biological_process	positive regulation of hippo signaling	1	677	2	4221	0.295084
GO:0000301	biological_process	retrograde transport, vesicle recycling within Golgi	1	677	2	4221	0.295084
GO:0032786	biological_process	positive regulation of DNA-templated transcription, elongation	1	677	2	4221	0.295084
GO:0006000	biological_process	fructose metabolic process	1	677	2	4221	0.295084
GO:0018027	biological_process	peptidyl-lysine dimethylation	1	677	2	4221	0.295084
GO:0030130	cellular_component	clathrin coat of trans-Golgi network vesicle	1	677	2	4221	0.295084
GO:0046662	biological_process	regulation of oviposition	1	677	2	4221	0.295084
GO:0071243	biological_process	cellular response to arsenic-containing substance	1	677	2	4221	0.295084
GO:0044214	cellular_component	spanning component of plasma membrane	1	677	2	4221	0.295084
GO:0097381	cellular_component	photoreceptor disc membrane	1	677	2	4221	0.295084
GO:0036089	biological_process	cleavage furrow formation	1	677	2	4221	0.295084
GO:0043433	biological_process	negative regulation of sequence-specific DNA binding transcription factor activity	1	677	2	4221	0.295084
GO:0003923	molecular_function	GPI-anchor transamidase activity	1	677	2	4221	0.295084
GO:0031476	cellular_component	myosin VI complex	1	677	2	4221	0.295084
GO:0004756	molecular_function	selenide, water dikinase activity	1	677	2	4221	0.295084
GO:0004655	molecular_function	porphobilinogen synthase activity	1	677	2	4221	0.295084
GO:0048024	biological_process	regulation of mRNA splicing, via spliceosome	1	677	2	4221	0.295084
GO:0033038	molecular_function	bitter taste receptor activity	1	677	2	4221	0.295084
GO:0004355	molecular_function	glutamate synthase (NADPH) activity	1	677	2	4221	0.295084
GO:0032940	biological_process	secretion by cell	1	677	2	4221	0.295084
GO:0004775	molecular_function	succinate-CoA ligase (ADP-forming) activity	1	677	2	4221	0.295084
GO:0008253	molecular_function	5'-nucleotidase activity	1	677	2	4221	0.295084
GO:0007488	biological_process	histoblast morphogenesis	1	677	2	4221	0.295084
GO:0006559	biological_process	L-phenylalanine catabolic process	1	677	2	4221	0.295084
GO:0010378	biological_process	temperature compensation of the circadian clock	1	677	2	4221	0.295084
GO:0031119	biological_process	tRNA pseudouridine synthesis	1	677	2	4221	0.295084
GO:0001933	biological_process	negative regulation of protein phosphorylation	1	677	2	4221	0.295084
GO:0046844	biological_process	micropyle formation	1	677	2	4221	0.295084
GO:0048167	biological_process	regulation of synaptic plasticity	1	677	2	4221	0.295084
GO:0030162	biological_process	regulation of proteolysis	1	677	2	4221	0.295084
GO:0031467	cellular_component	Cul7-RING ubiquitin ligase complex	1	677	2	4221	0.295084
GO:0019166	molecular_function	trans-2-enoyl-CoA reductase (NADPH) activity	1	677	2	4221	0.295084
GO:0070573	molecular_function	metallodipeptidase activity	1	677	2	4221	0.295084
GO:0005536	molecular_function	glucose binding	1	677	2	4221	0.295084
GO:0055074	biological_process	calcium ion homeostasis	1	677	2	4221	0.295084
GO:0005801	cellular_component	cis-Golgi network	1	677	2	4221	0.295084
GO:0036464	cellular_component	cytoplasmic ribonucleoprotein granule	1	677	2	4221	0.295084
GO:0047988	molecular_function	hydroxyacid-oxoacid transhydrogenase activity	1	677	2	4221	0.295084
GO:0051131	biological_process	chaperone-mediated protein complex assembly	1	677	2	4221	0.295084
GO:0050796	biological_process	regulation of insulin secretion	1	677	2	4221	0.295084
GO:0008544	biological_process	epidermis development	1	677	2	4221	0.295084
GO:0004357	molecular_function	glutamate-cysteine ligase activity	1	677	2	4221	0.295084
GO:0060537	biological_process	muscle tissue development	1	677	2	4221	0.295084
GO:0060976	biological_process	coronary vasculature development	1	677	2	4221	0.295084
GO:0030125	cellular_component	clathrin vesicle coat	1	677	2	4221	0.295084
GO:0006349	biological_process	regulation of gene expression by genetic imprinting	1	677	2	4221	0.295084
GO:0016040	molecular_function	glutamate synthase (NADH) activity	1	677	2	4221	0.295084
GO:0008416	molecular_function	delta5-delta2,4-dienoyl-CoA isomerase activity	1	677	2	4221	0.295084
GO:0030898	molecular_function	actin-dependent ATPase activity	1	677	2	4221	0.295084
GO:0007110	biological_process	meiosis I cytokinesis	1	677	2	4221	0.295084
GO:0048674	biological_process	collateral sprouting of injured axon	1	677	2	4221	0.295084
GO:0048058	biological_process	compound eye corneal lens development	1	677	2	4221	0.295084
GO:0052635	molecular_function	C-20 gibberellin 2-beta-dioxygenase activity	1	677	2	4221	0.295084
GO:0001934	biological_process	positive regulation of protein phosphorylation	1	677	2	4221	0.295084
GO:0004069	molecular_function	L-aspartate:2-oxoglutarate aminotransferase activity	1	677	2	4221	0.295084
GO:0002143	biological_process	tRNA wobble position uridine thiolation	1	677	2	4221	0.295084
GO:0003873	molecular_function	6-phosphofructo-2-kinase activity	1	677	2	4221	0.295084
GO:0004329	molecular_function	formate-tetrahydrofolate ligase activity	1	677	2	4221	0.295084
GO:0004792	molecular_function	thiosulfate sulfurtransferase activity	1	677	2	4221	0.295084
GO:0032784	biological_process	regulation of DNA-templated transcription, elongation	1	677	2	4221	0.295084
GO:0050968	biological_process	detection of chemical stimulus involved in sensory perception of pain	1	677	2	4221	0.295084
GO:0005721	cellular_component	pericentric heterochromatin	1	677	2	4221	0.295084
GO:0016624	molecular_function	oxidoreductase activity, acting on the aldehyde or oxo group of donors, disulfide as acceptor	1	677	2	4221	0.295084
GO:0006021	biological_process	inositol biosynthetic process	1	677	2	4221	0.295084
GO:0031307	cellular_component	integral component of mitochondrial outer membrane	1	677	2	4221	0.295084
GO:0097604	molecular_function	temperature-gated cation channel activity	1	677	2	4221	0.295084
GO:0032094	biological_process	response to food	1	677	2	4221	0.295084
GO:0051939	biological_process	gamma-aminobutyric acid import	1	677	2	4221	0.295084
GO:0018026	biological_process	peptidyl-lysine monomethylation	1	677	2	4221	0.295084
GO:0000907	molecular_function	sulfonate dioxygenase activity	1	677	2	4221	0.295084
GO:0032212	biological_process	positive regulation of telomere maintenance via telomerase	1	677	2	4221	0.295084
GO:0015844	biological_process	monoamine transport	1	677	2	4221	0.295084
GO:0008320	molecular_function	protein transmembrane transporter activity	1	677	2	4221	0.295084
GO:0035240	molecular_function	dopamine binding	1	677	2	4221	0.295084
GO:0070734	biological_process	histone H3-K27 methylation	1	677	2	4221	0.295084
GO:0006003	biological_process	fructose 2,6-bisphosphate metabolic process	1	677	2	4221	0.295084
GO:0042765	cellular_component	GPI-anchor transamidase complex	1	677	2	4221	0.295084
GO:0042622	cellular_component	photoreceptor outer segment membrane	1	677	2	4221	0.295084
GO:0007258	biological_process	JUN phosphorylation	1	677	2	4221	0.295084
GO:0043734	molecular_function	DNA-N1-methyladenine dioxygenase activity	1	677	2	4221	0.295084
GO:0019441	biological_process	tryptophan catabolic process to kynurenine	1	677	2	4221	0.295084
GO:0009793	biological_process	embryo development ending in seed dormancy	1	677	2	4221	0.295084
GO:0030129	cellular_component	clathrin coat of synaptic vesicle	1	677	2	4221	0.295084
GO:0008315	biological_process	meiotic G2/MI transition	1	677	2	4221	0.295084
GO:0006474	biological_process	N-terminal protein amino acid acetylation	1	677	2	4221	0.295084
GO:0023041	biological_process	neuronal signal transduction	1	677	2	4221	0.295084
GO:0016615	molecular_function	malate dehydrogenase activity	1	677	2	4221	0.295084
GO:0006561	biological_process	proline biosynthetic process	1	677	2	4221	0.295084
GO:2000178	biological_process	negative regulation of neural precursor cell proliferation	1	677	2	4221	0.295084
GO:0030621	molecular_function	U4 snRNA binding	1	677	2	4221	0.295084
GO:0007549	biological_process	dosage compensation	1	677	2	4221	0.295084
GO:0016260	biological_process	selenocysteine biosynthetic process	1	677	2	4221	0.295084
GO:0005523	molecular_function	tropomyosin binding	1	677	2	4221	0.295084
GO:0002020	molecular_function	protease binding	1	677	2	4221	0.295084
GO:0031466	cellular_component	Cul5-RING ubiquitin ligase complex	1	677	2	4221	0.295084
GO:0051973	biological_process	positive regulation of telomerase activity	1	677	2	4221	0.295084
GO:0046957	biological_process	negative phototaxis	1	677	2	4221	0.295084
GO:0042811	biological_process	pheromone biosynthetic process	1	677	2	4221	0.295084
GO:0036342	biological_process	post-anal tail morphogenesis	1	677	2	4221	0.295084
GO:0070742	molecular_function	C2H2 zinc finger domain binding	1	677	2	4221	0.295084
GO:0007053	biological_process	spindle assembly involved in male meiosis	1	677	2	4221	0.295084
GO:0010470	biological_process	regulation of gastrulation	1	677	2	4221	0.295084
GO:0005968	cellular_component	Rab-protein geranylgeranyltransferase complex	1	677	2	4221	0.295084
GO:0006104	biological_process	succinyl-CoA metabolic process	1	677	2	4221	0.295084
GO:0030331	molecular_function	estrogen receptor binding	1	677	2	4221	0.295084
GO:0070481	biological_process	nuclear-transcribed mRNA catabolic process, non-stop decay	1	677	2	4221	0.295084
GO:0032785	biological_process	negative regulation of DNA-templated transcription, elongation	1	677	2	4221	0.295084
GO:0002027	biological_process	regulation of heart rate	1	677	2	4221	0.295084
GO:0070273	molecular_function	phosphatidylinositol-4-phosphate binding	1	677	2	4221	0.295084
GO:0034472	biological_process	snRNA 3'-end processing	1	677	2	4221	0.295084
GO:0034792	molecular_function	hypophosphite dioxygenase activity	1	677	2	4221	0.295084
GO:0009107	biological_process	lipoate biosynthetic process	1	677	2	4221	0.295084
GO:0004748	molecular_function	ribonucleoside-diphosphate reductase activity, thioredoxin disulfide as acceptor	1	677	2	4221	0.295084
GO:0048256	molecular_function	flap endonuclease activity	1	677	2	4221	0.295084
GO:0045444	biological_process	fat cell differentiation	1	677	2	4221	0.295084
GO:0006532	biological_process	aspartate biosynthetic process	1	677	2	4221	0.295084
GO:0046529	biological_process	imaginal disc fusion, thorax closure	1	677	2	4221	0.295084
GO:0019781	molecular_function	NEDD8 activating enzyme activity	1	677	2	4221	0.295084
GO:0035313	biological_process	wound healing, spreading of epidermal cells	1	677	2	4221	0.295084
GO:0019531	molecular_function	oxalate transmembrane transporter activity	1	677	2	4221	0.295084
GO:0006471	biological_process	protein ADP-ribosylation	1	677	2	4221	0.295084
GO:0050976	biological_process	detection of mechanical stimulus involved in sensory perception of touch	1	677	2	4221	0.295084
GO:0097157	molecular_function	pre-mRNA intronic binding	1	677	2	4221	0.295084
GO:1903386	biological_process	negative regulation of homophilic cell adhesion	1	677	2	4221	0.295084
GO:0004791	molecular_function	thioredoxin-disulfide reductase activity	1	677	2	4221	0.295084
GO:0010033	biological_process	response to organic substance	1	677	2	4221	0.295084
GO:0001505	biological_process	regulation of neurotransmitter levels	1	677	2	4221	0.295084
GO:0003012	biological_process	muscle system process	1	677	2	4221	0.295084
GO:0004347	molecular_function	glucose-6-phosphate isomerase activity	1	677	2	4221	0.295084
GO:0000077	biological_process	DNA damage checkpoint	1	677	2	4221	0.295084
GO:0050771	biological_process	negative regulation of axonogenesis	1	677	2	4221	0.295084
GO:0060395	biological_process	SMAD protein signal transduction	1	677	2	4221	0.295084
GO:0033186	cellular_component	CAF-1 complex	1	677	2	4221	0.295084
GO:0050960	biological_process	detection of temperature stimulus involved in thermoception	1	677	2	4221	0.295084
GO:0014017	biological_process	neuroblast fate commitment	1	677	2	4221	0.295084
GO:0007111	biological_process	meiosis II cytokinesis	1	677	2	4221	0.295084
GO:0006172	biological_process	ADP biosynthetic process	1	677	2	4221	0.295084
GO:0016486	biological_process	peptide hormone processing	1	677	2	4221	0.295084
GO:0031629	biological_process	synaptic vesicle fusion to presynaptic membrane	1	677	2	4221	0.295084
GO:0003094	biological_process	glomerular filtration	1	677	2	4221	0.295084
GO:0005859	cellular_component	muscle myosin complex	1	677	2	4221	0.295084
GO:0048615	biological_process	embryonic anterior midgut (ectodermal) morphogenesis	1	677	2	4221	0.295084
GO:0005964	cellular_component	phosphorylase kinase complex	1	677	2	4221	0.295084
GO:0005920	cellular_component	smooth septate junction	1	677	2	4221	0.295084
GO:0006739	biological_process	NADP metabolic process	1	677	2	4221	0.295084
GO:0005053	molecular_function	peroxisome matrix targeting signal-2 binding	1	677	2	4221	0.295084
GO:0052634	molecular_function	C-19 gibberellin 2-beta-dioxygenase activity	1	677	2	4221	0.295084
GO:0045088	biological_process	regulation of innate immune response	1	677	2	4221	0.295084
GO:0009314	biological_process	response to radiation	1	677	2	4221	0.295084
GO:0034260	biological_process	negative regulation of GTPase activity	1	677	2	4221	0.295084
GO:0016918	molecular_function	retinal binding	1	677	2	4221	0.295084
GO:0046827	biological_process	positive regulation of protein export from nucleus	1	677	2	4221	0.295084
GO:0008308	molecular_function	voltage-gated anion channel activity	1	677	2	4221	0.295084
GO:0035186	biological_process	syncytial blastoderm mitotic cell cycle	1	677	2	4221	0.295084
GO:0043198	cellular_component	dendritic shaft	1	677	2	4221	0.295084
GO:0089701	cellular_component	U2AF	1	677	2	4221	0.295084
GO:0004728	molecular_function	receptor signaling protein tyrosine phosphatase activity	1	677	2	4221	0.295084
GO:0007097	biological_process	nuclear migration	1	677	2	4221	0.295084
GO:0045819	biological_process	positive regulation of glycogen catabolic process	1	677	2	4221	0.295084
GO:0004692	molecular_function	cGMP-dependent protein kinase activity	1	677	2	4221	0.295084
GO:0001954	biological_process	positive regulation of cell-matrix adhesion	1	677	2	4221	0.295084
GO:0000447	biological_process	endonucleolytic cleavage in ITS1 to separate SSU-rRNA from 5.8S rRNA and LSU-rRNA from tricistronic rRNA transcript (SSU-rRNA, 5.8S rRNA, LSU-rRNA)	1	677	2	4221	0.295084
GO:0016461	cellular_component	unconventional myosin complex	1	677	2	4221	0.295084
GO:0016907	molecular_function	G-protein coupled acetylcholine receptor activity	1	677	2	4221	0.295084
GO:0006306	biological_process	DNA methylation	1	677	2	4221	0.295084
GO:0004475	molecular_function	mannose-1-phosphate guanylyltransferase activity	1	677	2	4221	0.295084
GO:0032051	molecular_function	clathrin light chain binding	1	677	2	4221	0.295084
GO:2001241	biological_process	positive regulation of extrinsic apoptotic signaling pathway in absence of ligand	1	677	2	4221	0.295084
GO:0005452	molecular_function	inorganic anion exchanger activity	1	677	2	4221	0.295084
GO:0004350	molecular_function	glutamate-5-semialdehyde dehydrogenase activity	1	677	2	4221	0.295084
GO:0006167	biological_process	AMP biosynthetic process	1	677	2	4221	0.295084
GO:0006892	biological_process	post-Golgi vesicle-mediated transport	1	677	2	4221	0.295084
GO:0034236	molecular_function	protein kinase A catalytic subunit binding	1	677	2	4221	0.295084
GO:0015643	molecular_function	toxic substance binding	1	677	2	4221	0.295084
GO:0001893	biological_process	maternal placenta development	1	677	2	4221	0.295084
GO:0060799	biological_process	transforming growth factor beta receptor signaling pathway involved in endodermal cell fate specification	1	677	2	4221	0.295084
GO:0070300	molecular_function	phosphatidic acid binding	1	677	2	4221	0.295084
GO:0018401	biological_process	peptidyl-proline hydroxylation to 4-hydroxy-L-proline	1	677	2	4221	0.295084
GO:0016212	molecular_function	kynurenine-oxoglutarate transaminase activity	1	677	2	4221	0.295084
GO:0051489	biological_process	regulation of filopodium assembly	1	677	2	4221	0.295084
GO:0050909	biological_process	sensory perception of taste	1	677	2	4221	0.295084
GO:0005316	molecular_function	high-affinity inorganic phosphate:sodium symporter activity	1	677	2	4221	0.295084
GO:0060134	biological_process	prepulse inhibition	1	677	2	4221	0.295084
GO:0060213	biological_process	positive regulation of nuclear-transcribed mRNA poly(A) tail shortening	1	677	2	4221	0.295084
GO:0018602	molecular_function	2,4-dichlorophenoxyacetate alpha-ketoglutarate dioxygenase activity	1	677	2	4221	0.295084
GO:0071203	cellular_component	WASH complex	1	677	2	4221	0.295084
GO:0030672	cellular_component	synaptic vesicle membrane	1	677	2	4221	0.295084
GO:0004046	molecular_function	aminoacylase activity	1	677	2	4221	0.295084
GO:0006206	biological_process	pyrimidine nucleobase metabolic process	1	677	2	4221	0.295084
GO:0051903	molecular_function	S-(hydroxymethyl)glutathione dehydrogenase activity	1	677	2	4221	0.295084
GO:0000056	biological_process	ribosomal small subunit export from nucleus	1	677	2	4221	0.295084
GO:0007093	biological_process	mitotic cell cycle checkpoint	1	677	2	4221	0.295084
GO:0030132	cellular_component	clathrin coat of coated pit	1	677	2	4221	0.295084
GO:0004705	molecular_function	JUN kinase activity	1	677	2	4221	0.295084
GO:0051209	biological_process	release of sequestered calcium ion into cytosol	1	677	2	4221	0.295084
GO:0030060	molecular_function	L-malate dehydrogenase activity	1	677	2	4221	0.295084
GO:0004512	molecular_function	inositol-3-phosphate synthase activity	1	677	2	4221	0.295084
GO:0042255	biological_process	ribosome assembly	1	677	2	4221	0.295084
GO:0008812	molecular_function	choline dehydrogenase activity	1	677	2	4221	0.295084
GO:0016706	molecular_function	oxidoreductase activity, acting on paired donors, with incorporation or reduction of molecular oxygen, 2-oxoglutarate as one donor, and incorporation of one atom each of oxygen into both donors	1	677	2	4221	0.295084
GO:0003977	molecular_function	UDP-N-acetylglucosamine diphosphorylase activity	1	677	2	4221	0.295084
GO:0005971	cellular_component	ribonucleoside-diphosphate reductase complex	1	677	2	4221	0.295084
GO:0003876	molecular_function	AMP deaminase activity	1	677	2	4221	0.295084
GO:0043097	biological_process	pyrimidine nucleoside salvage	1	677	2	4221	0.295084
GO:0004833	molecular_function	tryptophan 2,3-dioxygenase activity	1	677	2	4221	0.295084
GO:0030285	cellular_component	integral component of synaptic vesicle membrane	1	677	2	4221	0.295084
GO:0008152	biological_process	metabolic process	10	677	51	4221	0.29529
GO:0007286	biological_process	spermatid development	3	677	12	4221	0.300265
GO:0008104	biological_process	protein localization	3	677	12	4221	0.300265
GO:0007294	biological_process	germarium-derived oocyte fate determination	3	677	12	4221	0.300265
GO:0048854	biological_process	brain morphogenesis	3	677	12	4221	0.300265
GO:0008039	biological_process	synaptic target recognition	3	677	12	4221	0.300265
GO:0045296	molecular_function	cadherin binding	3	677	12	4221	0.300265
GO:0007608	biological_process	sensory perception of smell	3	677	12	4221	0.300265
GO:0034703	cellular_component	cation channel complex	3	677	12	4221	0.300265
GO:0008540	cellular_component	proteasome regulatory particle, base subcomplex	3	677	12	4221	0.300265
GO:0005759	cellular_component	mitochondrial matrix	11	677	57	4221	0.300354
GO:0005506	molecular_function	iron ion binding	5	677	23	4221	0.304359
GO:0004722	molecular_function	protein serine/threonine phosphatase activity	5	677	23	4221	0.304359
GO:0045214	biological_process	sarcomere organization	5	677	23	4221	0.304359
GO:0005622	cellular_component	intracellular	13	677	69	4221	0.307899
GO:0007076	biological_process	mitotic chromosome condensation	2	677	7	4221	0.312535
GO:0000184	biological_process	nuclear-transcribed mRNA catabolic process, nonsense-mediated decay	2	677	7	4221	0.312535
GO:0043138	molecular_function	3'-5' DNA helicase activity	2	677	7	4221	0.312535
GO:0006032	biological_process	chitin catabolic process	2	677	7	4221	0.312535
GO:0006406	biological_process	mRNA export from nucleus	2	677	7	4221	0.312535
GO:0042555	cellular_component	MCM complex	2	677	7	4221	0.312535
GO:0032880	biological_process	regulation of protein localization	2	677	7	4221	0.312535
GO:0006461	biological_process	protein complex assembly	2	677	7	4221	0.312535
GO:0051536	molecular_function	iron-sulfur cluster binding	2	677	7	4221	0.312535
GO:0000307	cellular_component	cyclin-dependent protein kinase holoenzyme complex	2	677	7	4221	0.312535
GO:0006607	biological_process	NLS-bearing protein import into nucleus	2	677	7	4221	0.312535
GO:0002385	biological_process	mucosal immune response	2	677	7	4221	0.312535
GO:0007612	biological_process	learning	2	677	7	4221	0.312535
GO:0010181	molecular_function	FMN binding	2	677	7	4221	0.312535
GO:0032266	molecular_function	phosphatidylinositol-3-phosphate binding	2	677	7	4221	0.312535
GO:0046777	biological_process	protein autophosphorylation	2	677	7	4221	0.312535
GO:0050808	biological_process	synapse organization	2	677	7	4221	0.312535
GO:0007552	biological_process	metamorphosis	2	677	7	4221	0.312535
GO:0007405	biological_process	neuroblast proliferation	2	677	7	4221	0.312535
GO:0046856	biological_process	phosphatidylinositol dephosphorylation	2	677	7	4221	0.312535
GO:0071260	biological_process	cellular response to mechanical stimulus	2	677	7	4221	0.312535
GO:0047485	molecular_function	protein N-terminus binding	2	677	7	4221	0.312535
GO:0045792	biological_process	negative regulation of cell size	2	677	7	4221	0.312535
GO:0001104	molecular_function	RNA polymerase II transcription cofactor activity	2	677	7	4221	0.312535
GO:0045746	biological_process	negative regulation of Notch signaling pathway	2	677	7	4221	0.312535
GO:0007476	biological_process	imaginal disc-derived wing morphogenesis	9	677	46	4221	0.312603
GO:0007409	biological_process	axonogenesis	6	677	29	4221	0.31678
GO:0006367	biological_process	transcription initiation from RNA polymerase II promoter	6	677	29	4221	0.31678
GO:0042626	molecular_function	ATPase activity, coupled to transmembrane movement of substances	6	677	29	4221	0.31678
GO:0007165	biological_process	signal transduction	10	677	52	4221	0.317589
GO:0022008	biological_process	neurogenesis	22	677	123	4221	0.321649
GO:0004386	molecular_function	helicase activity	4	677	18	4221	0.324424
GO:0003714	molecular_function	transcription corepressor activity	4	677	18	4221	0.324424
GO:0090307	biological_process	spindle assembly involved in mitosis	4	677	18	4221	0.324424
GO:0022416	biological_process	chaeta development	4	677	18	4221	0.324424
GO:0006974	biological_process	cellular response to DNA damage stimulus	7	677	35	4221	0.325477
GO:0005938	cellular_component	cell cortex	7	677	35	4221	0.325477
GO:0030170	molecular_function	pyridoxal phosphate binding	8	677	41	4221	0.331827
GO:0008360	biological_process	regulation of cell shape	9	677	47	4221	0.336595
GO:0016301	molecular_function	kinase activity	5	677	24	4221	0.338367
GO:0042067	biological_process	establishment of ommatidial planar polarity	3	677	13	4221	0.347736
GO:0006260	biological_process	DNA replication	3	677	13	4221	0.347736
GO:0000278	biological_process	mitotic cell cycle	3	677	13	4221	0.347736
GO:0001736	biological_process	establishment of planar polarity	3	677	13	4221	0.347736
GO:0040007	biological_process	growth	3	677	13	4221	0.347736
GO:0043547	biological_process	positive regulation of GTPase activity	3	677	13	4221	0.347736
GO:0031463	cellular_component	Cul3-RING ubiquitin ligase complex	3	677	13	4221	0.347736
GO:0005832	cellular_component	chaperonin-containing T-complex	3	677	13	4221	0.347736
GO:0005789	cellular_component	endoplasmic reticulum membrane	7	677	36	4221	0.353431
GO:0007298	biological_process	border follicle cell migration	7	677	36	4221	0.353431
GO:0003682	molecular_function	chromatin binding	8	677	42	4221	0.357755
GO:0007017	biological_process	microtubule-based process	4	677	19	4221	0.363728
GO:0007155	biological_process	cell adhesion	11	677	60	4221	0.364822
GO:0004672	molecular_function	protein kinase activity	11	677	60	4221	0.364822
GO:0043161	biological_process	proteasome-mediated ubiquitin-dependent protein catabolic process	5	677	25	4221	0.372642
GO:0008094	molecular_function	DNA-dependent ATPase activity	2	677	8	4221	0.375677
GO:0001947	biological_process	heart looping	2	677	8	4221	0.375677
GO:0006122	biological_process	mitochondrial electron transport, ubiquinol to cytochrome c	2	677	8	4221	0.375677
GO:0051301	biological_process	cell division	2	677	8	4221	0.375677
GO:0008306	biological_process	associative learning	2	677	8	4221	0.375677
GO:0070374	biological_process	positive regulation of ERK1 and ERK2 cascade	2	677	8	4221	0.375677
GO:0009306	biological_process	protein secretion	2	677	8	4221	0.375677
GO:0008654	biological_process	phospholipid biosynthetic process	2	677	8	4221	0.375677
GO:0048172	biological_process	regulation of short-term neuronal synaptic plasticity	2	677	8	4221	0.375677
GO:0035264	biological_process	multicellular organism growth	2	677	8	4221	0.375677
GO:0035267	cellular_component	NuA4 histone acetyltransferase complex	2	677	8	4221	0.375677
GO:0005544	molecular_function	calcium-dependent phospholipid binding	2	677	8	4221	0.375677
GO:0030136	cellular_component	clathrin-coated vesicle	2	677	8	4221	0.375677
GO:0050975	biological_process	sensory perception of touch	2	677	8	4221	0.375677
GO:0015012	biological_process	heparan sulfate proteoglycan biosynthetic process	2	677	8	4221	0.375677
GO:0005863	cellular_component	striated muscle myosin thick filament	2	677	8	4221	0.375677
GO:0000165	biological_process	MAPK cascade	2	677	8	4221	0.375677
GO:0007173	biological_process	epidermal growth factor receptor signaling pathway	2	677	8	4221	0.375677
GO:0043524	biological_process	negative regulation of neuron apoptotic process	2	677	8	4221	0.375677
GO:0001764	biological_process	neuron migration	2	677	8	4221	0.375677
GO:0000149	molecular_function	SNARE binding	2	677	8	4221	0.375677
GO:0015179	molecular_function	L-amino acid transmembrane transporter activity	2	677	8	4221	0.375677
GO:0005351	molecular_function	sugar:proton symporter activity	2	677	8	4221	0.375677
GO:0010629	biological_process	negative regulation of gene expression	2	677	8	4221	0.375677
GO:0005681	cellular_component	spliceosomal complex	6	677	31	4221	0.378103
GO:0006888	biological_process	ER to Golgi vesicle-mediated transport	6	677	31	4221	0.378103
GO:0007268	biological_process	synaptic transmission	6	677	31	4221	0.378103
GO:0007424	biological_process	open tracheal system development	7	677	37	4221	0.381606
GO:0005525	molecular_function	GTP binding	17	677	97	4221	0.385243
GO:0015992	biological_process	proton transport	3	677	14	4221	0.394853
GO:0006874	biological_process	cellular calcium ion homeostasis	3	677	14	4221	0.394853
GO:0031965	cellular_component	nuclear membrane	3	677	14	4221	0.394853
GO:0051287	molecular_function	NAD binding	3	677	14	4221	0.394853
GO:0016477	biological_process	cell migration	3	677	14	4221	0.394853
GO:0040011	biological_process	locomotion	3	677	14	4221	0.394853
GO:0001964	biological_process	startle response	3	677	14	4221	0.394853
GO:0006915	biological_process	apoptotic process	3	677	14	4221	0.394853
GO:0000381	biological_process	regulation of alternative mRNA splicing, via spliceosome	4	677	20	4221	0.402926
GO:0051726	biological_process	regulation of cell cycle	4	677	20	4221	0.402926
GO:0005768	cellular_component	endosome	5	677	26	4221	0.40691
GO:0016319	biological_process	mushroom body development	5	677	26	4221	0.40691
GO:0036264	molecular_function	dopamine monooxygenase activity	1	677	3	4221	0.408198
GO:0007304	biological_process	chorion-containing eggshell formation	1	677	3	4221	0.408198
GO:0043508	biological_process	negative regulation of JUN kinase activity	1	677	3	4221	0.408198
GO:0045252	cellular_component	oxoglutarate dehydrogenase complex	1	677	3	4221	0.408198
GO:0005030	molecular_function	neurotrophin receptor activity	1	677	3	4221	0.408198
GO:0004591	molecular_function	oxoglutarate dehydrogenase (succinyl-transferring) activity	1	677	3	4221	0.408198
GO:0004320	molecular_function	oleoyl-[acyl-carrier-protein] hydrolase activity	1	677	3	4221	0.408198
GO:0006612	biological_process	protein targeting to membrane	1	677	3	4221	0.408198
GO:0000146	molecular_function	microfilament motor activity	1	677	3	4221	0.408198
GO:0004317	molecular_function	3-hydroxypalmitoyl-[acyl-carrier-protein] dehydratase activity	1	677	3	4221	0.408198
GO:0010998	biological_process	regulation of translational initiation by eIF2 alpha phosphorylation	1	677	3	4221	0.408198
GO:0005960	cellular_component	glycine cleavage complex	1	677	3	4221	0.408198
GO:1900242	biological_process	regulation of synaptic vesicle endocytosis	1	677	3	4221	0.408198
GO:0031177	molecular_function	phosphopantetheine binding	1	677	3	4221	0.408198
GO:0004972	molecular_function	N-methyl-D-aspartate selective glutamate receptor activity	1	677	3	4221	0.408198
GO:0019904	molecular_function	protein domain specific binding	1	677	3	4221	0.408198
GO:0001649	biological_process	osteoblast differentiation	1	677	3	4221	0.408198
GO:0006458	biological_process	'de novo' protein folding	1	677	3	4221	0.408198
GO:0009331	cellular_component	glycerol-3-phosphate dehydrogenase complex	1	677	3	4221	0.408198
GO:0000915	biological_process	actomyosin contractile ring assembly	1	677	3	4221	0.408198
GO:0030215	molecular_function	semaphorin receptor binding	1	677	3	4221	0.408198
GO:0015757	biological_process	galactose transport	1	677	3	4221	0.408198
GO:0008535	biological_process	respiratory chain complex IV assembly	1	677	3	4221	0.408198
GO:0035336	biological_process	long-chain fatty-acyl-CoA metabolic process	1	677	3	4221	0.408198
GO:0086010	biological_process	membrane depolarization during action potential	1	677	3	4221	0.408198
GO:0004435	molecular_function	phosphatidylinositol phospholipase C activity	1	677	3	4221	0.408198
GO:0006273	biological_process	lagging strand elongation	1	677	3	4221	0.408198
GO:0015789	biological_process	UDP-N-acetylgalactosamine transport	1	677	3	4221	0.408198
GO:0050658	biological_process	RNA transport	1	677	3	4221	0.408198
GO:0042023	biological_process	DNA endoreduplication	1	677	3	4221	0.408198
GO:0042813	molecular_function	Wnt-activated receptor activity	1	677	3	4221	0.408198
GO:0015075	molecular_function	ion transmembrane transporter activity	1	677	3	4221	0.408198
GO:0006723	biological_process	cuticle hydrocarbon biosynthetic process	1	677	3	4221	0.408198
GO:0008298	biological_process	intracellular mRNA localization	1	677	3	4221	0.408198
GO:0006587	biological_process	serotonin biosynthetic process from tryptophan	1	677	3	4221	0.408198
GO:0061512	biological_process	protein localization to cilium	1	677	3	4221	0.408198
GO:0003841	molecular_function	1-acylglycerol-3-phosphate O-acyltransferase activity	1	677	3	4221	0.408198
GO:0070847	cellular_component	core mediator complex	1	677	3	4221	0.408198
GO:0072520	biological_process	seminiferous tubule development	1	677	3	4221	0.408198
GO:0045572	biological_process	positive regulation of imaginal disc growth	1	677	3	4221	0.408198
GO:0043408	biological_process	regulation of MAPK cascade	1	677	3	4221	0.408198
GO:0036376	biological_process	sodium ion export from cell	1	677	3	4221	0.408198
GO:0070604	cellular_component	PBAF complex	1	677	3	4221	0.408198
GO:0005771	cellular_component	multivesicular body	1	677	3	4221	0.408198
GO:0031941	cellular_component	filamentous actin	1	677	3	4221	0.408198
GO:0031461	cellular_component	cullin-RING ubiquitin ligase complex	1	677	3	4221	0.408198
GO:0050431	molecular_function	transforming growth factor beta binding	1	677	3	4221	0.408198
GO:0006651	biological_process	diacylglycerol biosynthetic process	1	677	3	4221	0.408198
GO:0004768	molecular_function	stearoyl-CoA 9-desaturase activity	1	677	3	4221	0.408198
GO:0048789	biological_process	cytoskeletal matrix organization at active zone	1	677	3	4221	0.408198
GO:0001754	biological_process	eye photoreceptor cell differentiation	1	677	3	4221	0.408198
GO:0006825	biological_process	copper ion transport	1	677	3	4221	0.408198
GO:0008261	molecular_function	allatostatin receptor activity	1	677	3	4221	0.408198
GO:0005463	molecular_function	UDP-N-acetylgalactosamine transmembrane transporter activity	1	677	3	4221	0.408198
GO:0034198	biological_process	cellular response to amino acid starvation	1	677	3	4221	0.408198
GO:0008016	biological_process	regulation of heart contraction	1	677	3	4221	0.408198
GO:0004594	molecular_function	pantothenate kinase activity	1	677	3	4221	0.408198
GO:0017070	molecular_function	U6 snRNA binding	1	677	3	4221	0.408198
GO:0003917	molecular_function	DNA topoisomerase type I activity	1	677	3	4221	0.408198
GO:0004617	molecular_function	phosphoglycerate dehydrogenase activity	1	677	3	4221	0.408198
GO:0009070	biological_process	serine family amino acid biosynthetic process	1	677	3	4221	0.408198
GO:0016295	molecular_function	myristoyl-[acyl-carrier-protein] hydrolase activity	1	677	3	4221	0.408198
GO:0060356	biological_process	leucine import	1	677	3	4221	0.408198
GO:0016590	cellular_component	ACF complex	1	677	3	4221	0.408198
GO:0045216	biological_process	cell-cell junction organization	1	677	3	4221	0.408198
GO:0043652	biological_process	engulfment of apoptotic cell	1	677	3	4221	0.408198
GO:0016600	cellular_component	flotillin complex	1	677	3	4221	0.408198
GO:0015116	molecular_function	sulfate transmembrane transporter activity	1	677	3	4221	0.408198
GO:0045175	biological_process	basal protein localization	1	677	3	4221	0.408198
GO:0042675	biological_process	compound eye cone cell differentiation	1	677	3	4221	0.408198
GO:0009142	biological_process	nucleoside triphosphate biosynthetic process	1	677	3	4221	0.408198
GO:0004368	molecular_function	glycerol-3-phosphate dehydrogenase activity	1	677	3	4221	0.408198
GO:0001228	molecular_function	RNA polymerase II transcription regulatory region sequence-specific DNA binding transcription factor activity involved in positive regulation of transcription	1	677	3	4221	0.408198
GO:0007338	biological_process	single fertilization	1	677	3	4221	0.408198
GO:0035101	cellular_component	FACT complex	1	677	3	4221	0.408198
GO:0031519	cellular_component	PcG protein complex	1	677	3	4221	0.408198
GO:0009116	biological_process	nucleoside metabolic process	1	677	3	4221	0.408198
GO:0010636	biological_process	positive regulation of mitochondrial fusion	1	677	3	4221	0.408198
GO:0006047	biological_process	UDP-N-acetylglucosamine metabolic process	1	677	3	4221	0.408198
GO:0003015	biological_process	heart process	1	677	3	4221	0.408198
GO:0005903	cellular_component	brush border	1	677	3	4221	0.408198
GO:0016200	biological_process	synaptic target attraction	1	677	3	4221	0.408198
GO:0045727	biological_process	positive regulation of translation	1	677	3	4221	0.408198
GO:0015101	molecular_function	organic cation transmembrane transporter activity	1	677	3	4221	0.408198
GO:0030042	biological_process	actin filament depolymerization	1	677	3	4221	0.408198
GO:0035073	biological_process	pupariation	1	677	3	4221	0.408198
GO:0050508	molecular_function	glucuronosyl-N-acetylglucosaminyl-proteoglycan 4-alpha-N-acetylglucosaminyltransferase activity	1	677	3	4221	0.408198
GO:0004629	molecular_function	phospholipase C activity	1	677	3	4221	0.408198
GO:0090148	biological_process	membrane fission	1	677	3	4221	0.408198
GO:0035002	biological_process	liquid clearance, open tracheal system	1	677	3	4221	0.408198
GO:0004831	molecular_function	tyrosine-tRNA ligase activity	1	677	3	4221	0.408198
GO:0004860	molecular_function	protein kinase inhibitor activity	1	677	3	4221	0.408198
GO:0046034	biological_process	ATP metabolic process	1	677	3	4221	0.408198
GO:0019003	molecular_function	GDP binding	1	677	3	4221	0.408198
GO:0019213	molecular_function	deacetylase activity	1	677	3	4221	0.408198
GO:0007309	biological_process	oocyte axis specification	1	677	3	4221	0.408198
GO:0006449	biological_process	regulation of translational termination	1	677	3	4221	0.408198
GO:0006435	biological_process	threonyl-tRNA aminoacylation	1	677	3	4221	0.408198
GO:0004430	molecular_function	1-phosphatidylinositol 4-kinase activity	1	677	3	4221	0.408198
GO:0006610	biological_process	ribosomal protein import into nucleus	1	677	3	4221	0.408198
GO:0004984	molecular_function	olfactory receptor activity	1	677	3	4221	0.408198
GO:0050954	biological_process	sensory perception of mechanical stimulus	1	677	3	4221	0.408198
GO:0046855	biological_process	inositol phosphate dephosphorylation	1	677	3	4221	0.408198
GO:0005219	molecular_function	ryanodine-sensitive calcium-release channel activity	1	677	3	4221	0.408198
GO:0010107	biological_process	potassium ion import	1	677	3	4221	0.408198
GO:0005461	molecular_function	UDP-glucuronic acid transmembrane transporter activity	1	677	3	4221	0.408198
GO:0046530	biological_process	photoreceptor cell differentiation	1	677	3	4221	0.408198
GO:0008377	biological_process	light-induced release of internally sequestered calcium ion	1	677	3	4221	0.408198
GO:0016584	biological_process	nucleosome positioning	1	677	3	4221	0.408198
GO:2000035	biological_process	regulation of stem cell division	1	677	3	4221	0.408198
GO:0001568	biological_process	blood vessel development	1	677	3	4221	0.408198
GO:0006893	biological_process	Golgi to plasma membrane transport	1	677	3	4221	0.408198
GO:0004518	molecular_function	nuclease activity	1	677	3	4221	0.408198
GO:0016571	biological_process	histone methylation	1	677	3	4221	0.408198
GO:0006546	biological_process	glycine catabolic process	1	677	3	4221	0.408198
GO:0060323	biological_process	head morphogenesis	1	677	3	4221	0.408198
GO:0070059	biological_process	intrinsic apoptotic signaling pathway in response to endoplasmic reticulum stress	1	677	3	4221	0.408198
GO:0031235	cellular_component	intrinsic component of the cytoplasmic side of the plasma membrane	1	677	3	4221	0.408198
GO:0004829	molecular_function	threonine-tRNA ligase activity	1	677	3	4221	0.408198
GO:0001678	biological_process	cellular glucose homeostasis	1	677	3	4221	0.408198
GO:0030833	biological_process	regulation of actin filament polymerization	1	677	3	4221	0.408198
GO:0007098	biological_process	centrosome cycle	1	677	3	4221	0.408198
GO:0034614	biological_process	cellular response to reactive oxygen species	1	677	3	4221	0.408198
GO:0050830	biological_process	defense response to Gram-positive bacterium	1	677	3	4221	0.408198
GO:0007254	biological_process	JNK cascade	1	677	3	4221	0.408198
GO:0006879	biological_process	cellular iron ion homeostasis	1	677	3	4221	0.408198
GO:0006376	biological_process	mRNA splice site selection	1	677	3	4221	0.408198
GO:0035494	biological_process	SNARE complex disassembly	1	677	3	4221	0.408198
GO:0006564	biological_process	L-serine biosynthetic process	1	677	3	4221	0.408198
GO:0000059	biological_process	protein import into nucleus, docking	1	677	3	4221	0.408198
GO:0005853	cellular_component	eukaryotic translation elongation factor 1 complex	1	677	3	4221	0.408198
GO:0051237	biological_process	maintenance of RNA location	1	677	3	4221	0.408198
GO:0030717	biological_process	karyosome formation	1	677	3	4221	0.408198
GO:0090263	biological_process	positive regulation of canonical Wnt signaling pathway	1	677	3	4221	0.408198
GO:0006754	biological_process	ATP biosynthetic process	1	677	3	4221	0.408198
GO:0016747	molecular_function	transferase activity, transferring acyl groups other than amino-acyl groups	1	677	3	4221	0.408198
GO:0030488	biological_process	tRNA methylation	1	677	3	4221	0.408198
GO:0005044	molecular_function	scavenger receptor activity	1	677	3	4221	0.408198
GO:0007289	biological_process	spermatid nucleus differentiation	1	677	3	4221	0.408198
GO:0043505	cellular_component	CENP-A containing nucleosome	1	677	3	4221	0.408198
GO:0097386	cellular_component	glial cell projection	1	677	3	4221	0.408198
GO:0015782	biological_process	CMP-N-acetylneuraminate transport	1	677	3	4221	0.408198
GO:0008594	biological_process	photoreceptor cell morphogenesis	1	677	3	4221	0.408198
GO:0046323	biological_process	glucose import	1	677	3	4221	0.408198
GO:0031416	cellular_component	NatB complex	1	677	3	4221	0.408198
GO:0001731	biological_process	formation of translation preinitiation complex	1	677	3	4221	0.408198
GO:0048365	molecular_function	Rac GTPase binding	1	677	3	4221	0.408198
GO:0008187	molecular_function	poly-pyrimidine tract binding	1	677	3	4221	0.408198
GO:0008509	molecular_function	anion transmembrane transporter activity	1	677	3	4221	0.408198
GO:0004319	molecular_function	enoyl-[acyl-carrier-protein] reductase (NADPH, B-specific) activity	1	677	3	4221	0.408198
GO:0016296	molecular_function	palmitoyl-[acyl-carrier-protein] hydrolase activity	1	677	3	4221	0.408198
GO:0031418	molecular_function	L-ascorbic acid binding	1	677	3	4221	0.408198
GO:0008607	molecular_function	phosphorylase kinase regulator activity	1	677	3	4221	0.408198
GO:0006585	biological_process	dopamine biosynthetic process from tyrosine	1	677	3	4221	0.408198
GO:0048511	biological_process	rhythmic process	1	677	3	4221	0.408198
GO:0000275	cellular_component	mitochondrial proton-transporting ATP synthase complex, catalytic core F(1)	1	677	3	4221	0.408198
GO:0050679	biological_process	positive regulation of epithelial cell proliferation	1	677	3	4221	0.408198
GO:0003910	molecular_function	DNA ligase (ATP) activity	1	677	3	4221	0.408198
GO:0007212	biological_process	dopamine receptor signaling pathway	1	677	3	4221	0.408198
GO:0007312	biological_process	oocyte nucleus migration involved in oocyte dorsal/ventral axis specification	1	677	3	4221	0.408198
GO:0008331	molecular_function	high voltage-gated calcium channel activity	1	677	3	4221	0.408198
GO:0005109	molecular_function	frizzled binding	1	677	3	4221	0.408198
GO:0006644	biological_process	phospholipid metabolic process	1	677	3	4221	0.408198
GO:0036263	molecular_function	L-DOPA monooxygenase activity	1	677	3	4221	0.408198
GO:0019788	molecular_function	NEDD8 transferase activity	1	677	3	4221	0.408198
GO:0048100	biological_process	wing disc anterior/posterior pattern formation	1	677	3	4221	0.408198
GO:0071014	cellular_component	post-mRNA release spliceosomal complex	1	677	3	4221	0.408198
GO:0006883	biological_process	cellular sodium ion homeostasis	1	677	3	4221	0.408198
GO:0005456	molecular_function	CMP-N-acetylneuraminate transmembrane transporter activity	1	677	3	4221	0.408198
GO:0098656	biological_process	anion transmembrane transport	1	677	3	4221	0.408198
GO:0000038	biological_process	very long-chain fatty acid metabolic process	1	677	3	4221	0.408198
GO:0004312	molecular_function	fatty acid synthase activity	1	677	3	4221	0.408198
GO:0045570	biological_process	regulation of imaginal disc growth	1	677	3	4221	0.408198
GO:0046692	biological_process	sperm competition	1	677	3	4221	0.408198
GO:0030589	biological_process	pseudocleavage involved in syncytial blastoderm formation	1	677	3	4221	0.408198
GO:0008241	molecular_function	peptidyl-dipeptidase activity	1	677	3	4221	0.408198
GO:0045504	molecular_function	dynein heavy chain binding	1	677	3	4221	0.408198
GO:0007448	biological_process	anterior/posterior pattern specification, imaginal disc	1	677	3	4221	0.408198
GO:0009922	molecular_function	fatty acid elongase activity	1	677	3	4221	0.408198
GO:0004115	molecular_function	3',5'-cyclic-AMP phosphodiesterase activity	1	677	3	4221	0.408198
GO:0004658	molecular_function	propionyl-CoA carboxylase activity	1	677	3	4221	0.408198
GO:0017113	molecular_function	dihydropyrimidine dehydrogenase (NADP+) activity	1	677	3	4221	0.408198
GO:0050509	molecular_function	N-acetylglucosaminyl-proteoglycan 4-beta-glucuronosyltransferase activity	1	677	3	4221	0.408198
GO:0006105	biological_process	succinate metabolic process	1	677	3	4221	0.408198
GO:0006072	biological_process	glycerol-3-phosphate metabolic process	1	677	3	4221	0.408198
GO:0071480	biological_process	cellular response to gamma radiation	1	677	3	4221	0.408198
GO:0015174	molecular_function	basic amino acid transmembrane transporter activity	1	677	3	4221	0.408198
GO:2000378	biological_process	negative regulation of reactive oxygen species metabolic process	1	677	3	4221	0.408198
GO:0008446	molecular_function	GDP-mannose 4,6-dehydratase activity	1	677	3	4221	0.408198
GO:0046580	biological_process	negative regulation of Ras protein signal transduction	1	677	3	4221	0.408198
GO:0010569	biological_process	regulation of double-strand break repair via homologous recombination	1	677	3	4221	0.408198
GO:0001837	biological_process	epithelial to mesenchymal transition	1	677	3	4221	0.408198
GO:0004313	molecular_function	[acyl-carrier-protein] S-acetyltransferase activity	1	677	3	4221	0.408198
GO:0051016	biological_process	barbed-end actin filament capping	1	677	3	4221	0.408198
GO:0007350	biological_process	blastoderm segmentation	1	677	3	4221	0.408198
GO:0004012	molecular_function	phospholipid-translocating ATPase activity	1	677	3	4221	0.408198
GO:0000329	cellular_component	fungal-type vacuole membrane	1	677	3	4221	0.408198
GO:0007141	biological_process	male meiosis I	1	677	3	4221	0.408198
GO:0051567	biological_process	histone H3-K9 methylation	1	677	3	4221	0.408198
GO:0015016	molecular_function	[heparan sulfate]-glucosamine N-sulfotransferase activity	1	677	3	4221	0.408198
GO:0034045	cellular_component	pre-autophagosomal structure membrane	1	677	3	4221	0.408198
GO:0004449	molecular_function	isocitrate dehydrogenase (NAD+) activity	1	677	3	4221	0.408198
GO:0030139	cellular_component	endocytic vesicle	1	677	3	4221	0.408198
GO:0006898	biological_process	receptor-mediated endocytosis	1	677	3	4221	0.408198
GO:0035428	biological_process	hexose transmembrane transport	1	677	3	4221	0.408198
GO:0004316	molecular_function	3-oxoacyl-[acyl-carrier-protein] reductase (NADPH) activity	1	677	3	4221	0.408198
GO:0030007	biological_process	cellular potassium ion homeostasis	1	677	3	4221	0.408198
GO:0051103	biological_process	DNA ligation involved in DNA repair	1	677	3	4221	0.408198
GO:1902525	biological_process	regulation of protein monoubiquitination	1	677	3	4221	0.408198
GO:0034399	cellular_component	nuclear periphery	1	677	3	4221	0.408198
GO:0008065	biological_process	establishment of blood-nerve barrier	1	677	3	4221	0.408198
GO:0071439	cellular_component	clathrin complex	1	677	3	4221	0.408198
GO:0048082	biological_process	regulation of adult chitin-containing cuticle pigmentation	2	677	9	4221	0.436277
GO:0045824	biological_process	negative regulation of innate immune response	2	677	9	4221	0.436277
GO:0008375	molecular_function	acetylglucosaminyltransferase activity	2	677	9	4221	0.436277
GO:0003690	molecular_function	double-stranded DNA binding	2	677	9	4221	0.436277
GO:0006446	biological_process	regulation of translational initiation	2	677	9	4221	0.436277
GO:0044212	molecular_function	transcription regulatory region DNA binding	2	677	9	4221	0.436277
GO:0045179	cellular_component	apical cortex	2	677	9	4221	0.436277
GO:0008026	molecular_function	ATP-dependent helicase activity	2	677	9	4221	0.436277
GO:0008582	biological_process	regulation of synaptic growth at neuromuscular junction	2	677	9	4221	0.436277
GO:0008235	molecular_function	metalloexopeptidase activity	2	677	9	4221	0.436277
GO:0007169	biological_process	transmembrane receptor protein tyrosine kinase signaling pathway	2	677	9	4221	0.436277
GO:0005765	cellular_component	lysosomal membrane	2	677	9	4221	0.436277
GO:0006171	biological_process	cAMP biosynthetic process	2	677	9	4221	0.436277
GO:0071329	biological_process	cellular response to sucrose stimulus	2	677	9	4221	0.436277
GO:0005797	cellular_component	Golgi medial cisterna	2	677	9	4221	0.436277
GO:0045471	biological_process	response to ethanol	2	677	9	4221	0.436277
GO:0030176	cellular_component	integral component of endoplasmic reticulum membrane	2	677	9	4221	0.436277
GO:0003746	molecular_function	translation elongation factor activity	2	677	9	4221	0.436277
GO:0043065	biological_process	positive regulation of apoptotic process	2	677	9	4221	0.436277
GO:0043153	biological_process	entrainment of circadian clock by photoperiod	2	677	9	4221	0.436277
GO:0007423	biological_process	sensory organ development	2	677	9	4221	0.436277
GO:0048790	biological_process	maintenance of presynaptic active zone structure	2	677	9	4221	0.436277
GO:0004568	molecular_function	chitinase activity	2	677	9	4221	0.436277
GO:0035158	biological_process	regulation of tube diameter, open tracheal system	2	677	9	4221	0.436277
GO:0007613	biological_process	memory	2	677	9	4221	0.436277
GO:0000226	biological_process	microtubule cytoskeleton organization	2	677	9	4221	0.436277
GO:0016592	cellular_component	mediator complex	2	677	9	4221	0.436277
GO:0015277	molecular_function	kainate selective glutamate receptor activity	2	677	9	4221	0.436277
GO:0005546	molecular_function	phosphatidylinositol-4,5-bisphosphate binding	2	677	9	4221	0.436277
GO:0031290	biological_process	retinal ganglion cell axon guidance	2	677	9	4221	0.436277
GO:0006281	biological_process	DNA repair	7	677	39	4221	0.438015
GO:0030424	cellular_component	axon	6	677	33	4221	0.439607
GO:0006890	biological_process	retrograde vesicle-mediated transport, Golgi to ER	3	677	15	4221	0.441016
GO:0009267	biological_process	cellular response to starvation	3	677	15	4221	0.441016
GO:0008354	biological_process	germ cell migration	3	677	15	4221	0.441016
GO:0045494	biological_process	photoreceptor cell maintenance	3	677	15	4221	0.441016
GO:0008380	biological_process	RNA splicing	3	677	15	4221	0.441016
GO:0045177	cellular_component	apical part of cell	3	677	15	4221	0.441016
GO:0005261	molecular_function	cation channel activity	3	677	15	4221	0.441016
GO:0005764	cellular_component	lysosome	4	677	21	4221	0.441654
GO:0016203	biological_process	muscle attachment	4	677	21	4221	0.441654
GO:0006816	biological_process	calcium ion transport	4	677	21	4221	0.441654
GO:0005918	cellular_component	septate junction	4	677	21	4221	0.441654
GO:0005743	cellular_component	mitochondrial inner membrane	8	677	46	4221	0.462325
GO:0006810	biological_process	transport	6	677	34	4221	0.469973
GO:0042623	molecular_function	ATPase activity, coupled	5	677	28	4221	0.474451
GO:0005747	cellular_component	mitochondrial respiratory chain complex I	4	677	22	4221	0.479597
GO:0007030	biological_process	Golgi organization	4	677	22	4221	0.479597
GO:0031594	cellular_component	neuromuscular junction	4	677	22	4221	0.479597
GO:0071013	cellular_component	catalytic step 2 spliceosome	9	677	53	4221	0.483245
GO:0016199	biological_process	axon midline choice point recognition	3	677	16	4221	0.485745
GO:0016874	molecular_function	ligase activity	3	677	16	4221	0.485745
GO:0035159	biological_process	regulation of tube length, open tracheal system	3	677	16	4221	0.485745
GO:0006357	biological_process	regulation of transcription from RNA polymerase II promoter	8	677	47	4221	0.488116
GO:0006457	biological_process	protein folding	8	677	47	4221	0.488116
GO:0008061	molecular_function	chitin binding	2	677	10	4221	0.493527
GO:0010388	biological_process	cullin deneddylation	2	677	10	4221	0.493527
GO:0050770	biological_process	regulation of axonogenesis	2	677	10	4221	0.493527
GO:0000724	biological_process	double-strand break repair via homologous recombination	2	677	10	4221	0.493527
GO:0015986	biological_process	ATP synthesis coupled proton transport	2	677	10	4221	0.493527
GO:0009060	biological_process	aerobic respiration	2	677	10	4221	0.493527
GO:0007049	biological_process	cell cycle	2	677	10	4221	0.493527
GO:0048666	biological_process	neuron development	2	677	10	4221	0.493527
GO:0016049	biological_process	cell growth	2	677	10	4221	0.493527
GO:0034976	biological_process	response to endoplasmic reticulum stress	2	677	10	4221	0.493527
GO:0008180	cellular_component	COP9 signalosome	2	677	10	4221	0.493527
GO:0050803	biological_process	regulation of synapse structure or activity	2	677	10	4221	0.493527
GO:0007413	biological_process	axonal fasciculation	2	677	10	4221	0.493527
GO:0007619	biological_process	courtship behavior	2	677	10	4221	0.493527
GO:0016028	cellular_component	rhabdomere	2	677	10	4221	0.493527
GO:0070588	biological_process	calcium ion transmembrane transport	2	677	10	4221	0.493527
GO:0048841	biological_process	regulation of axon extension involved in axon guidance	2	677	10	4221	0.493527
GO:0007416	biological_process	synapse assembly	2	677	10	4221	0.493527
GO:0072686	cellular_component	mitotic spindle	2	677	10	4221	0.493527
GO:0005884	cellular_component	actin filament	2	677	10	4221	0.493527
GO:0003729	molecular_function	mRNA binding	7	677	41	4221	0.493588
GO:0004114	molecular_function	3',5'-cyclic-nucleotide phosphodiesterase activity	1	677	4	4221	0.503184
GO:0030332	molecular_function	cyclin binding	1	677	4	4221	0.503184
GO:0045167	biological_process	asymmetric protein localization involved in cell fate determination	1	677	4	4221	0.503184
GO:0002064	biological_process	epithelial cell development	1	677	4	4221	0.503184
GO:0016601	biological_process	Rac protein signal transduction	1	677	4	4221	0.503184
GO:0001129	molecular_function	TBP-class protein binding RNA polymerase II transcription factor activity involved in preinitiation complex assembly	1	677	4	4221	0.503184
GO:0051959	molecular_function	dynein light intermediate chain binding	1	677	4	4221	0.503184
GO:0007617	biological_process	mating behavior	1	677	4	4221	0.503184
GO:0060179	biological_process	male mating behavior	1	677	4	4221	0.503184
GO:0019752	biological_process	carboxylic acid metabolic process	1	677	4	4221	0.503184
GO:0007265	biological_process	Ras protein signal transduction	1	677	4	4221	0.503184
GO:0048311	biological_process	mitochondrion distribution	1	677	4	4221	0.503184
GO:0030289	cellular_component	protein phosphatase 4 complex	1	677	4	4221	0.503184
GO:0004314	molecular_function	[acyl-carrier-protein] S-malonyltransferase activity	1	677	4	4221	0.503184
GO:0016155	molecular_function	formyltetrahydrofolate dehydrogenase activity	1	677	4	4221	0.503184
GO:0006414	biological_process	translational elongation	1	677	4	4221	0.503184
GO:0004776	molecular_function	succinate-CoA ligase (GDP-forming) activity	1	677	4	4221	0.503184
GO:0016246	biological_process	RNA interference	1	677	4	4221	0.503184
GO:0006044	biological_process	N-acetylglucosamine metabolic process	1	677	4	4221	0.503184
GO:0018107	biological_process	peptidyl-threonine phosphorylation	1	677	4	4221	0.503184
GO:0048800	biological_process	antennal morphogenesis	1	677	4	4221	0.503184
GO:0031430	cellular_component	M band	1	677	4	4221	0.503184
GO:0070125	biological_process	mitochondrial translational elongation	1	677	4	4221	0.503184
GO:0042417	biological_process	dopamine metabolic process	1	677	4	4221	0.503184
GO:0030991	cellular_component	intraciliary transport particle A	1	677	4	4221	0.503184
GO:0048592	biological_process	eye morphogenesis	1	677	4	4221	0.503184
GO:0042332	biological_process	gravitaxis	1	677	4	4221	0.503184
GO:0007221	biological_process	positive regulation of transcription of Notch receptor target	1	677	4	4221	0.503184
GO:0048512	biological_process	circadian behavior	1	677	4	4221	0.503184
GO:0007446	biological_process	imaginal disc growth	1	677	4	4221	0.503184
GO:0045751	biological_process	negative regulation of Toll signaling pathway	1	677	4	4221	0.503184
GO:0050974	biological_process	detection of mechanical stimulus involved in sensory perception	1	677	4	4221	0.503184
GO:0002088	biological_process	lens development in camera-type eye	1	677	4	4221	0.503184
GO:0001588	molecular_function	dopamine neurotransmitter receptor activity, coupled via Gs	1	677	4	4221	0.503184
GO:0042350	biological_process	GDP-L-fucose biosynthetic process	1	677	4	4221	0.503184
GO:0008589	biological_process	regulation of smoothened signaling pathway	1	677	4	4221	0.503184
GO:0015020	molecular_function	glucuronosyltransferase activity	1	677	4	4221	0.503184
GO:0007548	biological_process	sex differentiation	1	677	4	4221	0.503184
GO:0004662	molecular_function	CAAX-protein geranylgeranyltransferase activity	1	677	4	4221	0.503184
GO:0051059	molecular_function	NF-kappaB binding	1	677	4	4221	0.503184
GO:0048312	biological_process	intracellular distribution of mitochondria	1	677	4	4221	0.503184
GO:0022404	biological_process	molting cycle process	1	677	4	4221	0.503184
GO:0007632	biological_process	visual behavior	1	677	4	4221	0.503184
GO:0006119	biological_process	oxidative phosphorylation	1	677	4	4221	0.503184
GO:0005025	molecular_function	transforming growth factor beta receptor activity, type I	1	677	4	4221	0.503184
GO:0010485	molecular_function	H4 histone acetyltransferase activity	1	677	4	4221	0.503184
GO:0033138	biological_process	positive regulation of peptidyl-serine phosphorylation	1	677	4	4221	0.503184
GO:0006212	biological_process	uracil catabolic process	1	677	4	4221	0.503184
GO:0003689	molecular_function	DNA clamp loader activity	1	677	4	4221	0.503184
GO:0001055	molecular_function	RNA polymerase II activity	1	677	4	4221	0.503184
GO:0005953	cellular_component	CAAX-protein geranylgeranyltransferase complex	1	677	4	4221	0.503184
GO:0019731	biological_process	antibacterial humoral response	1	677	4	4221	0.503184
GO:0004707	molecular_function	MAP kinase activity	1	677	4	4221	0.503184
GO:0009405	biological_process	pathogenesis	1	677	4	4221	0.503184
GO:0045451	biological_process	pole plasm oskar mRNA localization	1	677	4	4221	0.503184
GO:0030723	biological_process	ovarian fusome organization	1	677	4	4221	0.503184
GO:0005927	cellular_component	muscle tendon junction	1	677	4	4221	0.503184
GO:0034969	biological_process	histone arginine methylation	1	677	4	4221	0.503184
GO:0045498	biological_process	sex comb development	1	677	4	4221	0.503184
GO:0007194	biological_process	negative regulation of adenylate cyclase activity	1	677	4	4221	0.503184
GO:0019784	molecular_function	NEDD8-specific protease activity	1	677	4	4221	0.503184
GO:0042800	molecular_function	histone methyltransferase activity (H3-K4 specific)	1	677	4	4221	0.503184
GO:0048568	biological_process	embryonic organ development	1	677	4	4221	0.503184
GO:0019673	biological_process	GDP-mannose metabolic process	1	677	4	4221	0.503184
GO:0035721	biological_process	intraciliary retrograde transport	1	677	4	4221	0.503184
GO:0009790	biological_process	embryo development	1	677	4	4221	0.503184
GO:0036062	cellular_component	presynaptic periactive zone	1	677	4	4221	0.503184
GO:0031491	molecular_function	nucleosome binding	1	677	4	4221	0.503184
GO:0005355	molecular_function	glucose transmembrane transporter activity	1	677	4	4221	0.503184
GO:0006030	biological_process	chitin metabolic process	1	677	4	4221	0.503184
GO:0008063	biological_process	Toll signaling pathway	1	677	4	4221	0.503184
GO:0008363	biological_process	larval chitin-based cuticle development	1	677	4	4221	0.503184
GO:0017147	molecular_function	Wnt-protein binding	1	677	4	4221	0.503184
GO:0008090	biological_process	retrograde axon cargo transport	1	677	4	4221	0.503184
GO:0042826	molecular_function	histone deacetylase binding	1	677	4	4221	0.503184
GO:0004519	molecular_function	endonuclease activity	1	677	4	4221	0.503184
GO:0007591	biological_process	molting cycle, chitin-based cuticle	1	677	4	4221	0.503184
GO:0030307	biological_process	positive regulation of cell growth	1	677	4	4221	0.503184
GO:0051683	biological_process	establishment of Golgi localization	1	677	4	4221	0.503184
GO:0046604	biological_process	positive regulation of mitotic centrosome separation	1	677	4	4221	0.503184
GO:0007214	biological_process	gamma-aminobutyric acid signaling pathway	1	677	4	4221	0.503184
GO:0016428	molecular_function	tRNA (cytosine-5-)-methyltransferase activity	1	677	4	4221	0.503184
GO:0000276	cellular_component	mitochondrial proton-transporting ATP synthase complex, coupling factor F(o)	1	677	4	4221	0.503184
GO:0008236	molecular_function	serine-type peptidase activity	1	677	4	4221	0.503184
GO:0030261	biological_process	chromosome condensation	1	677	4	4221	0.503184
GO:0042052	biological_process	rhabdomere development	1	677	4	4221	0.503184
GO:0012507	cellular_component	ER to Golgi transport vesicle membrane	1	677	4	4221	0.503184
GO:0048636	biological_process	positive regulation of muscle organ development	1	677	4	4221	0.503184
GO:0007126	biological_process	meiotic nuclear division	1	677	4	4221	0.503184
GO:0097466	biological_process	misfolded or incompletely synthesized glycoprotein catabolic process	1	677	4	4221	0.503184
GO:0030122	cellular_component	AP-2 adaptor complex	1	677	4	4221	0.503184
GO:0031990	biological_process	mRNA export from nucleus in response to heat stress	1	677	4	4221	0.503184
GO:0015030	cellular_component	Cajal body	1	677	4	4221	0.503184
GO:0006163	biological_process	purine nucleotide metabolic process	1	677	4	4221	0.503184
GO:0006955	biological_process	immune response	1	677	4	4221	0.503184
GO:0003007	biological_process	heart morphogenesis	1	677	4	4221	0.503184
GO:0010591	biological_process	regulation of lamellipodium assembly	1	677	4	4221	0.503184
GO:0008028	molecular_function	monocarboxylic acid transmembrane transporter activity	1	677	4	4221	0.503184
GO:0060041	biological_process	retina development in camera-type eye	1	677	4	4221	0.503184
GO:0045773	biological_process	positive regulation of axon extension	1	677	4	4221	0.503184
GO:0048872	biological_process	homeostasis of number of cells	1	677	4	4221	0.503184
GO:0030015	cellular_component	CCR4-NOT core complex	1	677	4	4221	0.503184
GO:0005978	biological_process	glycogen biosynthetic process	1	677	4	4221	0.503184
GO:0007282	biological_process	cystoblast division	1	677	4	4221	0.503184
GO:0034334	biological_process	adherens junction maintenance	1	677	4	4221	0.503184
GO:1901215	biological_process	negative regulation of neuron death	1	677	4	4221	0.503184
GO:0072583	biological_process	clathrin-mediated endocytosis	1	677	4	4221	0.503184
GO:0038039	cellular_component	G-protein coupled receptor heterodimeric complex	1	677	4	4221	0.503184
GO:0006906	biological_process	vesicle fusion	1	677	4	4221	0.503184
GO:0030837	biological_process	negative regulation of actin filament polymerization	1	677	4	4221	0.503184
GO:0001046	molecular_function	core promoter sequence-specific DNA binding	1	677	4	4221	0.503184
GO:0009950	biological_process	dorsal/ventral axis specification	1	677	4	4221	0.503184
GO:0006584	biological_process	catecholamine metabolic process	1	677	4	4221	0.503184
GO:0030506	molecular_function	ankyrin binding	1	677	4	4221	0.503184
GO:0040015	biological_process	negative regulation of multicellular organism growth	1	677	4	4221	0.503184
GO:0008053	biological_process	mitochondrial fusion	1	677	4	4221	0.503184
GO:0005762	cellular_component	mitochondrial large ribosomal subunit	5	677	29	4221	0.507299
GO:0046872	molecular_function	metal ion binding	19	677	117	4221	0.516082
GO:0043025	cellular_component	neuronal cell body	4	677	23	4221	0.516489
GO:0004016	molecular_function	adenylate cyclase activity	4	677	23	4221	0.516489
GO:0003779	molecular_function	actin binding	10	677	61	4221	0.524165
GO:0008092	molecular_function	cytoskeletal protein binding	3	677	17	4221	0.528671
GO:0007224	biological_process	smoothened signaling pathway	3	677	17	4221	0.528671
GO:0031410	cellular_component	cytoplasmic vesicle	3	677	17	4221	0.528671
GO:0005665	cellular_component	DNA-directed RNA polymerase II, core complex	3	677	17	4221	0.528671
GO:0006886	biological_process	intracellular protein transport	9	677	55	4221	0.530936
GO:0030036	biological_process	actin cytoskeleton organization	5	677	30	4221	0.539295
GO:0006511	biological_process	ubiquitin-dependent protein catabolic process	5	677	30	4221	0.539295
GO:0007052	biological_process	mitotic spindle organization	10	677	62	4221	0.546354
GO:0004177	molecular_function	aminopeptidase activity	2	677	11	4221	0.546941
GO:0050832	biological_process	defense response to fungus	2	677	11	4221	0.546941
GO:0015991	biological_process	ATP hydrolysis coupled proton transport	2	677	11	4221	0.546941
GO:0030126	cellular_component	COPI vesicle coat	2	677	11	4221	0.546941
GO:0005788	cellular_component	endoplasmic reticulum lumen	2	677	11	4221	0.546941
GO:0033227	biological_process	dsRNA transport	2	677	11	4221	0.546941
GO:0030426	cellular_component	growth cone	2	677	11	4221	0.546941
GO:0005741	cellular_component	mitochondrial outer membrane	2	677	11	4221	0.546941
GO:0060025	biological_process	regulation of synaptic activity	2	677	11	4221	0.546941
GO:0008569	molecular_function	minus-end-directed microtubule motor activity	2	677	11	4221	0.546941
GO:0016614	molecular_function	oxidoreductase activity, acting on CH-OH group of donors	2	677	11	4221	0.546941
GO:0030150	biological_process	protein import into mitochondrial matrix	2	677	11	4221	0.546941
GO:0043231	cellular_component	intracellular membrane-bounded organelle	6	677	37	4221	0.557714
GO:0042802	molecular_function	identical protein binding	6	677	37	4221	0.557714
GO:0045944	biological_process	positive regulation of transcription from RNA polymerase II promoter	10	677	63	4221	0.568147
GO:0016573	biological_process	histone acetylation	3	677	18	4221	0.569521
GO:0005102	molecular_function	receptor binding	3	677	18	4221	0.569521
GO:0004175	molecular_function	endopeptidase activity	3	677	18	4221	0.569521
GO:0048085	biological_process	adult chitin-containing cuticle pigmentation	3	677	18	4221	0.569521
GO:0006338	biological_process	chromatin remodeling	3	677	18	4221	0.569521
GO:0004003	molecular_function	ATP-dependent DNA helicase activity	1	677	5	4221	0.582943
GO:0006537	biological_process	glutamate biosynthetic process	1	677	5	4221	0.582943
GO:0046527	molecular_function	glucosyltransferase activity	1	677	5	4221	0.582943
GO:0003712	molecular_function	transcription cofactor activity	1	677	5	4221	0.582943
GO:0004616	molecular_function	phosphogluconate dehydrogenase (decarboxylating) activity	1	677	5	4221	0.582943
GO:0072357	cellular_component	PTW/PP1 phosphatase complex	1	677	5	4221	0.582943
GO:0035149	biological_process	lumen formation, open tracheal system	1	677	5	4221	0.582943
GO:0050662	molecular_function	coenzyme binding	1	677	5	4221	0.582943
GO:0051601	biological_process	exocyst localization	1	677	5	4221	0.582943
GO:0006626	biological_process	protein targeting to mitochondrion	1	677	5	4221	0.582943
GO:0003730	molecular_function	mRNA 3'-UTR binding	1	677	5	4221	0.582943
GO:0032403	molecular_function	protein complex binding	1	677	5	4221	0.582943
GO:0000132	biological_process	establishment of mitotic spindle orientation	1	677	5	4221	0.582943
GO:0042351	biological_process	'de novo' GDP-L-fucose biosynthetic process	1	677	5	4221	0.582943
GO:0051480	biological_process	cytosolic calcium ion homeostasis	1	677	5	4221	0.582943
GO:0004385	molecular_function	guanylate kinase activity	1	677	5	4221	0.582943
GO:0004832	molecular_function	valine-tRNA ligase activity	1	677	5	4221	0.582943
GO:0006878	biological_process	cellular copper ion homeostasis	1	677	5	4221	0.582943
GO:0016589	cellular_component	NURF complex	1	677	5	4221	0.582943
GO:0006335	biological_process	DNA replication-dependent nucleosome assembly	1	677	5	4221	0.582943
GO:0015785	biological_process	UDP-galactose transport	1	677	5	4221	0.582943
GO:0016279	molecular_function	protein-lysine N-methyltransferase activity	1	677	5	4221	0.582943
GO:0008302	biological_process	female germline ring canal formation, actin assembly	1	677	5	4221	0.582943
GO:0006497	biological_process	protein lipidation	1	677	5	4221	0.582943
GO:0043679	cellular_component	axon terminus	1	677	5	4221	0.582943
GO:0048188	cellular_component	Set1C/COMPASS complex	1	677	5	4221	0.582943
GO:0071456	biological_process	cellular response to hypoxia	1	677	5	4221	0.582943
GO:0045995	biological_process	regulation of embryonic development	1	677	5	4221	0.582943
GO:0004812	molecular_function	aminoacyl-tRNA ligase activity	1	677	5	4221	0.582943
GO:0010008	cellular_component	endosome membrane	1	677	5	4221	0.582943
GO:0042766	biological_process	nucleosome mobilization	1	677	5	4221	0.582943
GO:0031427	biological_process	response to methotrexate	1	677	5	4221	0.582943
GO:0031146	biological_process	SCF-dependent proteasomal ubiquitin-dependent protein catabolic process	1	677	5	4221	0.582943
GO:0006368	biological_process	transcription elongation from RNA polymerase II promoter	1	677	5	4221	0.582943
GO:0019005	cellular_component	SCF ubiquitin ligase complex	1	677	5	4221	0.582943
GO:0047105	molecular_function	4-trimethylammoniobutyraldehyde dehydrogenase activity	1	677	5	4221	0.582943
GO:0030133	cellular_component	transport vesicle	1	677	5	4221	0.582943
GO:0005391	molecular_function	sodium:potassium-exchanging ATPase activity	1	677	5	4221	0.582943
GO:0030720	biological_process	oocyte localization involved in germarium-derived egg chamber formation	1	677	5	4221	0.582943
GO:0005656	cellular_component	nuclear pre-replicative complex	1	677	5	4221	0.582943
GO:0001078	molecular_function	RNA polymerase II core promoter proximal region sequence-specific DNA binding transcription factor activity involved in negative regulation of transcription	1	677	5	4221	0.582943
GO:0022900	biological_process	electron transport chain	1	677	5	4221	0.582943
GO:0006865	biological_process	amino acid transport	1	677	5	4221	0.582943
GO:0030718	biological_process	germ-line stem cell maintenance	1	677	5	4221	0.582943
GO:0015347	molecular_function	sodium-independent organic anion transmembrane transporter activity	1	677	5	4221	0.582943
GO:0008080	molecular_function	N-acetyltransferase activity	1	677	5	4221	0.582943
GO:0048066	biological_process	developmental pigmentation	1	677	5	4221	0.582943
GO:0071012	cellular_component	catalytic step 1 spliceosome	1	677	5	4221	0.582943
GO:0006417	biological_process	regulation of translation	1	677	5	4221	0.582943
GO:0004129	molecular_function	cytochrome-c oxidase activity	1	677	5	4221	0.582943
GO:0010508	biological_process	positive regulation of autophagy	1	677	5	4221	0.582943
GO:0070615	molecular_function	nucleosome-dependent ATPase activity	1	677	5	4221	0.582943
GO:0046822	biological_process	regulation of nucleocytoplasmic transport	1	677	5	4221	0.582943
GO:0000150	molecular_function	recombinase activity	1	677	5	4221	0.582943
GO:0045178	cellular_component	basal part of cell	1	677	5	4221	0.582943
GO:0005914	cellular_component	spot adherens junction	1	677	5	4221	0.582943
GO:0031683	molecular_function	G-protein beta/gamma-subunit complex binding	1	677	5	4221	0.582943
GO:0008543	biological_process	fibroblast growth factor receptor signaling pathway	1	677	5	4221	0.582943
GO:0007099	biological_process	centriole replication	1	677	5	4221	0.582943
GO:0007266	biological_process	Rho protein signal transduction	1	677	5	4221	0.582943
GO:0035076	biological_process	ecdysone receptor-mediated signaling pathway	1	677	5	4221	0.582943
GO:0009312	biological_process	oligosaccharide biosynthetic process	1	677	5	4221	0.582943
GO:0043252	biological_process	sodium-independent organic anion transport	1	677	5	4221	0.582943
GO:0071108	biological_process	protein K48-linked deubiquitination	1	677	5	4221	0.582943
GO:0016591	cellular_component	DNA-directed RNA polymerase II, holoenzyme	1	677	5	4221	0.582943
GO:0005750	cellular_component	mitochondrial respiratory chain complex III	1	677	5	4221	0.582943
GO:0006267	biological_process	pre-replicative complex assembly involved in nuclear cell cycle DNA replication	1	677	5	4221	0.582943
GO:0005838	cellular_component	proteasome regulatory particle	1	677	5	4221	0.582943
GO:0022904	biological_process	respiratory electron transport chain	1	677	5	4221	0.582943
GO:0006936	biological_process	muscle contraction	1	677	5	4221	0.582943
GO:0005689	cellular_component	U12-type spliceosomal complex	1	677	5	4221	0.582943
GO:0032482	biological_process	Rab protein signal transduction	1	677	5	4221	0.582943
GO:0045505	molecular_function	dynein intermediate chain binding	1	677	5	4221	0.582943
GO:0006108	biological_process	malate metabolic process	1	677	5	4221	0.582943
GO:0015276	molecular_function	ligand-gated ion channel activity	1	677	5	4221	0.582943
GO:0006509	biological_process	membrane protein ectodomain proteolysis	1	677	5	4221	0.582943
GO:2000370	biological_process	positive regulation of clathrin-mediated endocytosis	1	677	5	4221	0.582943
GO:0016342	cellular_component	catenin complex	1	677	5	4221	0.582943
GO:0035176	biological_process	social behavior	1	677	5	4221	0.582943
GO:0016060	biological_process	metarhodopsin inactivation	1	677	5	4221	0.582943
GO:0007210	biological_process	serotonin receptor signaling pathway	1	677	5	4221	0.582943
GO:0048803	biological_process	imaginal disc-derived male genitalia morphogenesis	1	677	5	4221	0.582943
GO:0048067	biological_process	cuticle pigmentation	1	677	5	4221	0.582943
GO:0051259	biological_process	protein oligomerization	1	677	5	4221	0.582943
GO:0048705	biological_process	skeletal system morphogenesis	1	677	5	4221	0.582943
GO:0004315	molecular_function	3-oxoacyl-[acyl-carrier-protein] synthase activity	1	677	5	4221	0.582943
GO:0030674	molecular_function	protein binding, bridging	1	677	5	4221	0.582943
GO:2000134	biological_process	negative regulation of G1/S transition of mitotic cell cycle	1	677	5	4221	0.582943
GO:0072659	biological_process	protein localization to plasma membrane	1	677	5	4221	0.582943
GO:0019145	molecular_function	aminobutyraldehyde dehydrogenase activity	1	677	5	4221	0.582943
GO:0030071	biological_process	regulation of mitotic metaphase/anaphase transition	1	677	5	4221	0.582943
GO:0048047	biological_process	mating behavior, sex discrimination	1	677	5	4221	0.582943
GO:0007279	biological_process	pole cell formation	1	677	5	4221	0.582943
GO:0006493	biological_process	protein O-linked glycosylation	1	677	5	4221	0.582943
GO:0031462	cellular_component	Cul2-RING ubiquitin ligase complex	1	677	5	4221	0.582943
GO:0008068	molecular_function	extracellular-glutamate-gated chloride channel activity	1	677	5	4221	0.582943
GO:0051496	biological_process	positive regulation of stress fiber assembly	1	677	5	4221	0.582943
GO:0008299	biological_process	isoprenoid biosynthetic process	1	677	5	4221	0.582943
GO:0005459	molecular_function	UDP-galactose transmembrane transporter activity	1	677	5	4221	0.582943
GO:0010212	biological_process	response to ionizing radiation	1	677	5	4221	0.582943
GO:0005388	molecular_function	calcium-transporting ATPase activity	1	677	5	4221	0.582943
GO:0080025	molecular_function	phosphatidylinositol-3,5-bisphosphate binding	1	677	5	4221	0.582943
GO:0005245	molecular_function	voltage-gated calcium channel activity	1	677	5	4221	0.582943
GO:0070938	cellular_component	contractile ring	1	677	5	4221	0.582943
GO:0045665	biological_process	negative regulation of neuron differentiation	1	677	5	4221	0.582943
GO:0016746	molecular_function	transferase activity, transferring acyl groups	1	677	5	4221	0.582943
GO:0070688	cellular_component	MLL5-L complex	1	677	5	4221	0.582943
GO:0006438	biological_process	valyl-tRNA aminoacylation	1	677	5	4221	0.582943
GO:0006828	biological_process	manganese ion transport	1	677	5	4221	0.582943
GO:0001932	biological_process	regulation of protein phosphorylation	1	677	5	4221	0.582943
GO:0016435	molecular_function	rRNA (guanine) methyltransferase activity	1	677	5	4221	0.582943
GO:0016333	biological_process	morphogenesis of follicular epithelium	1	677	5	4221	0.582943
GO:0005484	molecular_function	SNAP receptor activity	1	677	5	4221	0.582943
GO:0000221	cellular_component	vacuolar proton-transporting V-type ATPase, V1 domain	1	677	5	4221	0.582943
GO:0043296	cellular_component	apical junction complex	1	677	5	4221	0.582943
GO:0006750	biological_process	glutathione biosynthetic process	1	677	5	4221	0.582943
GO:0005813	cellular_component	centrosome	6	677	38	4221	0.585438
GO:0031987	biological_process	locomotion involved in locomotory behavior	2	677	12	4221	0.596277
GO:0006378	biological_process	mRNA polyadenylation	2	677	12	4221	0.596277
GO:0007157	biological_process	heterophilic cell-cell adhesion via plasma membrane cell adhesion molecules	2	677	12	4221	0.596277
GO:0016079	biological_process	synaptic vesicle exocytosis	2	677	12	4221	0.596277
GO:0005254	molecular_function	chloride channel activity	2	677	12	4221	0.596277
GO:0007219	biological_process	Notch signaling pathway	2	677	12	4221	0.596277
GO:0005669	cellular_component	transcription factor TFIID complex	2	677	12	4221	0.596277
GO:0004721	molecular_function	phosphoprotein phosphatase activity	2	677	12	4221	0.596277
GO:0010628	biological_process	positive regulation of gene expression	2	677	12	4221	0.596277
GO:0030433	biological_process	ER-associated ubiquitin-dependent protein catabolic process	2	677	12	4221	0.596277
GO:0005643	cellular_component	nuclear pore	2	677	12	4221	0.596277
GO:0031532	biological_process	actin cytoskeleton reorganization	2	677	12	4221	0.596277
GO:0008586	biological_process	imaginal disc-derived wing vein morphogenesis	2	677	12	4221	0.596277
GO:0005249	molecular_function	voltage-gated potassium channel activity	2	677	12	4221	0.596277
GO:0007474	biological_process	imaginal disc-derived wing vein specification	2	677	12	4221	0.596277
GO:0006606	biological_process	protein import into nucleus	2	677	12	4221	0.596277
GO:0007412	biological_process	axon target recognition	2	677	12	4221	0.596277
GO:0006633	biological_process	fatty acid biosynthetic process	2	677	12	4221	0.596277
GO:0051539	molecular_function	4 iron, 4 sulfur cluster binding	2	677	12	4221	0.596277
GO:0016192	biological_process	vesicle-mediated transport	7	677	45	4221	0.598581
GO:0050839	molecular_function	cell adhesion molecule binding	3	677	19	4221	0.608107
GO:0000209	biological_process	protein polyubiquitination	3	677	19	4221	0.608107
GO:0005694	cellular_component	chromosome	3	677	19	4221	0.608107
GO:0016740	molecular_function	transferase activity	6	677	39	4221	0.612242
GO:0045893	biological_process	positive regulation of transcription, DNA-templated	4	677	26	4221	0.618914
GO:0061630	molecular_function	ubiquitin protein ligase activity	5	677	33	4221	0.628849
GO:0005509	molecular_function	calcium ion binding	15	677	99	4221	0.638963
GO:0007163	biological_process	establishment or maintenance of cell polarity	2	677	13	4221	0.641466
GO:0007435	biological_process	salivary gland morphogenesis	2	677	13	4221	0.641466
GO:0000974	cellular_component	Prp19 complex	2	677	13	4221	0.641466
GO:0007519	biological_process	skeletal muscle tissue development	2	677	13	4221	0.641466
GO:0006520	biological_process	cellular amino acid metabolic process	2	677	13	4221	0.641466
GO:0005543	molecular_function	phospholipid binding	2	677	13	4221	0.641466
GO:0017148	biological_process	negative regulation of translation	2	677	13	4221	0.641466
GO:0008362	biological_process	chitin-based embryonic cuticle biosynthetic process	2	677	13	4221	0.641466
GO:0005085	molecular_function	guanyl-nucleotide exchange factor activity	2	677	13	4221	0.641466
GO:0030866	biological_process	cortical actin cytoskeleton organization	2	677	13	4221	0.641466
GO:0043130	molecular_function	ubiquitin binding	2	677	13	4221	0.641466
GO:0006813	biological_process	potassium ion transport	2	677	13	4221	0.641466
GO:0005234	molecular_function	extracellular-glutamate-gated ion channel activity	2	677	13	4221	0.641466
GO:0045892	biological_process	negative regulation of transcription, DNA-templated	3	677	20	4221	0.644315
GO:0040018	biological_process	positive regulation of multicellular organism growth	3	677	20	4221	0.644315
GO:0016318	biological_process	ommatidial rotation	3	677	20	4221	0.644315
GO:0008283	biological_process	cell proliferation	4	677	27	4221	0.64987
GO:0038083	biological_process	peptidyl-tyrosine autophosphorylation	1	677	6	4221	0.649914
[truncated: 328 more rows]

## Sheet: Sheet2
GO:0048477	biological_process	oogenesis	19	677	57	4221	0.000929253
GO:0007560	biological_process	imaginal disc morphogenesis	3	677	3	4221	0.00411057
GO:0016055	biological_process	Wnt signaling pathway	11	677	31	4221	0.00645898
GO:0048190	biological_process	wing disc dorsal/ventral pattern formation	6	677	15	4221	0.0227573
GO:0048599	biological_process	oocyte development	2	677	2	4221	0.0256926
GO:0046329	biological_process	negative regulation of JNK cascade	4	677	9	4221	0.0421784
GO:0001700	biological_process	embryonic development via the syncytial blastoderm	6	677	17	4221	0.0424091
GO:0005977	biological_process	glycogen metabolic process	5	677	13	4221	0.0439713
GO:0010506	biological_process	regulation of autophagy	5	677	13	4221	0.0439713
GO:0010025	biological_process	wax biosynthetic process	3	677	5	4221	0.0318821
GO:0004352	molecular_function	glutamate dehydrogenase (NAD+) activity	2	677	2	4221	0.0256926
GO:0003401	biological_process	axis elongation	2	677	2	4221	0.0256926
GO:0019551	biological_process	glutamate catabolic process to 2-oxoglutarate	2	677	2	4221	0.0256926
GO:0008611	biological_process	ether lipid biosynthetic process	4	677	4	4221	0.000656833
GO:0030536	biological_process	larval feeding behavior	4	677	4	4221	0.000656833
