# Supplementary material for: Characterization of MicroRNAs Associated with Reproduction in the Brown Planthopper, Nilaparvata lugens
Source: Int J Mol Sci. 2022 Jul 15;23(14):7808. doi: 10.3390/ijms23147808 (PMC9316625; doi:10.3390/ijms23147808)
Supplement: Supplementary file 1 [file ijms-23-07808-s001.zip › Supplement_Table S5. KEGG pathways enriched by differentially expressed miRNAs targeting genes.xlsx]

## Sheet: Sheet1
Table S5. KEGG pathways enriched by differentially expressed miRNAs targeting genes.
Pathway ID	pathway description	S gene number	TS gene number	B gene number	TB gene number	Pvalue of Fisher's Exact Test
ko00220	Arginine biosynthesis	7	453	10	2578	0.000365007
ko04931	Insulin resistance	18	453	46	2578	0.000405589
ko00250	Alanine, aspartate and glutamate metabolism	13	453	29	2578	0.000566878
ko04141	Protein processing in endoplasmic reticulum	29	453	92	2578	0.000647036
ko01200	Carbon metabolism	32	453	115	2578	0.00352447
ko05031	Amphetamine addiction	4	453	5	2578	0.00405696
ko01210	2-Oxocarboxylic acid metabolism	7	453	14	2578	0.00545036
ko00071	Fatty acid degradation	12	453	33	2578	0.00752144
ko04745	Phototransduction - fly	12	453	33	2578	0.00752144
ko00062	Fatty acid elongation	10	453	27	2578	0.012439
ko00380	Tryptophan metabolism	12	453	36	2578	0.0160244
ko00471	D-Glutamine and D-glutamate metabolism	3	453	4	2578	0.0187549
ko04213	Longevity regulating pathway - multiple species	15	453	50	2578	0.0207198
ko00330	Arginine and proline metabolism	11	453	33	2578	0.0207715
ko00051	Fructose and mannose metabolism	8	453	22	2578	0.0275996
ko04670	Leukocyte transendothelial migration	2	453	2	2578	0.0308205
ko04622	RIG-I-like receptor signaling pathway	2	453	2	2578	0.0308205
ko04924	Renin secretion	2	453	2	2578	0.0308205
ko04310	Wnt signaling pathway	14	453	48	2578	0.0317218
ko00053	Ascorbate and aldarate metabolism	4	453	8	2578	0.0364161
ko00040	Pentose and glucuronate interconversions	5	453	12	2578	0.0442303
ko00030	Pentose phosphate pathway	8	453	24	2578	0.0460335
ko04721	Synaptic vesicle cycle	6	453	16	2578	0.0470374
ko00280	Valine, leucine and isoleucine degradation	13	453	46	2578	0.047936
ko00010	Glycolysis / Gluconeogenesis	13	453	46	2578	0.047936
ko04214	Apoptosis - fly	10	453	33	2578	0.0508542
ko03420	Nucleotide excision repair	10	453	33	2578	0.0508542
ko01212	Fatty acid metabolism	14	453	51	2578	0.0513772
ko00561	Glycerolipid metabolism	9	453	29	2578	0.0543665
ko00790	Folate biosynthesis	4	453	9	2578	0.0566504
ko04114	Oocyte meiosis	4	453	9	2578	0.0566504
ko05030	Cocaine addiction	3	453	6	2578	0.0711204
ko04728	Dopaminergic synapse	3	453	6	2578	0.0711204
ko00350	Tyrosine metabolism	7	453	22	2578	0.075902
ko00310	Lysine degradation	11	453	40	2578	0.0782369
ko04710	Circadian rhythm	2	453	3	2578	0.0816695
ko04024	cAMP signaling pathway	2	453	3	2578	0.0816695
ko04370	VEGF signaling pathway	2	453	3	2578	0.0816695
ko04614	Renin-angiotensin system	2	453	3	2578	0.0816695
ko01040	Biosynthesis of unsaturated fatty acids	5	453	14	2578	0.0827759
ko00410	beta-Alanine metabolism	8	453	27	2578	0.0861876
ko01230	Biosynthesis of amino acids	15	453	60	2578	0.0909577
ko00630	Glyoxylate and dicarboxylate metabolism	7	453	23	2578	0.0933469
ko00480	Glutathione metabolism	9	453	32	2578	0.0940113
ko03040	Spliceosome	25	453	110	2578	0.0953936
ko04068	FoxO signaling pathway	10	453	37	2578	0.0999919
ko00860	Porphyrin and chlorophyll metabolism	6	453	19	2578	0.100502
ko00052	Galactose metabolism	6	453	19	2578	0.100502
ko04070	Phosphatidylinositol signaling system	12	453	47	2578	0.108057
ko04330	Notch signaling pathway	6	453	20	2578	0.12333
ko00640	Propanoate metabolism	9	453	34	2578	0.127831
ko03015	mRNA surveillance pathway	12	453	49	2578	0.137679
ko00562	Inositol phosphate metabolism	10	453	40	2578	0.150342
ko05164	Influenza A	3	453	8	2578	0.151976
ko00563	Glycosylphosphatidylinositol(GPI)-anchor biosynthesis	3	453	8	2578	0.151976
ko00500	Starch and sucrose metabolism	7	453	26	2578	0.157551
ko03022	Basal transcription factors	8	453	31	2578	0.163457
ko04391	Hippo signaling pathway -fly	10	453	41	2578	0.169542
ko05161	Hepatitis B	1	453	1	2578	0.175718
ko04062	Chemokine signaling pathway	1	453	1	2578	0.175718
ko04971	Gastric acid secretion	1	453	1	2578	0.175718
ko05020	Prion diseases	1	453	1	2578	0.175718
ko03450	Non-homologous end-joining	1	453	1	2578	0.175718
ko04742	Taste transduction	1	453	1	2578	0.175718
ko04612	Antigen processing and presentation	1	453	1	2578	0.175718
ko04520	Adherens junction	4	453	13	2578	0.181564
ko00073	Cutin, suberine and wax biosynthesis	3	453	9	2578	0.19964
ko05012	Parkinson's disease	3	453	9	2578	0.19964
ko00910	Nitrogen metabolism	3	453	9	2578	0.19964
ko00020	Citrate cycle (TCA cycle)	9	453	38	2578	0.211611
ko05100	Bacterial invasion of epithelial cells	2	453	5	2578	0.213772
ko04620	Toll-like receptor signaling pathway	2	453	5	2578	0.213772
ko04914	Progesterone-mediated oocyte maturation	2	453	5	2578	0.213772
ko04962	Vasopressin-regulated water reabsorption	2	453	5	2578	0.213772
ko04110	Cell cycle	4	453	14	2578	0.22108
ko04145	Phagosome	12	453	54	2578	0.228251
ko00260	Glycine, serine and threonine metabolism	7	453	29	2578	0.236854
ko04540	Gap junction	3	453	10	2578	0.250186
ko00520	Amino sugar and nucleotide sugar metabolism	10	453	45	2578	0.256525
ko04152	AMPK signaling pathway	2	453	6	2578	0.285098
ko04912	GnRH signaling pathway	2	453	6	2578	0.285098
ko05205	Proteoglycans in cancer	2	453	6	2578	0.285098
ko04950	Maturity onset diabetes of the young	2	453	6	2578	0.285098
ko00770	Pantothenate and CoA biosynthesis	3	453	11	2578	0.302298
ko03030	DNA replication	5	453	21	2578	0.303725
ko00591	Linoleic acid metabolism	1	453	2	2578	0.320615
ko05146	Amoebiasis	1	453	2	2578	0.320615
ko00740	Riboflavin metabolism	1	453	2	2578	0.320615
ko00920	Sulfur metabolism	1	453	2	2578	0.320615
ko04640	Hematopoietic cell lineage	1	453	2	2578	0.320615
ko00750	Vitamin B6 metabolism	1	453	2	2578	0.320615
ko05132	Salmonella infection	1	453	2	2578	0.320615
ko00531	Glycosaminoglycan degradation	3	453	12	2578	0.354824
ko00534	Glycosaminoglycan biosynthesis - heparan sulfate / heparin	3	453	12	2578	0.354824
ko04725	Cholinergic synapse	2	453	7	2578	0.35568
ko00830	Retinol metabolism	2	453	7	2578	0.35568
ko00982	Drug metabolism - cytochrome P450	2	453	7	2578	0.35568
ko04933	AGE-RAGE signaling pathway in diabetic complications	7	453	34	2578	0.388427
ko04261	Adrenergic signaling in cardiomyocytes	4	453	18	2578	0.392231
ko04150	mTOR signaling pathway	5	453	24	2578	0.417265
ko03018	RNA degradation	9	453	46	2578	0.419652
ko00983	Drug metabolism - other enzymes	7	453	35	2578	0.419716
ko00980	Metabolism of xenobiotics by cytochrome P450	2	453	8	2578	0.423582
ko04550	Signaling pathways regulating pluripotency of stem cells	2	453	8	2578	0.423582
ko04130	SNARE interactions in vesicular transport	2	453	8	2578	0.423582
ko00900	Terpenoid backbone biosynthesis	4	453	19	2578	0.435254
ko05211	Renal cell carcinoma	1	453	3	2578	0.440087
ko00604	Glycosphingolipid biosynthesis - ganglio series	1	453	3	2578	0.440087
ko00785	Lipoic acid metabolism	1	453	3	2578	0.440087
ko04014	Ras signaling pathway	1	453	3	2578	0.440087
ko04911	Insulin secretion	1	453	3	2578	0.440087
ko04066	HIF-1 signaling pathway	1	453	3	2578	0.440087
ko05410	Hypertrophic cardiomyopathy (HCM)	1	453	3	2578	0.440087
ko04972	Pancreatic secretion	1	453	3	2578	0.440087
ko00450	Selenocompound metabolism	3	453	14	2578	0.457454
ko03410	Base excision repair	3	453	14	2578	0.457454
ko04630	Jak-STAT signaling pathway	3	453	14	2578	0.457454
ko00340	Histidine metabolism	4	453	20	2578	0.477378
ko00512	Mucin type O-glycan biosynthesis	2	453	9	2578	0.487565
ko04215	Apoptosis - multiple species	2	453	9	2578	0.487565
ko00760	Nicotinate and nicotinamide metabolism	2	453	9	2578	0.487565
ko04350	TGF-beta signaling pathway	4	453	21	2578	0.518238
ko00270	Cysteine and methionine metabolism	5	453	27	2578	0.527455
ko04976	Bile secretion	1	453	4	2578	0.538589
ko05033	Nicotine addiction	1	453	4	2578	0.538589
ko04621	NOD-like receptor signaling pathway	1	453	4	2578	0.538589
ko04115	p53 signaling pathway	1	453	4	2578	0.538589
ko00592	alpha-Linolenic acid metabolism	1	453	4	2578	0.538589
ko04727	GABAergic synapse	1	453	4	2578	0.538589
ko04724	Glutamatergic synapse	1	453	4	2578	0.538589
ko04723	Retrograde endocannabinoid signaling	1	453	4	2578	0.538589
ko04964	Proximal tubule bicarbonate reclamation	1	453	4	2578	0.538589
ko00524	Butirosin and neomycin biosynthesis	1	453	4	2578	0.538589
ko04340	Hedgehog signaling pathway	4	453	22	2578	0.557537
ko04010	MAPK signaling pathway	4	453	22	2578	0.557537
ko00650	Butanoate metabolism	4	453	22	2578	0.557537
ko04146	Peroxisome	10	453	57	2578	0.557791
ko00240	Pyrimidine metabolism	14	453	81	2578	0.574613
ko00510	N-Glycan biosynthesis	6	453	35	2578	0.596871
ko04260	Cardiac muscle contraction	2	453	11	2578	0.601268
ko03440	Homologous recombination	2	453	11	2578	0.601268
ko00590	Arachidonic acid metabolism	2	453	11	2578	0.601268
ko05230	Central carbon metabolism in cancer	1	453	5	2578	0.619793
ko05142	Chagas disease (American trypanosomiasis)	1	453	5	2578	0.619793
ko04270	Vascular smooth muscle contraction	1	453	5	2578	0.619793
ko04922	Glucagon signaling pathway	1	453	5	2578	0.619793
ko00603	Glycosphingolipid biosynthesis - globo series	1	453	5	2578	0.619793
ko00400	Phenylalanine, tyrosine and tryptophan biosynthesis	1	453	5	2578	0.619793
ko00620	Pyruvate metabolism	6	453	36	2578	0.626074
ko04142	Lysosome	12	453	72	2578	0.630359
ko00565	Ether lipid metabolism	2	453	12	2578	0.650557
ko00360	Phenylalanine metabolism	2	453	12	2578	0.650557
ko00564	Glycerophospholipid metabolism	7	453	43	2578	0.651738
ko04510	Focal adhesion	3	453	19	2578	0.674803
ko04512	ECM-receptor interaction	3	453	19	2578	0.674803
ko04921	Oxytocin signaling pathway	1	453	6	2578	0.686732
ko00430	Taurine and hypotaurine metabolism	1	453	6	2578	0.686732
ko04974	Protein digestion and absorption	1	453	6	2578	0.686732
ko04910	Insulin signaling pathway	2	453	13	2578	0.694876
ko00061	Fatty acid biosynthesis	2	453	14	2578	0.734447
ko04020	Calcium signaling pathway	2	453	14	2578	0.734447
ko00981	Insect hormone biosynthesis	1	453	7	2578	0.741907
ko05200	Pathways in cancer	1	453	7	2578	0.741907
ko04122	Sulfur relay system	1	453	7	2578	0.741907
ko04711	Circadian rhythm - fly	1	453	7	2578	0.741907
ko00532	Glycosaminoglycan biosynthesis - chondroitin sulfate / dermatan sulfate	1	453	7	2578	0.741907
ko05010	Alzheimer's disease	1	453	7	2578	0.741907
ko04120	Ubiquitin mediated proteolysis	13	453	85	2578	0.755145
ko00670	One carbon pool by folate	2	453	15	2578	0.769565
ko04810	Regulation of actin cytoskeleton	3	453	22	2578	0.770598
ko00190	Oxidative phosphorylation	10	453	68	2578	0.781734
ko04015	Rap1 signaling pathway	1	453	8	2578	0.787382
ko04726	Serotonergic synapse	1	453	8	2578	0.787382
ko03060	Protein export	1	453	9	2578	0.824859
ko00072	Synthesis and degradation of ketone bodies	1	453	9	2578	0.824859
ko00130	Ubiquinone and other terpenoid-quinone biosynthesis	1	453	9	2578	0.824859
ko05168	Herpes simplex infection	1	453	9	2578	0.824859
ko00230	Purine metabolism	20	453	135	2578	0.836587
ko03460	Fanconi anemia pathway	2	453	18	2578	0.851677
ko03050	Proteasome	5	453	41	2578	0.871777
ko00511	Other glycan degradation	1	453	11	2578	0.881189
ko02010	ABC transporters	2	453	20	2578	0.89058
ko03020	RNA polymerase	4	453	36	2578	0.900229
ko04144	Endocytosis	14	453	105	2578	0.906195
ko03013	RNA transport	10	453	80	2578	0.91812
ko04530	Tight junction	2	453	23	2578	0.93154
ko04140	Regulation of autophagy	1	453	14	2578	0.933659
ko03430	Mismatch repair	1	453	14	2578	0.933659
ko00514	Other types of O-glycan biosynthesis	1	453	15	2578	0.94538
ko04080	Neuroactive ligand-receptor interaction	9	453	82	2578	0.965714
ko00970	Aminoacyl-tRNA biosynthesis	4	453	45	2578	0.96878
ko05016	Huntington's disease	3	453	37	2578	0.970113
ko03008	Ribosome biogenesis in eukaryotes	4	453	50	2578	0.984373
ko05203	Viral carcinogenesis	3	453	44	2578	0.989644
ko05202	Transcriptional misregulation in cancers	2	453	40	2578	0.996011
ko05034	Alcoholism	5	453	88	2578	0.999792
ko05322	Systemic lupus erythematosus	1	453	77	2578	1
