# Supplementary material for: Characterization of MicroRNAs Associated with Reproduction in the Brown Planthopper, Nilaparvata lugens
Source: Int J Mol Sci. 2022 Jul 15;23(14):7808. doi: 10.3390/ijms23147808 (PMC9316625; doi:10.3390/ijms23147808)
Supplement: Supplementary file 1 [file ijms-23-07808-s001.zip › Supplement_Table S6. Predicated targets of miR-34-5p.xlsx]

## Sheet: Sheet1
Table S6. Predicated targets of miR-34-5p.
Gene ID	Gene_Annoation
111045568	PREDICTED: Nilaparvata lugens sn1-specific diacylglycerol lipase alpha (LOC111045568), transcript variant X3, mRNA
111048305	PREDICTED: Nilaparvata lugens vesicular glutamate transporter 1-like (LOC111048305), mRNA
111048914	PREDICTED: Nilaparvata lugens AP-2 complex subunit mu-like (LOC111048914), mRNA
111045034	PREDICTED: Nilaparvata lugens suppressor of fused homolog (LOC111045034), mRNA
111046550	PREDICTED: Nilaparvata lugens neural-cadherin-like (LOC111046550), mRNA
111055394	PREDICTED: Nilaparvata lugens delta-aminolevulinic acid dehydratase-like (LOC111055394), mRNA
111049132	PREDICTED: Nilaparvata lugens equilibrative nucleoside transporter 2 (LOC111049132), transcript variant X4, mRNA
111044119	PREDICTED: Nilaparvata lugens protein TANC2 (LOC111044119), transcript variant X4, mRNA
111047553	PREDICTED: Nilaparvata lugens calpain-A (LOC111047553), transcript variant X5, mRNA
111047958	PREDICTED: Nilaparvata lugens protein farnesyltransferase/geranylgeranyltransferase type-1 subunit alpha-like (LOC111047958), transcript variant X2, mRNA
111057687	PREDICTED: Nilaparvata lugens acidic fibroblast growth factor intracellular-binding protein (LOC111057687), mRNA
111057584	PREDICTED: Nilaparvata lugens glutamate receptor ionotropic, kainate 2 (LOC111057584), transcript variant X1, mRNA
111051833	PREDICTED: Nilaparvata lugens hormone receptor 4 (LOC111051833), transcript variant X1, mRNA
111046881	PREDICTED: Nilaparvata lugens spermatogenesis-associated protein 20 (LOC111046881), mRNA
111050093	PREDICTED: Nilaparvata lugens protein Wnt-5a-like (LOC111050093), mRNA
111044115	PREDICTED: Nilaparvata lugens caspase-1-like (LOC111044115), transcript variant X1, mRNA

## Sheet: Sheet2
					Symbol
					LOC111057687
					LOC111057687
					LOC111057584
					LOC111057584
					LOC111057584
					LOC111057584
					LOC111057584
			111057687		LOC111057584
			111057584		LOC111055394
			111055394		LOC111055394
			111051833		LOC111055394
			111049132		LOC111055394
			111048914		LOC111055394
			111048305		LOC111051833
			111047958		LOC111051833
			111047553		LOC111051833
			111046881		LOC111051833
			111046550		LOC111051833
			111045568		LOC111050093
			111045034		LOC111050093
			111044119		LOC111049132
					LOC111049132
					LOC111049132
					LOC111049132
					LOC111049132
					LOC111049132
					LOC111049132
					LOC111048914
					LOC111048914
					LOC111048914
					LOC111048914
					LOC111048914
					LOC111048914
					LOC111048914
					LOC111048914
					LOC111048914
					LOC111048914
					LOC111048914
					LOC111048914
					LOC111048914
					LOC111048305
					LOC111048305
					LOC111048305
					LOC111048305
					LOC111048305
					LOC111048305
					LOC111048305
					LOC111048305
					LOC111048305
					LOC111047958
					LOC111047958
					LOC111047958
					LOC111047958
					LOC111047958
					LOC111047958
					LOC111047958
					LOC111047958
					LOC111047958
					LOC111047958
					LOC111047958
					LOC111047958
					LOC111047958
					LOC111047958
					LOC111047958
					LOC111047958
					LOC111047958
					LOC111047958
					LOC111047958
					LOC111047958
					LOC111047958
					LOC111047958
					LOC111047958
					LOC111047958
					LOC111047958
					LOC111047958
					LOC111047958
					LOC111047958
					LOC111047553
					LOC111047553
					LOC111047553
					LOC111047553
					LOC111047553
					LOC111047553
					LOC111047553
					LOC111047553
					LOC111047553
					LOC111047553
					LOC111047553
					LOC111047553
					LOC111047553
					LOC111047553
					LOC111047553
					LOC111046881
					LOC111046550
					LOC111046550
					LOC111046550
					LOC111046550
					LOC111046550
					LOC111046550
					LOC111046550
					LOC111046550
					LOC111046550
					LOC111046550
					LOC111046550
					LOC111046550
					LOC111046550
					LOC111046550
					LOC111046550
					LOC111046550
					LOC111046550
					LOC111046550
					LOC111046550
					LOC111046550
					LOC111046550
					LOC111046550
					LOC111046550
					LOC111046550
					LOC111046550
					LOC111046550
					LOC111046550
					LOC111046550
					LOC111046550
					LOC111046550
					LOC111045568
					LOC111045568
					LOC111045568
					LOC111045568
					LOC111045568
					LOC111045568
					LOC111045034
					LOC111045034
					LOC111045034
					LOC111045034
					LOC111045034
					LOC111045034
					LOC111045034
					LOC111045034
					LOC111045034
					LOC111045034
					LOC111045034
					LOC111045034
					LOC111045034
					LOC111045034
					LOC111045034
					LOC111045034
					LOC111045034
					LOC111045034
					LOC111045034
					LOC111045034
					LOC111045034
					LOC111045034
					LOC111045034
					LOC111045034
					LOC111045034
					LOC111044119
					LOC111044119
					LOC111044119
					LOC111044119
					LOC111044119
					LOC111044119
					LOC111044119
					LOC111044119
					LOC111044119
					LOC111044119
					LOC111044119
					LOC111044119
					LOC111044119
					LOC111044119
					LOC111044119
					LOC111044119
					LOC111044119
					LOC111044119
					LOC111044119
					LOC111044119
					LOC111044119
					LOC111044119
					LOC111044119
					LOC111044119
					LOC111044115
					LOC111044115
					LOC111044115
					LOC111044115
