# Supplementary material for: Characterization of MicroRNAs Associated with Reproduction in the Brown Planthopper, Nilaparvata lugens
Source: Int J Mol Sci. 2022 Jul 15;23(14):7808. doi: 10.3390/ijms23147808 (PMC9316625; doi:10.3390/ijms23147808)
Supplement: Supplementary file 1 [file ijms-23-07808-s001.zip › Supplement_Table S7. Criteria used for miRNA prediction.xlsx]

## Sheet: Sheet1
Table S7. Criteria used for miRNA prediction in this study.
Criteria used for conserved miRNA annotation
	Value		Description
	L-n		means the miRNA sequence detected in this study is n base deletion in the 5' end (left side) compared with the representative known miRNA sequence in miRBase
	R-n		means the miRNA sequence detected in this study is n base deletion in the 3' end (right side) compared with the representative known miRNA sequence in miRBase
	L+n		means the miRNA sequence detected in this study is n base addition in the 5' end (left side) compared with the representative known miRNA sequence in miRBase
	R+n		means the miRNA sequence detected in this study is n base addition in the 3' end (right side) compared with the representative known miRNA sequence in miRBase
	2ss5TC13TA		means the miRNA sequence detected in this study has 2 nucleotide substitutin (ss), which are T->C at position 5 and T->A at position 13
			Note: if there is no matching annotation, the miRNA sequence detected in this study is exactly same as known miRNA sequence in miRBase
			New discovered 5p/3p sequence has been annotated as p3/p5: which is directly differentiate with the reported sequences,
Criteria used for miRNA Secondary Structure
	Cutoff		Parameter
	≤ 12		number of allowed errors in one bulge in stem
	≥ 16		number of basepair (bp) in stem region
	≤ -15		free energy (dG in kCal/mol)
	≥ 50		length of hairpin (up and down stem + terminal loop)
	≤ 200		length of terminal loop
	≤ 4		number of allowed errors in one bulge in mature region
	≤ 2		number of allowed biased errors in one bulge in mature region
	≤ 2		number of allowed biased bulges in in mature region
	≥ 12		number of basepair (bp) in mature or mature* region
	≥ 80%		percentage of small RNA in stem region (pm)
	≤ 4		number of allowed errors in mature region
