# Supplementary material for: Characterization of MicroRNAs Associated with Reproduction in the Brown Planthopper, Nilaparvata lugens
Source: Int J Mol Sci. 2022 Jul 15;23(14):7808. doi: 10.3390/ijms23147808 (PMC9316625; doi:10.3390/ijms23147808)
Supplement: Supplementary file 1 [file ijms-23-07808-s001.zip › Supplement_Table S8. Data normalization.xlsx]

## Sheet: Sheet1
Table S8. Data normalization.
1	Find a common set of sequences among all samples;
2	Construct a reference data set. Each data in the refernece set is the copy number median value of a corresponding common sequence of all samples;
3	Perform 2-based logarithm transformation on copy numbers (Log2(copy#)) of all samples and reference data set;
4	Calculate the Log2 (copy#) difference (Log2 (copy#)) between individual sample and the reference data set;
5	Form a subset of sequences by selecting | Log2 (copy#) | < 2, which means less than 4 (22) fold change from the reference set;
6	Perform linear regressions between individual samples and the reference set on the subset sequences to derive linear equations y = aix + bi, where ai and bi are the slop and interception, respectively, of the derived line, x is Log2 (copy#) of the reference set, and y is the expected Log2 (copy#) of sample i on a corresponding sequence;
7	Calculate the mid value xmid = (max(x) - min(x))/2 of the reference set. Calculate the corresponding expected Log2 (copy#) of sample i, yi,mid = aixmid + bi. Let yr,mid = xmid, let yi = yr,mid -yi,mid, which is the logarithmic correction factor of sample i. We then derive the arithmetic correction factor fi = 2 yi sample I;
8	Correct copy numbers of individual samples by multiplying corresponding arithmetic correction factor to original copy numbers.
