# Supplementary material for: Characterization of MicroRNAs Associated with Reproduction in the Brown Planthopper, Nilaparvata lugens
Source: Int J Mol Sci. 2022 Jul 15;23(14):7808. doi: 10.3390/ijms23147808 (PMC9316625; doi:10.3390/ijms23147808)
Supplement: Supplementary file 1 [file ijms-23-07808-s001.zip › Supplement_Table S9. Primers used in this study.xlsx]

## Sheet: Sheet1
Table S9. Primers used in this study.
Primer name	Primer sequences 5’ to 3’
for miRNA qRT-PCR (stem-loop reaction)
miR-317-RT	CTCAACTGGTGTCGTGGAGTCGGCAATTCAGTTGAGGAGAT ACCAC CAG
miR-317-F	ACACTCCAGCTGGGTTGAACACAGCTGGTG
miR-9a-RT	CTCAACTGGTGTCGTGGAGTCGGCAATTCAGTTGAGCATAC AGCTA GAT
miR-9a-F	ACACTCCAGCTGGGTTCTTTGGTTATCTAG
miR-275-RT	CTCAACTGGTGTCGTGGAGTCGGCAATTCAGTTGAGCGCGCGCTACTTC
miR-275-F	ACACTCCAGCTGGGTTCAGGTACCTGAAGT
PC-5p-142923-RT	CTCAACTGGTGTCGTGGAGTCGGCAATTCAGTTGAGAGCTGATCAGAGG
PC-5p-142923-F	ACACTCCAGCTGGGTAAATGTTCCTCTGAT
PC-5p-182481-RT	CTCAACTGGTGTCGTGGAGTCGGCAATTCAGTTGAGAATGATAAGACTG
PC-5p-182481-F	ACACTCCAGCTGGGTTATTTCTGCAGTCTT
PC-5p-137910-RT	CTCAACTGGTGTCGTGGAGTCGGCAATTCAGTTGAGTCTGATTGATACC
PC-5p-137910-F	ACACTCCAGCTGGGTTAGGCACGGTGGTATCA
miR-34-RT	CTCAACTGGTGTCGTGGAGTCGGCAATTCAGTTGAGACAACCAGCTAAC
miR-34-F	ACACTCCAGCTGGGTTGGCAGTGTGGTTAG
U6-RT	CTCAACTGGTGTCGTGGAGTCGGCAATTCAGTTGAGGAAAAATGTGGAA
U6-F	ACACTCCAGCTGGGTCAAAATCGTGAAGCG
Universal Reverse	CTCAACTGGTGTCGTGGAGTCGGCAA
for mRNA qRT-PCR
Vg-F	CACTGCCCGTGCTGTGCTCTA
Vg-R	TGACTTCCTTGCTTTGCTCCC
β-actin-F	GTGCGTGACAAAGGAGAAGC
β-actin-R	GGAAGGAAGGCTGGAACAGAG
RT represents stem-loop primer, F represents the forward primer. R represents the forward primer.
